# Supplementary material for: An Alternative Strategy for Trypanosome Survival in the Mammalian Bloodstream Revealed through Genome and Transcriptome Analysis of the Ubiquitous Bovine Parasite Trypanosoma (Megatrypanum) theileri
Source: Genome Biol Evol. 2017 Aug 14;9(8):2093–109. doi: 10.1093/gbe/evx152 (PMC5737535; doi:10.1093/gbe/evx152)
Supplement: Supplementary table_1 [file evx152_supptable_1.xlsx]

## Sheet: Sheet1
	Supplementary Table 1
	Details of libraries and sequencing output for assembly of the T. theileri genome and transcriptome analysis
Library name	Insert size	Library type	Library input	Read orientation	Number of reads	Read Length
Tt2-170_FCC2BDAACXX_L6_SZABPI030550-64	170bp	paired	Genomic DNA	RF	16469541	91bp
Tt2-500_FCC2BDAACXX_L6_SZAIPI030552-51	500bp	paired	Genomic DNA	RF	6512236	91bp
Tt2-800_FCC2BMPACXX_L1_SZAMPI030551-53	800bp	paired	Genomic DNA	RF	4387643	91bp
Tt-gDNA1_FCC2J36ACXX_L2_TRYgxjDACDWAAPEI-37	2000bp	paired	Genomic DNA	FR	5271599	49bp
Tt-gDNA2_FCC2J36ACXX_L2_TRYgxjDADDLAAPEI-36	5000bp	paired	Genomic DNA	FR	2149861	49bp
K1C_l1	170bp	paired	Random hexamer primed oligo-dT purified RNA	FR	13231976	91bp
FCC4U1RACXX-WHTRYsfsTBACRAAPEI-205_L7	170bp	paired	T15VN primed oligo-dT purified total RNA	FR	8669499	91bp
