# Supplementary material for: An Alternative Strategy for Trypanosome Survival in the Mammalian Bloodstream Revealed through Genome and Transcriptome Analysis of the Ubiquitous Bovine Parasite Trypanosoma (Megatrypanum) theileri
Source: Genome Biol Evol. 2017 Aug 14;9(8):2093–109. doi: 10.1093/gbe/evx152 (PMC5737535; doi:10.1093/gbe/evx152)
Supplement: Supplementary table_2 [file evx152_supptable_2.xlsx]

## Sheet: Sheet1
Supplementary Table 2
Grouping of polypeptides into orthologous groups (orthogroups) for a range of Tryposomatidae protozoa and measurements of orthogroup mRNA expression for T. brucei and T. theileri
						Expression data
Orthogroup	Trypanosoma theileri	Trypanosma brucei		Number of T. theileri genes in Orthogroup		Sum count for T. theileri for Orthogroup	Sum FPKM for T. theileri for Orthogroup	Sum TPM for T. theileri for Orthogroup	Number of T. brucei genes in Orthogroup	Sum TPM for T. brucei PCF for Orthogroup	Sum TPM for T. brucei BSF for Orthogroup		Bodo saltans	Crithidia fasciculata	Leishmania braziliensis	Leishmania donovani	Leishmania infantum	Leishmania major	Leishmania mexicana	Leishmania tarentolae	Phytomonas EM1	Phytomonas HART1	Phytomonas serpens	Trypanosplasma borreli	Trypanosma brucei	Trypanosoma congolense	Trypanosoma cruzi	Trypanosoma grayi	Trypanosoma rangeli	Trypanosoma theileri	Trypanosoma vivax		Annotation
OG0000000		Tb927.6.5590, Tb11.1570, Tb05.5K5.340, Tb927.9.130, Tb927.11.20110, Tb927.11.20700, Tb927.3.170, Tb10.v4.0205, Tb927.6.5550, Tb927.11.18060, Tb927.11.17380, Tb09.v4.0197, Tb927.11.18730, Tb10.v4.0109, Tb927.3.450, Tb927.8.310, Tb927.11.18190, Tb09.v4.0048, Tb927.9.17490, Tb09.v4.0031, Tb927.5.4990, Tb927.11.20350, Tb05.5K5.370, Tb927.11.17980, Tb927.7.6510, Tb05.5K5.520, Tb08.27P2.290, Tb10.v4.02…		0		0	0	0	800	17.78	218.923														Tb927.6.5590, Tb11.1570, Tb05.5K5.340, Tb927.9.130, Tb927.11.20110, Tb927.11.20700, Tb927.3.170, Tb10.v4.0205, Tb927.6.5550, Tb927.11.18060, Tb927.11.17380, Tb09.v4.0197, Tb927.11.18730, Tb10.v4.0109, Tb927.3.450, Tb927.8.310, Tb927.11.18190, Tb09.v4.0048, Tb927.9.17490, Tb09.v4.0031, Tb927.5.4990, Tb927.11.20350, Tb05.5K5.370, Tb927.11.17980, Tb927.7.6510, Tb05.5K5.520, Tb08.27P2.290, Tb10.v4.02…	TcIL3000_0_35930, TcIL3000_0_19930, TcIL3000_0_18160, TcIL3000_0_28420, TcIL3000_0_09520, TcIL3000_0_14400,							hypothetical protein, conserved, variant surface glycoprotein (VSG, pseudogene), putative,chrX additional, unordered contig,variant surface glycoprotein (VSG), fragment, variant surface glycoprotein (VSG), putative,chrIX additional, unordered contigs, variant surface glycoprotein (VSG, pseudogene), putative,variant surface glycoprotein (VSG), fragment (VSG56), variant surface protein (VSG, atypic…
OG0000001	Tth.6.2760, Tth.80.1100, Tth.10.2890, Tth.5.1060, Tth.4.1230, Tth.33.1650, Tth.30.2170, Tth.6.3110, Tth.12.1900, Tth.6.3010, Tth.10.2880, Tth.6.2940, Tth.124.1040, Tth.37.2120, Tth.27.1330, Tth.5.1070, Tth.94.1100, Tth.10.2600, Tth.13.3130, Tth.6.2620, Tth.83.1020, Tth.65.1100, Tth.83.1030, Tth.6.2690, Tth.6.2840, Tth.37.2110, Tth.94.1040, Tth.17.3270, Tth.6.2930, Tth.6.2750, Tth.101.1020, Tth.13…	Tb927.9.16810, Tb927.9.16770, Tb927.10.16200, Tb927.9.14520, Tb927.1.500, Tb927.11.18610, Tb10.v4.0258, Tb927.1.430, Tb10.v4.0050, Tb09.v4.0145, Tb927.11.17660, Tb10.v4.0259,		102		3289.54	1180.87	1402.97	12	40.3833	198.92		BS74550, BS94260, BS93815, BS66490, BS74560, BS66485,	CfaC1_16_0590, CfaC1_09_0010, CfaC1_31_0950, CfaC1_09_0780, CfaC1_15_1040, CfaC1_12_1100, CfaC1_09_0740, CfaC1_18_0900, CfaC1_KB217707_0080, CfaC1_19_1390, CfaC1_19_1430, CfaC1_22_1910, CfaC1_AODS01003211_0010, CfaC1_22_1940, CfaC1_17_1090, CfaC1_11_0010, CfaC1_07_0430, CfaC1_31_0960, CfaC1_25_1100, CfaC1_09_0760, CfaC1_07_0410, CfaC1_07_0420, CfaC1_15_1030, CfaC1_04_0010, CfaC1_09_0750, CfaC1_09…		LdBPK_201590.1, LdBPK_240350.1,	LinJ.20.1590,	LmjF.20.1540, LmjF.20.1750,	LmxM.20.1540,	LtaP30.0800, LtaP22.0160, LtaPscaffold00695-2, LtaPscaffold00695-1,	Pem.43.1310, Pem.15.1750, Pem.43.1320,		Pse.837.1010,	1487, 3070, 9851, 12183, 4811, 1635, 4709, 1096, 1396, 1951, 11822, 14169, 4403, 4173, 2353, 6312, 13281, 8495, 925, 1992, 13288, 12051, 926, 1184, 924, 298, 1993, 13818,	Tb927.9.16810, Tb927.9.16770, Tb927.10.16200, Tb927.9.14520, Tb927.1.500, Tb927.11.18610, Tb10.v4.0258, Tb927.1.430, Tb10.v4.0050, Tb09.v4.0145, Tb927.11.17660, Tb10.v4.0259,	TcIL3000_0_53600, TcIL3000_0_32060, TcIL3000_0_60950, TcIL3000_0_08560, TcIL3000_0_50390, TcIL3000_0_27470, TcIL3000_0_11100, TcIL3000_0_18740, TcIL3000_0_06830, TcIL3000_0_17240, TcIL3000_0_38120, TcIL3000_0_28920a, TcIL3000_7_560, TcIL3000_0_29190, TcIL3000_0_29680, TcIL3000_0_40560, TcIL3000_0_28160, TcIL3000_0_09920, TcIL3000_0_17230, TcIL3000_5_5370, TcIL3000_0_19980, TcIL3000_0_09800, TcIL3…	TcCLB.506529.541, TcCLB.511695.10, TcCLB.506529.546,	Tgr.997.1000, Tgr.872.1020, Tgr.511.1090, Tgr.1044.1000, Tgr.922.1020, Tgr.2754.1000, Tgr.821.1080, Tgr.854.1020, Tgr.576.1050, Tgr.472.1020, Tgr.1139.1020, Tgr.1976.1010, Tgr.48.1200, Tgr.988.1050, Tgr.122.1160, Tgr.2144.1000, Tgr.1682.1010, Tgr.2457.1000, Tgr.1179.1010, Tgr.1742.1010, Tgr.1465.1000, Tgr.988.1020, Tgr.663.1020, Tgr.1511.1000, Tgr.48.1180, Tgr.922.1040, Tgr.2192.1000, Tgr.1139.10…		Tth.6.2760, Tth.80.1100, Tth.10.2890, Tth.5.1060, Tth.4.1230, Tth.33.1650, Tth.30.2170, Tth.6.3110, Tth.12.1900, Tth.6.3010, Tth.10.2880, Tth.6.2940, Tth.124.1040, Tth.37.2120, Tth.27.1330, Tth.5.1070, Tth.94.1100, Tth.10.2600, Tth.13.3130, Tth.6.2620, Tth.83.1020, Tth.65.1100, Tth.83.1030, Tth.6.2690, Tth.6.2840, Tth.37.2110, Tth.94.1040, Tth.17.3270, Tth.6.2930, Tth.6.2750, Tth.101.1020, Tth.13…	TvY486_0017950, TvY486_0043180, TvY486_0004264, TvY486_0031650, TvY486_0009170, TvY486_0042660, TvY486_0035530, TvY486_0018100, TvY486_0035695, TvY486_0023750, TvY486_0037430, TvY486_0030970, TvY486_0004268, TvY486_0010380, TvY486_0001820, TvY486_0044640, TvY486_0028040, TvY486_0028425, TvY486_0026640, TvY486_0034810, TvY486_0044940, TvY486_0009050, TvY486_0021060, TvY486_0040935, TvY486_0009840,…		hypothetical protein,chrX additional, unordered contigs, retrotransposon hot spot protein (RHS, pseudogene), putative, hypothetical protein,chrX additional, unordered contig, hypothetical protein, conserved, variant surface glycoprotein (VSG, pseudogene), putative,variant surface glycoprotein (VSG), frameshifted and degenerate, variant surface glycoprotein (VSG, pseudogene), putative,chrIX additi…
OG0000002	Tth.11.2420, Tth.120.1090, Tth.32.2230, Tth.36.2060, Tth.24.2780, Tth.63.1240, Tth.36.1940, Tth.54.1340, Tth.46.1010, Tth.2.1500, Tth.61.1080, Tth.2.2110, Tth.12.1020, Tth.107.1000, Tth.101.1030, Tth.97.1070, Tth.17.3250, Tth.54.1390, Tth.117.1060, Tth.24.2340, Tth.26.2480, Tth.11.2120, Tth.71.1100, Tth.54.1330, Tth.144.1030, Tth.32.2270, Tth.87.1070, Tth.165.1020, Tth.11.2410, Tth.107.1020, Tth.…	Tb927.11.7640, Tb927.8.1630, Tb927.8.1620, Tb927.8.1610, Tb927.11.7610, Tb927.8.1640, Tb11.0360, Tb927.11.8720, Tb11.0380, Tb927.11.7760, Tb927.11.7710, Tb927.11.7750, Tb927.11.7720, Tb927.11.7630, Tb927.10.2410, Tb927.11.7620, Tb11.0370,		216		591949	80789.6	95985.7	17	1138.01	631.98		BS64015, BS88830, BS63235, BS27695, BS92385, BS63230,	CfaC1_AODS01003560_0010, CfaC1_31_0090, CfaC1_18_0700, CfaC1_25_3280, CfaC1_21_2320, CfaC1_KB217824_0040, CfaC1_34_3640, CfaC1_10_2010, CfaC1_18_0690, CfaC1_AODS01003629_0010, CfaC1_22_0800, CfaC1_KB217824_0010, CfaC1_18_0710, CfaC1_34_3620, CfaC1_21_0090, CfaC1_34_3630, CfaC1_21_0100,	LbrM.10.1710, LbrM.10.0480, LbrM.10.0510, LbrM.10.0500, LbrM.10.1620, LbrM.10.0600, LbrM.10.0610, LbrM.10.1570, LbrM.10.1660, LbrM.10.0520, LbrM.10.1680, LbrM.10.0470, LbrM.10.0490, LbrM.10.1550, LbrM.10.0550, LbrM.10.0560, LbrM.10.0540, LbrM.10.1670, LbrM.10.1650, LbrM.10.1640, LbrM.10.1700, LbrM.10.1540, LbrM.10.1590, LbrM.10.1630, LbrM.10.1690, LbrM.10.1560, LbrM.10.1580, LbrM.10.0530, LbrM.10…	LdBPK_100510.1, LdBPK_280600.1,	LinJ.28.0600, LinJ.10.0510, LinJ.28.0610, LinJ.10.0500, LinJ.10.0530, LinJ.10.0490, LinJ.10.0520,	LmjF.10.0480, LmjF.10.0460, LmjF.28.0570, LmjF.10.0470, LmjF.10.0465,	LmxM.10.0465, LmxM.10.0405, LmxM.10.0390, LmxM.10.0460, LmxM.10.0470, LmxM.28.0570, LmxM.10.0465a,	LtaP10.0490, LtaPcontig04553-1, LtaP10.0860, LtaPcontig05680-1, LtaP10.0600, LtaP10.0700, LtaP10.0480, LtaP10.0620, LtaP10.0530, LtaPcontig05472-1, LtaP10.0810, LtaP10.0640, LtaPcontig04434-1, LtaP10.0570, LtaPcontig00616-1, LtaP10.0800, LtaP10.0790, LtaP10.0890, LtaP10.0660, LtaP10.0840, LtaP10.0450, LtaP10.0680, LtaP10.0470, LtaP10.0820, LtaPcontig03442-1, LtaP10.0580, LtaP10.0740, LtaP10.0510,…	Pem.4.4010, Pem.4.4000, Pem.4.1590,	Pha.63.1010, Pha.52.1020, Pha.12.1090, Pha.31.1000, Pha.5.3750, Pha.12.1010, Pha.37.1010, Pha.5.3760, Pha.30.1050, Pha.37.1040, Pha.30.1010, Pha.30.1030, Pha.52.1010, Pha.37.1020, Pha.5.4990, Pha.25.1040, Pha.12.1000, Pha.31.1020, Pha.12.1030, Pha.5.5020, Pha.28.1080, Pha.32.1010, Pha.5.4970, Pha.12.1020, Pha.14.2170, Pha.12.1040, Pha.53.1000, Pha.5.4960, Pha.12.1130, Pha.37.1050, Pha.5.5000, Pha…	Pse.559.1010, Pse.388.1060, Pse.388.1050, Pse.559.1020, Pse.191.1080, Pse.191.1070, Pse.388.1030, Pse.1316.1000, Pse.388.1040, Pse.559.1000, Pse.370.1040, Pse.1138.1000, Pse.191.1090, Pse.388.1080, Pse.388.1070, Pse.191.1060, Pse.1203.1000,	5406, 1091, 1405, 1312, 1874, 4683, 9772, 2400, 461, 13195, 215, 2456, 1553, 11407, 1899, 10462, 388, 501, 426, 366, 8845, 532, 8143, 2899, 3053,	Tb927.11.7640, Tb927.8.1630, Tb927.8.1620, Tb927.8.1610, Tb927.11.7610, Tb927.8.1640, Tb11.0360, Tb927.11.8720, Tb11.0380, Tb927.11.7760, Tb927.11.7710, Tb927.11.7750, Tb927.11.7720, Tb927.11.7630, Tb927.10.2410, Tb927.11.7620, Tb11.0370,	TcIL3000_0_06380, TcIL3000_10_2050, TcIL3000.11.8250, TcIL3000_0_44090, TcIL3000.11.9040, TcIL3000_0_24590, TcIL3000_0_59960, TcIL3000_0_06370,	TcCLB.511701.19, TcCLB.507993.350, TcCLB.510263.30, TcCLB.509155.39, TcCLB.511211.90, TcCLB.505989.70, TcCLB.505931.10, TcCLB.507559.10, TcCLB.511703.19, TcCLB.503755.60, TcCLB.509011.80, TcCLB.508609.10, TcCLB.506867.40, TcCLB.510565.150, TcCLB.506409.255, TcCLB.509205.100, TcCLB.506401.380, TcCLB.479517.50, TcCLB.510953.10, TcCLB.505931.20, TcCLB.507559.110, TcCLB.508611.30, TcCLB.511701.10, Tc…	Tgr.1466.1000, Tgr.1281.1010, Tgr.1960.1000, Tgr.744.1000, Tgr.2352.1000, Tgr.986.1000, Tgr.114.1130, Tgr.2008.1000, Tgr.1279.1010, Tgr.400.1030, Tgr.320.1000, Tgr.731.1040, Tgr.2547.1000, Tgr.1409.1020, Tgr.634.1000, Tgr.557.1050, Tgr.158.1020, Tgr.320.1010, Tgr.1006.1010, Tgr.400.1020, Tgr.462.1050, Tgr.2561.1000, Tgr.1112.1020, Tgr.690.1000, Tgr.5.1110, Tgr.10.1190, Tgr.1328.1000, Tgr.2106.100…	ESL07722.1, ESL06130.1, ESL05684.1, ESL05287.1, ESL07572.1, ESL05425.1, ESL08575.1, ESL05308.1, ESL05384.1, ESL05925.1, ESL05304.1, ESL05746.1, ESL06304.1, ESL05418.1, ESL05237.1, ESL05316.1, ESL06720.1, ESL05378.1, ESL11528.1, ESL05984.1, ESL09858.1, ESL09453.1, ESL05221.1, ESL05601.1, ESL05350.1, ESL05340.1, ESL08125.1, ESL05186.1,	Tth.11.2420, Tth.120.1090, Tth.32.2230, Tth.36.2060, Tth.24.2780, Tth.63.1240, Tth.36.1940, Tth.54.1340, Tth.46.1010, Tth.2.1500, Tth.61.1080, Tth.2.2110, Tth.12.1020, Tth.107.1000, Tth.101.1030, Tth.97.1070, Tth.17.3250, Tth.54.1390, Tth.117.1060, Tth.24.2340, Tth.26.2480, Tth.11.2120, Tth.71.1100, Tth.54.1330, Tth.144.1030, Tth.32.2270, Tth.87.1070, Tth.165.1020, Tth.11.2410, Tth.107.1020, Tth.…	TvY486_1108220, TvY486_0029460, TvY486_1102790, TvY486_0007570, TvY486_0017070, TvY486_0028690, TvY486_0025950, TvY486_0013370, TvY486_1108450, TvY486_0000260, TvY486_0017490, TvY486_1109180, TvY486_0029100, TvY486_0014070, TvY486_0030600, TvY486_0027280, TvY486_0023730, TvY486_0008140,		gp63-1 surface protease homologue, pseudogene,gp63-1 surface protease homologue, fragment, MSP-C, putative (MSP-C), MSP-A, putative,chrXI additional, unordered contigs, Gp63-1 surface protease homolog, putative, MSP-B, putative, major surface protease gp63, putative,surface protease homologue, MSP-A, putative
OG0000003	Tth.4.2250, Tth.222.1000,			2		567	68.61	81.51	0	0	0		BS61225, BS23765, BS37160, BS26735, BS70095, BS81465, BS03080, BS63255, BS83800, BS85535, BS86490, BS47675, BS75925, BS83410, BS79675, BS40910, BS22895, BS93630, BS79740, BS00145, BS11170, BS51710, BS02355, BS86230, BS85630, BS14875, BS79755, BS22900, BS87520, BS24785, BS83780, BS16305, BS85350, BS21745, BS65870, BS82715, BS65775, BS10850, BS61520, BS49130, BS16210, BS73270, BS88870, BS68550, BS2…	CfaC1_34_2290, CfaC1_KB217630_0010, CfaC1_KB217510_0150, CfaC1_34_0960, CfaC1_34_2390, CfaC1_34_0470, CfaC1_KB217828_0030, CfaC1_34_0970, CfaC1_AODS01003184_0020, CfaC1_23_0630, CfaC1_34_0460, CfaC1_33_0900, CfaC1_KB217701_0010, CfaC1_24_2440, CfaC1_16_1180, CfaC1_24_2450, CfaC1_KB217630_0110, CfaC1_34_2300, CfaC1_AODS01003336_0010, CfaC1_26_3040, CfaC1_13_0980, CfaC1_13_0970, CfaC1_KB217630_0090…	LbrM.31.3700, LbrM.21.1370, LbrM.34.0550, LbrM.31.1670, LbrM.34.0520, LbrM.34.0530, LbrM.31.1680, LbrM.31.1660, LbrM.12.0750,	LdBPK_211410.1, LdBPK_311490.1, LdBPK_311480.1, LdBPK_311470.1, LdBPK_350500.1, LdBPK_350490.1,	LinJ.12.0671, LinJ.12.0690, LinJ.31.1480, LinJ.12.0663, LinJ.31.1490, LinJ.12.0666, LinJ.12.0670, LinJ.21.1410, LinJ.31.1470, LinJ.12.0668, LinJ.12.0665, LinJ.12.0662,	LmjF.12.0890, LmjF.12.0860, LmjF.12.0920, LmjF.12.1040, LmjF.12.1000, LmjF.12.0740, LmjF.31.1440, LmjF.21.1170, LmjF.12.0765, LmjF.12.0730, LmjF.12.1060, LmjF.12.1090, LmjF.12.0830, LmjF.12.0960, LmjF.12.0850, LmjF.12.0780, LmjF.31.1445, LmjF.12.0760, LmjF.12.0990, LmjF.31.1460, LmjF.12.0810, LmjF.12.0980, LmjF.35.0550, LmjF.12.1070, LmjF.12.1020, LmjF.12.0910, LmjF.35.0500, LmjF.12.0940, LmjF.12…	LmxM.12.0910, LmxM.12.0891, LmxM.30.1460, LmxM.12.0990, LmxM.34.0550, LmxM.12.0890, LmxM.12.0870partial, LmxM.34.0500a, LmxM.12.1090, LmxM.12.0980, LmxM.30.1450, LmxM.12.0860, LmxM.12.0850, LmxM.34.0540, LmxM.30.1440a, LmxM.21.1170, LmxM.30.1440b, LmxM.34.0500, LmxM.30.1440, LmxM.30.1442, LmxM.30.1445, LmxM.30.1440c,	LtaPcontig05270-1, LtaP31.1700, LtaPcontig04623-1, LtaP31.1520, LtaP31.1680, LtaP29.2590, LtaP31.1490, LtaP25.2090, LtaP31.1690, LtaP31.1930, LtaP12.0790, LtaP24.0650, LtaPcontig04933-1, LtaP31.1580, LtaP12.0890, LtaP12.0780, LtaPcontig04743-1, LtaP31.1610, LtaP31.1740, LtaPcontig04200-1, LtaP35.0680, LtaP31.1780, LtaP31.1910, LtaP31.1430, LtaP31.1730, LtaPcontig04742-1, LtaP31.1660, LtaPcontig04…				9580, 1597,				Tgr.370.1000,		Tth.4.2250, Tth.222.1000,
OG0000004	Tth.58.1110, Tth.68.1060, Tth.52.1060, Tth.115.1040, Tth.55.1310, Tth.47.1310, Tth.184.1010, Tth.105.1100, Tth.92.1020, Tth.115.1030, Tth.45.1140, Tth.58.1220, Tth.50.1110, Tth.102.1050, Tth.52.1080, Tth.96.1060, Tth.47.1140, Tth.55.1230, Tth.81.1090, Tth.47.1180, Tth.104.1030, Tth.52.1040, Tth.73.1100, Tth.51.1240, Tth.55.1090, Tth.45.1170, Tth.60.1270, Tth.55.1120, Tth.10.2910, Tth.56.1080, Tth…			556		98105.8	17825.3	21178	0	0	0																			Tth.58.1110, Tth.68.1060, Tth.52.1060, Tth.115.1040, Tth.55.1310, Tth.47.1310, Tth.184.1010, Tth.105.1100, Tth.92.1020, Tth.115.1030, Tth.45.1140, Tth.58.1220, Tth.50.1110, Tth.102.1050, Tth.52.1080, Tth.96.1060, Tth.47.1140, Tth.55.1230, Tth.81.1090, Tth.47.1180, Tth.104.1030, Tth.52.1040, Tth.73.1100, Tth.51.1240, Tth.55.1090, Tth.45.1170, Tth.60.1270, Tth.55.1120, Tth.10.2910, Tth.56.1080, Tth…
OG0000005	Tth.7.1010, Tth.43.2080, Tth.65.1290, Tth.18.2840, Tth.158.1000, Tth.59.1270, Tth.21.1040, Tth.3.5250, Tth.20.2610, Tth.13.1620, Tth.43.2090, Tth.40.1230, Tth.6.1640, Tth.25.1020, Tth.2.5450, Tth.13.3230, Tth.17.3290, Tth.85.1120, Tth.59.1240, Tth.2.5480, Tth.32.2210, Tth.97.1000, Tth.20.1000, Tth.32.2190, Tth.32.2240, Tth.29.1040, Tth.32.2200, Tth.22.2910, Tth.13.3220, Tth.29.1030, Tth.13.1610, …	Tb927.7.6850, Tb927.7.7480, Tb927.8.7340, Tb927.7.6830, Tb927.8.7350, Tb927.5.640, Tb927.2.5280,		36		22553.5	1874.29	2226.79	7	570.563	225.74													1352, 245,	Tb927.7.6850, Tb927.7.7480, Tb927.8.7340, Tb927.7.6830, Tb927.8.7350, Tb927.5.640, Tb927.2.5280,	TcIL3000_0_35120, TcIL3000_0_17070, TcIL3000_7_5530, TcIL3000_0_09500, TcIL3000_0_12970, TcIL3000_0_33450, TcIL3000_0_09450, TcIL3000_0_01210, TcIL3000_0_07070, TcIL3000_2_1400, TcIL3000_0_33860, TcIL3000_0_01140, TcIL3000_0_42170,	TcCLB.401569.10, TcCLB.503937.40, TcCLB.511593.91, TcCLB.507869.20, TcCLB.511471.20, TcCLB.505363.10, TcCLB.507875.200, TcCLB.511797.110, TcCLB.511401.90, TcCLB.510275.110, TcCLB.511173.280, TcCLB.508539.130, TcCLB.508165.40, TcCLB.507835.10, TcCLB.508147.70, TcCLB.511173.80, TcCLB.510271.30, TcCLB.509777.30, TcCLB.508163.170, TcCLB.506499.170, TcCLB.420293.20, TcCLB.506667.90, TcCLB.509699.40, T…	Tgr.526.1000, Tgr.1651.1000,	ESL05522.1, ESL05654.1, ESL05185.1, ESL05235.1, ESL05231.1, ESL05273.1, ESL05335.1, ESL09190.1, ESL05570.1, ESL05472.1, ESL05815.1, ESL07538.1, ESL05389.1, ESL05199.1, ESL05745.1, ESL05884.1, ESL05464.1, ESL05549.1, ESL09780.1, ESL08905.1, ESL05266.1,	Tth.7.1010, Tth.43.2080, Tth.65.1290, Tth.18.2840, Tth.158.1000, Tth.59.1270, Tth.21.1040, Tth.3.5250, Tth.20.2610, Tth.13.1620, Tth.43.2090, Tth.40.1230, Tth.6.1640, Tth.25.1020, Tth.2.5450, Tth.13.3230, Tth.17.3290, Tth.85.1120, Tth.59.1240, Tth.2.5480, Tth.32.2210, Tth.97.1000, Tth.20.1000, Tth.32.2190, Tth.32.2240, Tth.29.1040, Tth.32.2200, Tth.22.2910, Tth.13.3220, Tth.29.1030, Tth.13.1610, …	TvY486_0039990, TvY486_0027090, TvY486_0706570, TvY486_0024490, TvY486_0038450, TvY486_0806830, TvY486_0017960,		trans-sialidase, putative,neuraminidase, putative, trans-sialidase (TbTS), trans-sialidase, putative
OG0000006	Tth.72.1000, Tth.20.2640, Tth.24.1000, Tth.44.1000, Tth.54.1020, Tth.6.1720, Tth.35.2310, Tth.54.1030, Tth.44.1090, Tth.42.1870, Tth.23.2680, Tth.4.5600, Tth.1.7350, Tth.48.1000, Tth.48.1010, Tth.25.1000, Tth.1.7360, Tth.23.2670, Tth.23.2690, Tth.54.1010, Tth.2.1000, Tth.152.1000, Tth.29.2640, Tth.5.4660, Tth.24.1010, Tth.175.1000, Tth.5.4670,			27		32884.3	7075.29	8406.11	0	0	0													406, 1747, 1318, 965, 2772, 631, 2197, 141, 12682, 2859, 2595, 1764, 1965, 2889, 854, 5872, 299, 2784, 1891,		TcIL3000_0_36650, TcIL3000_0_23080, TcIL3000_0_55330, TcIL3000_0_22250, TcIL3000_0_02130, TcIL3000_0_05340, TcIL3000_0_37310, TcIL3000_0_54470, TcIL3000_0_00690, TcIL3000_0_30430, TcIL3000_0_50980, TcIL3000_0_30850, TcIL3000_0_03200, TcIL3000_0_53200, TcIL3000_0_28350, TcIL3000_0_07580, TcIL3000_0_43350, TcIL3000_0_04940, TcIL3000_0_27300, TcIL3000_0_16530, TcIL3000_0_52190, TcIL3000_0_37760, TcI…	TcCLB.509765.20, TcCLB.506343.51, TcCLB.506847.30, TcCLB.504049.40, TcCLB.503957.20, TcCLB.510403.20, TcCLB.509735.30, TcCLB.507881.20, TcCLB.508039.10, TcCLB.508285.50, TcCLB.511587.100, TcCLB.508109.50, TcCLB.510307.320, TcCLB.509815.10, TcCLB.503667.31, TcCLB.506431.20, TcCLB.507875.210, TcCLB.511349.80, TcCLB.507039.30, TcCLB.507975.10, TcCLB.510851.21, TcCLB.511585.280, TcCLB.508325.60, TcCL…	Tgr.43.1240, Tgr.652.1020, Tgr.1361.1000, Tgr.1157.1010, Tgr.1038.1010, Tgr.264.1110, Tgr.2068.1000, Tgr.1488.1000, Tgr.1597.1000, Tgr.1157.1020, Tgr.2058.1000, Tgr.214.1130, Tgr.1642.1000, Tgr.96.1160, Tgr.1642.1010, Tgr.1794.1000, Tgr.188.1000, Tgr.2002.1000, Tgr.100.1180, Tgr.2360.1000, Tgr.1488.1010,	ESL09972.1, ESL05911.1, ESL09794.1, ESL05197.1, ESL10762.1, ESL05461.1, ESL05202.1, ESL05351.1, ESL11366.1, ESL05972.1, ESL05178.1, ESL09393.1, ESL05252.1, ESL11962.1,	Tth.72.1000, Tth.20.2640, Tth.24.1000, Tth.44.1000, Tth.54.1020, Tth.6.1720, Tth.35.2310, Tth.54.1030, Tth.44.1090, Tth.42.1870, Tth.23.2680, Tth.4.5600, Tth.1.7350, Tth.48.1000, Tth.48.1010, Tth.25.1000, Tth.1.7360, Tth.23.2670, Tth.23.2690, Tth.54.1010, Tth.2.1000, Tth.152.1000, Tth.29.2640, Tth.5.4660, Tth.24.1010, Tth.175.1000, Tth.5.4670,	TvY486_0027810, TvY486_1015550, TvY486_0013530, TvY486_0012970, TvY486_0044660, TvY486_0045660, TvY486_0015920, TvY486_0018530, TvY486_0009730, TvY486_0012270,
OG0000007				0		0	0	0	0	0	0																TcCLB.508977.130, TcCLB.508541.90, TcCLB.510205.80, TcCLB.507859.60, TcCLB.508229.30, TcCLB.511599.120, TcCLB.504769.20, TcCLB.510269.50, TcCLB.506757.150, TcCLB.511875.80, TcCLB.507959.80, TcCLB.509195.70, TcCLB.510025.260, TcCLB.511171.90, TcCLB.510279.210, TcCLB.508163.120, TcCLB.511553.200, TcCLB.508977.20, TcCLB.510373.60, TcCLB.511603.320, TcCLB.506759.220, TcCLB.506763.130, TcCLB.506965.14…		ESL10254.1,
OG0000008	Tth.26.1070, Tth.26.1240, Tth.26.1000, Tth.26.1110, Tth.26.1370, Tth.41.1200, Tth.66.1000, Tth.26.1200, Tth.26.1100, Tth.8.4600, Tth.66.1160, Tth.66.1130, Tth.26.1120, Tth.26.1230, Tth.26.1180, Tth.41.1680, Tth.26.1050, Tth.26.1260, Tth.41.1660, Tth.26.1170, Tth.142.1010, Tth.41.1190, Tth.66.1150, Tth.26.1130, Tth.66.1020, Tth.66.1070, Tth.66.1090, Tth.142.1020,	Tb927.6.290, Tb927.6.190, Tb09.v4.0009, Tb05.5K5.190, Tb927.6.270, Tb927.8.7860, Tb927.7.7530, Tb927.8.7910, Tb927.6.760, Tb927.6.310, Tb927.4.4450, Tb927.9.16010, Tb05.5K5.180, Tb927.4.3750, Tb927.4.130, Tb927.10.2430, Tb927.4.4420, Tb927.4.4470, Tb927.6.800, Tb927.10.16190, Tb927.9.15660, Tb927.4.3860, Tb927.8.8360, Tb927.11.13740, Tb927.4.4440, Tb927.6.340, Tb927.7.6050, Tb927.4.4460, Tb927.7.…		28		5419.19	770.02	914.85	76	1216.28	2162.48		BS40020, BS55160, BS78585, BS55145, BS84110,	CfaC1_15_0210, CfaC1_15_0240, CfaC1_15_0340, CfaC1_15_0250, CfaC1_15_0420, CfaC1_15_0390, CfaC1_15_0350, CfaC1_15_0280, CfaC1_15_0290, CfaC1_15_0190, CfaC1_15_0220, CfaC1_15_0200, CfaC1_35_2740,	LbrM.17.0100, LbrM.17.0010, LbrM.17.0130, LbrM.17.0110, LbrM.17.0120, LbrM.35.3400,	LdBPK_170140.1, LdBPK_170150.1, LdBPK_170130.1, LdBPK_363330.1, LdBPK_170120.1,	LinJ.36.3330, LinJ.17.0140, LinJ.17.0150, LinJ.17.0130, LinJ.17.0120, LinJ.17.0160,	LmjF.17.0180, LmjF.17.0200, LmjF.17.0230, LmjF.17.0190, LmjF.36.3180, LmjF.17.0235, LmjF.17.0237,	LmxM.17.0200, LmxM.17.0235, LmxM.17.0237, LmxM.17.0190partial, LmxM.36.3180, LmxM.17.0236, LmxM.17.0190, LmxM.17.0191,	LtaP17.0110, LtaP36.3260, LtaP17.0150, LtaP17.0170, LtaP17.0140, LtaP17.0160, LtaP17.0120, LtaP35.0470,	Pem.134.1000, Pem.57.1000, Pem.77.1000, Pem.133.1000, Pem.4.3060,	Pha.6.5170, Pha.5.3370, Pha.6.5160, Pha.12.2640,	Pse.1381.1000, Pse.1041.1010, Pse.779.1020, Pse.155.1030, Pse.1468.1000, Pse.155.1020, Pse.1041.1000, Pse.1768.1000, Pse.236.1000, Pse.1568.1000, Pse.1002.1000, Pse.1083.1000, Pse.1110.1000, Pse.1272.1010, Pse.1143.1000, Pse.621.1030, Pse.779.1030, Pse.8972.1000_o, Pse.476.1020, Pse.735.1050_o, Pse.1259.1000, Pse.621.1010, Pse.556.1030, Pse.1144.1000, Pse.1272.1000, Pse.556.1020, Pse.621.1000, Ps…	4842, 11773, 444, 2154, 1924, 164, 13820, 1793, 1938, 7, 766, 11097, 301, 2101, 124, 112, 151, 4595, 1564, 2349, 2348, 10295, 5215, 1795, 3141, 59, 1612, 6652, 152, 1148, 2854, 2434, 7703, 12020, 30,	Tb927.6.290, Tb927.6.190, Tb09.v4.0009, Tb05.5K5.190, Tb927.6.270, Tb927.8.7860, Tb927.7.7530, Tb927.8.7910, Tb927.6.760, Tb927.6.310, Tb927.4.4450, Tb927.9.16010, Tb05.5K5.180, Tb927.4.3750, Tb927.4.130, Tb927.10.2430, Tb927.4.4420, Tb927.4.4470, Tb927.6.800, Tb927.10.16190, Tb927.9.15660, Tb927.4.3860, Tb927.8.8360, Tb927.11.13740, Tb927.4.4440, Tb927.6.340, Tb927.7.6050, Tb927.4.4460, Tb927.7.…	TcIL3000_0_23050, TcIL3000_6_10, TcIL3000_0_16450, TcIL3000_0_52990, TcIL3000_0_39900, TcIL3000_0_44280, TcIL3000_7_6140, TcIL3000_0_39280, TcIL3000_0_07220, TcIL3000_0_28320, TcIL3000_0_60800, TcIL3000.11.16970, TcIL3000_0_22990, TcIL3000_0_23410, TcIL3000.11.14040, TcIL3000_0_14050, TcIL3000_8_7980, TcIL3000_0_09850, TcIL3000_0_30020, TcIL3000.11.6410, TcIL3000_0_59590, TcIL3000_0_22980, TcIL30…	TcCLB.507465.10, TcCLB.445635.10, TcCLB.428999.20, TcCLB.509449.5, TcCLB.403153.10, TcCLB.507467.10, TcCLB.511043.60, TcCLB.506717.20, TcCLB.509449.10, TcCLB.511705.10, TcCLB.506591.120,	Tgr.609.1000, Tgr.865.1040, Tgr.2412.1000, Tgr.1809.1010, Tgr.2395.1000, Tgr.1452.1030, Tgr.1894.1000, Tgr.1246.1020, Tgr.2066.1000, Tgr.1553.1020, Tgr.2559.1000, Tgr.2551.1000, Tgr.1990.1000, Tgr.1502.1000, Tgr.1869.1010, Tgr.1869.1000, Tgr.1852.1000, Tgr.96.1000, Tgr.854.1040, Tgr.2084.1000, Tgr.2662.1000, Tgr.2387.1000, Tgr.2475.1000, Tgr.1750.1000, Tgr.865.1000, Tgr.291.1070, Tgr.1250.1010, T…	ESL08875.1, ESL06269.1, ESL05339.1, ESL05346.1, ESL05864.1, ESL10565.1, ESL05226.1, ESL05211.1, ESL05321.1, ESL05232.1,	Tth.26.1070, Tth.26.1240, Tth.26.1000, Tth.26.1110, Tth.26.1370, Tth.41.1200, Tth.66.1000, Tth.26.1200, Tth.26.1100, Tth.8.4600, Tth.66.1160, Tth.66.1130, Tth.26.1120, Tth.26.1230, Tth.26.1180, Tth.41.1680, Tth.26.1050, Tth.26.1260, Tth.41.1660, Tth.26.1170, Tth.142.1010, Tth.41.1190, Tth.66.1150, Tth.26.1130, Tth.66.1020, Tth.66.1070, Tth.66.1090, Tth.142.1020,	TvY486_0026190, TvY486_0014610, TvY486_0807640, TvY486_0001030, TvY486_0003820, TvY486_0403490, TvY486_0001060, TvY486_0017030, TvY486_0018190, TvY486_0014230, TvY486_1015560, TvY486_0807200, TvY486_0042180, TvY486_0403970, TvY486_0807210, TvY486_0000650, TvY486_0029610, TvY486_0004830, TvY486_0007150, TvY486_1101460, TvY486_1015380, TvY486_0037000, TvY486_0403590, TvY486_0003180, TvY486_0017110,…		adenylyl cyclase, pseudogene, putative,adenylyl cyclase, degenerate, expression site-associated gene 4 (ESAG4) protein, putative,expression site-associated gene (ESAG) protein, putative,receptor-type adenylate cyclase, receptor-type adenylate cyclase GRESAG 4, putative,ESAG 4 (expression site-associated gene 4) protein, putative, expression site-associated gene (ESAG, pseudogene), putative,expres…
OG0000009	Tth.25.2390, Tth.26.2100, Tth.28.1220, Tth.28.1210, Tth.41.1290, Tth.22.1550, Tth.26.1860, Tth.13.2240, Tth.22.1410, Tth.26.2120, Tth.178.1030, Tth.2.3070, Tth.25.2400, Tth.26.1870, Tth.2.4960, Tth.41.1280, Tth.41.1590, Tth.41.1300,	Tb927.4.3930, Tb927.8.4710, Tb927.8.7630, Tb927.8.7700, Tb927.10.6500, Tb927.4.4830, Tb927.11.15960, Tb927.8.7600, Tb927.8.7620, Tb927.8.8240, Tb927.8.7690, Tb927.8.7650, Tb927.4.4870, Tb927.11.15860, Tb927.8.8290, Tb927.4.4850, Tb927.8.4750, Tb927.8.7680, Tb927.4.4820, Tb927.8.8220, Tb927.8.8260, Tb927.4.4020, Tb927.8.7610, Tb927.8.7670, Tb927.8.4730, Tb927.8.8300, Tb927.11.15950, Tb927.8.4720, …		18		8370	1828.09	2171.95	42	2789.42	2934.92		BS18815, BS15930, BS43130, BS15940, BS30890,	CfaC1_KB217510_0610, CfaC1_30_0530, CfaC1_34_1420, CfaC1_34_2810, CfaC1_KB217782_0010, CfaC1_KB217782_0020, CfaC1_KB217510_0570, CfaC1_09_1640, CfaC1_KB217510_0560, CfaC1_KB217510_0630, CfaC1_KB217510_0060, CfaC1_34_1410, CfaC1_KB217510_0010, CfaC1_KB217510_0040, CfaC1_34_1440, CfaC1_34_0580, CfaC1_KB217799_0010, CfaC1_34_0830, CfaC1_34_0570, CfaC1_KB217799_0020, CfaC1_34_1430, CfaC1_34_2820, Cfa…	LbrM.31.2060, LbrM.31.1030, LbrM.27.0770, LbrM.31.0430, LbrM.31.2000, LbrM.31.2040, LbrM.31.0440, LbrM.07.1240, LbrM.31.0750, LbrM.35.0510, LbrM.31.0470, LbrM.31.2020, LbrM.32.2900, LbrM.31.1990, LbrM.31.0740, LbrM.22.0220, LbrM.27.1720, LbrM.31.0460, LbrM.31.0730,	LdBPK_322800.1, LdBPK_020410.1, LdBPK_310370.1, LdBPK_220100.1, LdBPK_360450.1, LdBPK_272680.1, LdBPK_310600.1, LdBPK_310910.1, LdBPK_271500.1, LdBPK_310590.1, LdBPK_270530.1, LdBPK_310360.1, LdBPK_071340.1, LdBPK_311850.1, LdBPK_311830.1, LdBPK_310350.1, LdBPK_310340.1, LdBPK_310610.1, LdBPK_311860.1,	LinJ.31.1830, LinJ.32.2800, LinJ.31.0370, LinJ.36.0450, LinJ.07.1340, LinJ.31.0910, LinJ.31.0600, LinJ.31.0340, LinJ.02.0410, LinJ.27.0530, LinJ.31.1810, LinJ.31.0610, LinJ.31.1860, LinJ.27.0520, LinJ.22.0100, LinJ.31.0350, LinJ.27.1470, LinJ.31.0590, LinJ.31.0360, LinJ.27.2680, LinJ.31.1850, LinJ.27.1500, LinJ.31.0900,	LmjF.07.1160, LmjF.31.0320, LmjF.31.1790, LmjF.22.0230, LmjF.31.0870, LmjF.27.1580, LmjF.27.0670, LmjF.31.0350, LmjF.31.1800, LmjF.31.0340, LmjF.32.2660, LmjF.31.0580, LmjF.31.0570, LmjF.36.0420, LmjF.31.0330, LmjF.02.0440, LmjF.27.0680, LmjF.31.1820, LmjF.31.0880,	LmxM.30.0880, LmxM.07.1160, LmxM.30.1820, LmxM.30.0350, LmxM.30.0870, LmxM.22.0230, LmxM.36.0420, LmxM.27.1580, LmxM.30.1800a, LmxM.30.0320, LmxM.31.2660, LmxM.27.0680, LmxM.30.0330, LmxM.30.0570, LmxM.27.0670, LmxM.30.0580, LmxM.30.0340, LmxM.30.1800, LmxM.27.1580a, LmxM.30.0571,	LtaP31.0340, LtaP31.0380, LtaP31.0750, LtaP36.0420, LtaP32.2860, LtaP31.0590, LtaP27.0680, LtaP30.2320, LtaP27.0690, LtaP31.0370, LtaP31.0350, LtaP27.1660, LtaP31.0360, LtaP31.0600, LtaP22.0230, LtaP07.1250,	Pem.41.1150, Pem.47.1220, Pem.47.1210, Pem.40.1250, Pem.2.3180, Pem.41.1140, Pem.47.1110, Pem.40.1260, Pem.3.2510, Pem.1.1300,	Pha.14.1830, Pha.14.1840, Pha.14.1130, Pha.14.1150, Pha.62.1010, Pha.14.1160, Pha.3.3400, Pha.62.1000, Pha.7.2450, Pha.11.1070, Pha.7.2460, Pha.14.1140, Pha.2.8520, Pha.20.1020, Pha.2.8530, Pha.14.1170, Pha.20.1130, Pha.14.1680,	Pse.995.1000, Pse.1320.1010, Pse.8.1220, Pse.8.1240, Pse.1047.1010, Pse.1047.1000, Pse.73.1150, Pse.465.1020, Pse.465.1000, Pse.465.1030, Pse.442.1000, Pse.73.1160, Pse.586.1020, Pse.586.1000, Pse.1047.1020, Pse.73.1130, Pse.73.1170, Pse.13.1120, Pse.494.1030, Pse.73.1120, Pse.391.1010, Pse.132.1130, Pse.391.1000, Pse.465.1010, Pse.73.1140,	1974,	Tb927.4.3930, Tb927.8.4710, Tb927.8.7630, Tb927.8.7700, Tb927.10.6500, Tb927.4.4830, Tb927.11.15960, Tb927.8.7600, Tb927.8.7620, Tb927.8.8240, Tb927.8.7690, Tb927.8.7650, Tb927.4.4870, Tb927.11.15860, Tb927.8.8290, Tb927.4.4850, Tb927.8.4750, Tb927.8.7680, Tb927.4.4820, Tb927.8.8220, Tb927.8.8260, Tb927.4.4020, Tb927.8.7610, Tb927.8.7670, Tb927.8.4730, Tb927.8.8300, Tb927.11.15950, Tb927.8.4720, …	TcIL3000_0_02660, TcIL3000_0_13950, TcIL3000_10_13970, TcIL3000_0_13960, TcIL3000_0_48400, TcIL3000.11.15860, TcIL3000_10_13900, TcIL3000_0_13920, TcIL3000_0_48380, TcIL3000_0_52900, TcIL3000_0_48390, TcIL3000_0_48430, TcIL3000_10_5560, TcIL3000_0_13970, TcIL3000_0_38410, TcIL3000_0_48420, TcIL3000_10_13950, TcIL3000_0_00120, TcIL3000_0_13930, TcIL3000.11.15770, TcIL3000_0_48410, TcIL3000_0_49880…	TcCLB.511543.30, TcCLB.508557.20, TcCLB.510507.40, TcCLB.511325.25, TcCLB.507585.10, TcCLB.503393.10, TcCLB.508923.10, TcCLB.511325.40, TcCLB.511411.30, TcCLB.511325.50, TcCLB.430539.20, TcCLB.511545.80, TcCLB.507811.100, TcCLB.507101.10, TcCLB.506227.10, TcCLB.511325.10,	Tgr.1349.1000, Tgr.951.1020, Tgr.1739.1000, Tgr.250.1030, Tgr.250.1020, Tgr.1710.1000, Tgr.1436.1010, Tgr.305.1110, Tgr.265.1100, Tgr.1253.1010, Tgr.886.1010, Tgr.371.1010, Tgr.858.1000, Tgr.1141.1020, Tgr.57.1130,	ESL07277.1, ESL05676.1, ESL05379.1, ESL05770.1, ESL06046.1, ESL08117.1, ESL05479.1, ESL05302.1, ESL05193.1, ESL08115.1, ESL08714.1, ESL05910.1, ESL09125.1, ESL05348.1, ESL08194.1, ESL05282.1, ESL09479.1, ESL12019.1, ESL08531.1, ESL05250.1, ESL05544.1, ESL10483.1, ESL05234.1, ESL11522.1, ESL08538.1,	Tth.25.2390, Tth.26.2100, Tth.28.1220, Tth.28.1210, Tth.41.1290, Tth.22.1550, Tth.26.1860, Tth.13.2240, Tth.22.1410, Tth.26.2120, Tth.178.1030, Tth.2.3070, Tth.25.2400, Tth.26.1870, Tth.2.4960, Tth.41.1280, Tth.41.1590, Tth.41.1300,	TvY486_0021710, TvY486_0800800, TvY486_0403750, TvY486_0804170, TvY486_0026450, TvY486_0807660, TvY486_0807730, TvY486_0807690, TvY486_0404230, TvY486_0807050, TvY486_0807700, TvY486_1116770, TvY486_1006470,		amino acid transporter 1, putative (AATP1), amino acid transporter 8, putative (AATP8), amino acid transporter, putative (AATP6), L-Lysine transport protein, putative, amino acid transporter (pseudogene), putative, amino acid transporter, putative, amino acid transporter AATP5, amino acid transporter (pseudogene), putative,amino acid transporter, truncated, amino acid transporter 7, putative (AAT…
OG0000010				0		0	0	0	0	0	0												Pse.848.1000,			TcIL3000_0_48620, TcIL3000_0_54420, TcIL3000_0_17170, TcIL3000_0_07470, TcIL3000_0_11340, TcIL3000_0_47370, TcIL3000_0_08470, TcIL3000_0_49780, TcIL3000_0_28800, TcIL3000_0_56020, TcIL3000_0_10335, TcIL3000_0_20850, TcIL3000_0_50780, TcIL3000_0_56210, TcIL3000_0_45140, TcIL3000_0_49960, TcIL3000_5_5250, TcIL3000_0_01340, TcIL3000_0_58300, TcIL3000_0_14370, TcIL3000_0_10090, TcIL3000_0_49260, TcIL…
OG0000011	Tth.49.1440, Tth.23.2700,	Tb927.4.260, Tb927.2.1060, Tb927.2.1180, Tb927.7.1960, Tb927.1.410, Tb927.7.2010, Tb927.11.19970, Tb927.1.320, Tb927.7.2020, Tb927.7.2030, Tb927.7.1990, Tb927.1.70, Tb927.2.1100, Tb927.1.450, Tb927.6.140, Tb927.2.1150, Tb10.v4.0220, Tb927.6.150, Tb927.7.2000, Tb927.10.110, Tb927.2.280, Tb927.2.270, Tb927.5.280, Tb927.2.220, Tb927.7.1980, Tb927.4.110, Tb927.10.70, Tb927.2.450, Tb927.2.830, Tb09.v4…		2		384.73	338.13	401.73	84	2164	8115.57														Tb927.4.260, Tb927.2.1060, Tb927.2.1180, Tb927.7.1960, Tb927.1.410, Tb927.7.2010, Tb927.11.19970, Tb927.1.320, Tb927.7.2020, Tb927.7.2030, Tb927.7.1990, Tb927.1.70, Tb927.2.1100, Tb927.1.450, Tb927.6.140, Tb927.2.1150, Tb10.v4.0220, Tb927.6.150, Tb927.7.2000, Tb927.10.110, Tb927.2.280, Tb927.2.270, Tb927.5.280, Tb927.2.220, Tb927.7.1980, Tb927.4.110, Tb927.10.70, Tb927.2.450, Tb927.2.830, Tb09.v4…					Tth.49.1440, Tth.23.2700,	TvY486_0011360, TvY486_0037750, TvY486_0038680, TvY486_0001720, TvY486_0031380, TvY486_0027910, TvY486_0008250, TvY486_0003810, TvY486_0018820, TvY486_0019240, TvY486_0009790, TvY486_0200110, TvY486_0044670, TvY486_0018930, TvY486_0032670, TvY486_0021590, TvY486_0040750, TvY486_0031070, TvY486_0017145, TvY486_0025470, TvY486_0012600, TvY486_0040260, TvY486_0027720, TvY486_0014110, TvY486_0200170,…		retrotransposon hot spot protein (RHS, pseudogene), putative,retrotransposon hot spot protein 6 (RHS6), degenerate, hypothetical protein, retrotransposon hot spot protein (RHS, pseudogene), putative,retrotransposon hot spot protein 1 (RHS1, pseudogene), putative,chrXI additional, unordered contigs, retrotransposon hot spot protein (RHS, pseudogene), putative,retrotransposon hot spot protein 4 (RH…
OG0000012	Tth.21.1870, Tth.24.1220, Tth.1.6740, Tth.2.4370, Tth.72.1020, Tth.33.1410, Tth.19.2190, Tth.11.2810, Tth.13.1480, Tth.40.1800,	Tb927.2.5270, Tb927.7.920, Tb927.4.870, Tb927.11.11220, Tb927.10.5350, Tb927.3.930, Tb927.8.3250, Tb927.11.3250, Tb927.11.8160, Tb927.7.3160,		10		46811	417.54	496.07	10	539.897	782.493		BS09875, BS94400, BS02040, BS02045, BS47575, BS04460, BS72740, BS91085, BS80525, BS40590, BS52975, BS09725, BS82995, BS47580, BS22705, BS79470, BS63440, BS43995c, BS09795, BS63445,	CfaC1_33_5370, CfaC1_28_4100, CfaC1_26_3670, CfaC1_24_1270, CfaC1_26_0790, CfaC1_30_1110, CfaC1_11_1330, CfaC1_24_1290, CfaC1_30_1130, CfaC1_08_1030, CfaC1_24_1280, CfaC1_26_0780, CfaC1_28_1320, CfaC1_27_1920, CfaC1_30_1120,	LbrM.14.1050, LbrM.28.0630, LbrM.23.1430, LbrM.20.3490, LbrM.27.2710, LbrM.22.1010, LbrM.28.3090, LbrM.26.1040, LbrM.25.0860, LbrM.35.1070, LbrM.13.1510,	LdBPK_261000.1, LdBPK_361010.1, LdBPK_220930.1, LdBPK_280650.1, LdBPK_283110.1, LdBPK_251010.1, LdBPK_272460.1, LdBPK_231570.1, LdBPK_131390.1, LdBPK_343690.1, LdBPK_141130.1,	LinJ.26.1000, LinJ.23.1570, LinJ.22.0930, LinJ.27.2460, LinJ.28.3110, LinJ.25.1010, LinJ.34.3690, LinJ.14.1130, LinJ.36.1010, LinJ.13.1390, LinJ.28.0650,	LmjF.23.1310, LmjF.13.1650, LmjF.25.0980, LmjF.26.1020, LmjF.14.1060, LmjF.22.1110, LmjF.34.3880, LmjF.36.0950, LmjF.28.0610, LmjF.27.2590, LmjF.28.2880,	LmxM.13.1650, LmxM.22.1110, LmxM.36.0950, LmxM.33.3880, LmxM.25.0980, LmxM.26.1020, LmxM.14.1060, LmxM.27.2590, LmxM.28.2880, LmxM.23.1310, LmxM.28.0610,	LtaP26.0950, LtaP23.1600, LtaP25.1030, LtaP27.2640, LtaP13.1510, LtaP34.3820, LtaP28.2900, LtaP28.0630, LtaP14.1050, LtaP22.1070, LtaP36.0950,	Pem.2.1080, Pem.6.1200, Pem.6.2720, Pem.1.5490, Pem.37.1340, Pem.8.2900, Pem.14.1570, Pem.1.4180, Pem.16.1020,	Pha.2.1200, Pha.2.5620, Pha.4.6920, Pha.4.4870, Pha.2.5630, Pha.4.6930, Pha.8.4470, Pha.10.2410, Pha.8.1540, Pha.1.5420, Pha.2.4280, Pha.2.9000,	Pse.227.1110, Pse.344.1010, Pse.15.1100, Pse.204.1030, Pse.10.1010, Pse.10.1000, Pse.227.1070, Pse.15.1120, Pse.227.1100, Pse.15.1110, Pse.38.1030, Pse.18.1110, Pse.14549.1000_o, Pse.39.1070, Pse.38.1040, Pse.15.1090, Pse.52.1110, Pse.97.1110, Pse.97.1120, Pse.134.1070, Pse.227.1090, Pse.8091.1000_o, Pse.15.1080, Pse.38.1050, Pse.39.1050, Pse.344.1000,	12309, 13882, 11774, 10947, 6957, 4503, 10864, 9165, 8590, 3965, 5707, 7862, 3259, 7410, 12250, 10852, 4078, 12630, 7771, 3269, 6612, 4223, 3982, 13535, 6771, 3890, 3272, 7391, 6419, 13822, 10447, 6140, 9769, 11709, 5900, 8889, 5546, 9734, 4931, 10506, 11390, 12470, 8733, 2648, 3458, 10951, 11892, 8436, 3271, 5951, 5415, 12310, 7760, 5425, 5801, 14003, 2947, 5030, 7973, 10594, 5358, 5524, 5825, 3…	Tb927.2.5270, Tb927.7.920, Tb927.4.870, Tb927.11.11220, Tb927.10.5350, Tb927.3.930, Tb927.8.3250, Tb927.11.3250, Tb927.11.8160, Tb927.7.3160,	TcIL3000_0_41480, TcIL3000.11.3020, TcIL3000_4_460, TcIL3000_7_540, TcIL3000_0_17110, TcIL3000.11.3060, TcIL3000.11.11870, TcIL3000_2_1380, TcIL3000.11.8710, TcIL3000_8_3290, TcIL3000_4_470, TcIL3000_3_190, TcIL3000_8_3300, TcIL3000_10_4500, TcIL3000_0_39710, TcIL3000_7_530, TcIL3000_7_550, TcIL3000_7_2310, TcIL3000_7_2300, TcIL3000.11.3050, TcIL3000_0_24770, TcIL3000_2_1390,	TcCLB.508831.4, TcCLB.509585.10, TcCLB.509769.148, TcCLB.506937.40, TcCLB.509103.39, TcCLB.506097.9, TcCLB.441061.9, TcCLB.448567.9, TcCLB.474341.9, TcCLB.405179.10, TcCLB.510531.109, TcCLB.479379.9, TcCLB.511867.209, TcCLB.508829.9, TcCLB.511869.9, TcCLB.462617.10, TcCLB.510533.10, TcCLB.506849.20, TcCLB.509583.19, TcCLB.508217.9,	Tgr.31.1150, Tgr.223.1030, Tgr.87.1060, Tgr.249.1030, Tgr.153.1010, Tgr.201.1040, Tgr.45.1070, Tgr.447.1000, Tgr.46.1130, Tgr.55.1040,	ESL05892.1, ESL06059.1, ESL05753.1, ESL10355.1, ESL12095.1, ESL05658.1, ESL11605.1, ESL11142.1, ESL10020.1, ESL10023.1, ESL05242.1,	Tth.21.1870, Tth.24.1220, Tth.1.6740, Tth.2.4370, Tth.72.1020, Tth.33.1410, Tth.19.2190, Tth.11.2810, Tth.13.1480, Tth.40.1800,	TvY486_0703030, TvY486_1108890, TvY486_1103340, TvY486_0700720, TvY486_0802700, TvY486_1005380, TvY486_1112220, TvY486_0400600, TvY486_0201840, TvY486_0300330,		dynein heavy chain, putative, Cytoplasmic dynein 1 heavy chain (DYNC1H1), putative
OG0000013	Tth.45.1630, Tth.47.1650, Tth.62.1260, Tth.64.1110, Tth.45.1810, Tth.52.1120, Tth.57.1140, Tth.11.2090, Tth.47.1240, Tth.11.2980, Tth.90.1110, Tth.73.1130, Tth.45.1230, Tth.47.1220, Tth.62.1080, Tth.138.1000, Tth.1.6370, Tth.98.1110, Tth.50.1130, Tth.122.1040, Tth.67.1040, Tth.64.1060, Tth.60.1070, Tth.60.1200, Tth.81.1040, Tth.43.1040, Tth.108.1030, Tth.56.1250, Tth.45.1580, Tth.122.1000, Tth.55…			304		122290	21943.7	26071	0	0	0											Pha.12.1690,								Tth.45.1630, Tth.47.1650, Tth.62.1260, Tth.64.1110, Tth.45.1810, Tth.52.1120, Tth.57.1140, Tth.11.2090, Tth.47.1240, Tth.11.2980, Tth.90.1110, Tth.73.1130, Tth.45.1230, Tth.47.1220, Tth.62.1080, Tth.138.1000, Tth.1.6370, Tth.98.1110, Tth.50.1130, Tth.122.1040, Tth.67.1040, Tth.64.1060, Tth.60.1070, Tth.60.1200, Tth.81.1040, Tth.43.1040, Tth.108.1030, Tth.56.1250, Tth.45.1580, Tth.122.1000, Tth.55…
OG0000014				0		0	0	0	0	0	0		BS58535, BS39230, BS23040, BS23045, BS36575, BS03460, BS86240,											43, 1086, 60, 1871, 1716, 1466, 1771, 9854, 10370, 1, 1128, 119, 7447, 10208, 9158, 7710, 70, 1263, 185, 2739, 1300, 1107, 4281, 14184, 2698, 9782, 1736, 3579, 295, 9034, 9390, 1350, 10853, 11153, 10321, 12, 2655, 1838, 35, 365, 2736, 8293, 1199, 1271, 11733, 8663, 7727, 1191, 504, 1200, 12652, 1681, 398, 9798, 202, 447, 12670, 1295, 2957, 110, 4705, 13904, 187, 494, 416, 784, 2749, 10816, 3627, …							TvY486_0036360,
OG0000015	Tth.44.1410, Tth.99.1030, Tth.27.1080, Tth.41.1370, Tth.26.1880, Tth.41.1570, Tth.41.1380, Tth.27.1120, Tth.41.1480, Tth.191.1010, Tth.26.2360, Tth.41.1580, Tth.41.1930, Tth.26.2400, Tth.212.1000, Tth.41.1550, Tth.41.1920, Tth.41.1490, Tth.41.1910, Tth.44.1420, Tth.99.1010, Tth.173.1000, Tth.26.2390, Tth.26.1840, Tth.26.2320, Tth.26.1910, Tth.26.2070, Tth.26.2370, Tth.26.2090, Tth.173.1030, Tth.1…	Tb09.v4.0167, Tb927.3.5660, Tb09.v4.0097, Tb927.4.5300, Tb927.11.17310, Tb927.4.5240, Tb927.8.8080, Tb927.11.20420, Tb09.v4.0101, Tb927.6.360, Tb927.3.100, Tb05.5K5.510, Tb09.v4.0209, Tb927.5.5020, Tb927.4.4270, Tb927.8.7150, Tb927.5.5180, Tb08.27P2.555, Tb927.5.2760, Tb927.8.7160, Tb927.8.8090, Tb927.2.3370, Tb927.2.6404, Tb927.10.12290, Tb927.9.17670, Tb927.9.16190, Tb927.4.5260, Tb927.7.300, T…		60		10852	2214.45	2630.96	64	606.653	1149.46		BS69925, BS27930, BS08330,											2049, 1414, 5571,	Tb09.v4.0167, Tb927.3.5660, Tb09.v4.0097, Tb927.4.5300, Tb927.11.17310, Tb927.4.5240, Tb927.8.8080, Tb927.11.20420, Tb09.v4.0101, Tb927.6.360, Tb927.3.100, Tb05.5K5.510, Tb09.v4.0209, Tb927.5.5020, Tb927.4.4270, Tb927.8.7150, Tb927.5.5180, Tb08.27P2.555, Tb927.5.2760, Tb927.8.7160, Tb927.8.8090, Tb927.2.3370, Tb927.2.6404, Tb927.10.12290, Tb927.9.17670, Tb927.9.16190, Tb927.4.5260, Tb927.7.300, T…	TcIL3000_0_02070, TcIL3000_0_02050, TcIL3000_0_20690, TcIL3000_0_51840, TcIL3000_0_59240, TcIL3000_0_59220, TcIL3000_0_20710, TcIL3000_0_59740, TcIL3000_0_35710, TcIL3000_0_34700, TcIL3000_0_51850, TcIL3000_0_58810, TcIL3000_0_59230, TcIL3000_0_47570, TcIL3000_1_10, TcIL3000_0_01410, TcIL3000_0_47550, TcIL3000_0_26960, TcIL3000_10_10510, TcIL3000_0_20680, TcIL3000_0_27720, TcIL3000_0_59260, TcIL3…	TcCLB.510071.30, TcCLB.424889.10, TcCLB.504033.66, TcCLB.506529.535, TcCLB.504033.53, TcCLB.503615.10, TcCLB.511339.10, TcCLB.509011.10, TcCLB.510553.50, TcCLB.507107.30, TcCLB.506483.40, TcCLB.511337.20, TcCLB.508805.136, TcCLB.503487.50, TcCLB.511395.120, TcCLB.508367.20, TcCLB.508805.120, TcCLB.422207.10, TcCLB.504557.10, TcCLB.503949.40, TcCLB.511129.80, TcCLB.511339.30, TcCLB.508673.20, TcCL…	Tgr.1128.1020, Tgr.2069.1000, Tgr.858.1040, Tgr.2182.1000, Tgr.980.1010, Tgr.1297.1020, Tgr.1054.1020, Tgr.861.1010, Tgr.273.1110, Tgr.650.1010, Tgr.858.1030, Tgr.1121.1000, Tgr.1587.1000, Tgr.861.1000, Tgr.1843.1000, Tgr.1101.1030, Tgr.561.1000, Tgr.858.1010, Tgr.273.1120, Tgr.120.1030, Tgr.951.1010, Tgr.1785.1000, Tgr.2498.1000, Tgr.15.1090, Tgr.2167.1000, Tgr.1121.1020, Tgr.1054.1010, Tgr.1843…	ESL08284.1, ESL05307.1, ESL05254.1, ESL09471.1, ESL11432.1, ESL05955.1, ESL10579.1, ESL05783.1, ESL07357.1, ESL05281.1, ESL05780.1, ESL11663.1, ESL10891.1, ESL05609.1, ESL05251.1, ESL05305.1, ESL08993.1, ESL05391.1, ESL05276.1, ESL05882.1,	Tth.44.1410, Tth.99.1030, Tth.27.1080, Tth.41.1370, Tth.26.1880, Tth.41.1570, Tth.41.1380, Tth.27.1120, Tth.41.1480, Tth.191.1010, Tth.26.2360, Tth.41.1580, Tth.41.1930, Tth.26.2400, Tth.212.1000, Tth.41.1550, Tth.41.1920, Tth.41.1490, Tth.41.1910, Tth.44.1420, Tth.99.1010, Tth.173.1000, Tth.26.2390, Tth.26.1840, Tth.26.2320, Tth.26.1910, Tth.26.2070, Tth.26.2370, Tth.26.2090, Tth.173.1030, Tth.1…	TvY486_0403900, TvY486_0305070, TvY486_0018210, TvY486_1011980, TvY486_0404510, TvY486_0807480, TvY486_0502130, TvY486_0200980, TvY486_0403910, TvY486_0038690,		UDP-Gal or UDP-GlcNAc-dependent glycosyltransferase, putative, hypothetical protein, conserved (pseudogene),hypothetical protein, conserved, frameshifted and point mutation, hypothetical protein,chrXI additional, unordered contigs, hypothetical protein, pseudogene,chrIX additional, unordered contigs, hypothetical protein, conserved, UDP-Gal or UDP-GlcNAc-dependent glycosyltransferase (pseudogene)…
OG0000016				0		0	0	0	0	0	0																TcCLB.504039.99, TcCLB.510213.80, TcCLB.511603.170, TcCLB.511625.100, TcCLB.508125.130, TcCLB.508121.80, TcCLB.506285.90, TcCLB.506599.430, TcCLB.506763.190, TcCLB.508121.155, TcCLB.506951.50, TcCLB.510279.340, TcCLB.506599.70, TcCLB.507043.10, TcCLB.508125.30, TcCLB.508165.425, TcCLB.461515.10, TcCLB.506501.230, TcCLB.508161.26, TcCLB.510209.18, TcCLB.508151.10, TcCLB.510621.70, TcCLB.511593.20,…
OG0000017	Tth.29.2550, Tth.8.2170, Tth.8.2960,	Tb927.10.10190, Tb927.4.3100,		3		437	30.19	35.87	2	56.84	101.25		BS31950, BS25665, BS75720, BS84580, BS89660, BS69955, BS54480, BS18975, BS14180, BS22350, BS77680, BS93010, BS93720, BS94120, BS54595, BS06185, BS20300, BS35285, BS03880, BS94125, BS75495, BS52575, BS78505, BS87605, BS34035, BS03885, BS80720, BS50570, BS66620, BS32060, BS90470, BS63185, BS91180, BS28985, BS37495, BS63690, BS87155, BS17990, BS20160, BS34030, BS62595, BS55710, BS05075, BS83060, BS5…	CfaC1_28_2300, CfaC1_35_0810, CfaC1_31_1330, CfaC1_25_3270, CfaC1_35_4580, CfaC1_26_1330, CfaC1_03_0100,	LbrM.35.5090, LbrM.06.0020, LbrM.03.0030, LbrM.33.0530,	LdBPK_060020.1, LdBPK_330540.1, LdBPK_365070.1, LdBPK_030010.1,	LinJ.33.0540, LinJ.36.5070, LinJ.06.0020, LinJ.03.0010,	LmjF.03.0010, LmjF.06.0020, LmjF.36.4840, LmjF.33.0530,	LmxM.32.0530, LmxM.03.0010, LmxM.36.4840, LmxM.06.0020,	LtaP06.0010, LtaP36.4980, LtaP33.0550, LtaP03.0010, LtaP34.0050,	Pem.18.1390,	Pha.7.3200,	Pse.1154.1000, Pse.900.1000, Pse.637.1030, Pse.961.1000, Pse.1549.1000, Pse.736.1000, Pse.1142.1000,	2498, 11311, 10603,	Tb927.10.10190, Tb927.4.3100,	TcIL3000_10_8220, TcIL3000_7_1360,	TcCLB.506605.210, TcCLB.507711.190, TcCLB.506265.170, TcCLB.509151.90, TcCLB.508307.20,	Tgr.25.1330, Tgr.1947.1000, Tgr.557.1000, Tgr.140.1110, Tgr.140.1120, Tgr.119.1030, Tgr.1037.1010, Tgr.144.1080, Tgr.557.1010,	ESL06325.1,	Tth.29.2550, Tth.8.2170, Tth.8.2960,	TvY486_1010100, TvY486_0014580, TvY486_0000240, TvY486_0031760, TvY486_0026210, TvY486_0016580, TvY486_0032800, TvY486_0023810, TvY486_0039050, TvY486_0006510, TvY486_0039070, TvY486_0021280, TvY486_0016570, TvY486_0041060, TvY486_0031960, TvY486_0041080,		hypothetical protein, conserved
OG0000018				0		0	0	0	0	0	0															TcIL3000_0_08440, TcIL3000_0_60560, TcIL3000_0_10060, TcIL3000_0_21430, TcIL3000_0_05150, TcIL3000_0_11800, TcIL3000_0_49770, TcIL3000_0_51990, TcIL3000_0_49060, TcIL3000_0_08480, TcIL3000_0_32290, TcIL3000_0_49240, TcIL3000_0_49490, TcIL3000_0_58470, TcIL3000_0_58750, TcIL3000_0_16840, TcIL3000_0_45040, TcIL3000_0_36050, TcIL3000_0_51570, TcIL3000_0_02090, TcIL3000_0_40300, TcIL3000_0_11170, TcI…
OG0000019	Tth.1.3840, Tth.20.1590,			2		1189	419.37	498.25	0	0	0			CfaC1_15_2000, CfaC1_15_1500, CfaC1_33_2510, CfaC1_33_2500, CfaC1_15_1490, CfaC1_33_2530, CfaC1_33_2520, CfaC1_24_1880, CfaC1_15_1480, CfaC1_33_2540, CfaC1_30_1660, CfaC1_26_2800,	LbrM.08.1080, LbrM.10.1520, LbrM.20.0790, LbrM.20.1090, LbrM.20.1060, LbrM.20.4310, LbrM.08.0300, LbrM.20.4340, LbrM.20.0950, LbrM.08.1060, LbrM.08.1050, LbrM.20.2870, LbrM.08.1030, LbrM.08.0290, LbrM.08.1090, LbrM.13.1330, LbrM.08.0310, LbrM.20.1080, LbrM.08.1100, LbrM.18.0470, LbrM.20.1480, LbrM.08.1040, LbrM.20.4300, LbrM.20.2370, LbrM.20.2390, LbrM.08.0670, LbrM.08.0680, LbrM.20.4290, LbrM.18…	LdBPK_291450.1, LdBPK_080780.1, LdBPK_080790.1, LdBPK_080720.1, LdBPK_341010.1, LdBPK_341730.1, LdBPK_341670.1, LdBPK_081330.1, LdBPK_341020.1, LdBPK_341720.1, LdBPK_341690.1, LdBPK_341700.1, LdBPK_044340.1, LdBPK_341050.1, LdBPK_093030.1, LdBPK_341040.1, LdBPK_341150.1, LdBPK_080710.1,	LinJ.34.2650, LinJ.34.4350, LinJ.34.1020, LinJ.29.3030, LinJ.08.0710, LinJ.08.0780, LinJ.34.1030, LinJ.08.0690, LinJ.34.1040, LinJ.08.0700, LinJ.29.3010, LinJ.34.1720, LinJ.34.1730, LinJ.34.1710, LinJ.34.4340, LinJ.29.1450, LinJ.31.0460, LinJ.08.0760, LinJ.34.1050, LinJ.08.1320, LinJ.34.1010, LinJ.08.1330, LinJ.34.1690, LinJ.08.0680, LinJ.08.0790, LinJ.34.1670, LinJ.08.0720, LinJ.34.1680, LinJ.34…	LmjF.08.0810, LmjF.34.0960, LmjF.34.1600, LmjF.34.1660, LmjF.31.0450, LmjF.08.0820, LmjF.34.1640, LmjF.34.1740, LmjF.36.1270, LmjF.34.1080, LmjF.08.0670, LmjF.34.0500, LmjF.34.1800, LmjF.08.0690, LmjF.34.1560, LmjF.34.1620, LmjF.08.0840, LmjF.34.1780, LmjF.34.1720, LmjF.34.0970, LmjF.08.0830, LmjF.34.1940, LmjF.34.1980, LmjF.08.0720, LmjF.08.0740, LmjF.34.1700, LmjF.34.1960, LmjF.08.0850, LmjF.34…	LmxM.33.1721, LmxM.33.1720a, LmxM.33.1820, LmxM.08.0800, LmxM.33.1580, LmxM.36.1270, LmxM.33.1560, LmxM.33.1725, LmxM.33.0960, LmxM.33.1980, LmxM.30.0450g, LmxM.08.0840, LmxM.08.0810, LmxM.33.1920d, LmxM.33.1900, LmxM.33.0980, LmxM.30.0452, LmxM.30.0450d, LmxM.30.0451, LmxM.33.1740, LmxM.33.1600, LmxM.33.1920b, LmxM.08.0850, LmxM.08.0730, LmxM.33.1920c, LmxM.30.0453, LmxM.33.0970, LmxM.33.1900a, …	LtaP34.1130, LtaP34.1810, LtaPcontig04397-1, LtaP34.0550, LtaP34.0560, LtaP34.1110, LtaP34.1120,	Pem.2.2890, Pem.10.2530,		Pse.264.1120, Pse.264.1090, Pse.264.1110, Pse.1124.1000, Pse.264.1070, Pse.222.1080, Pse.264.1080,	12745, 1918,			TcCLB.507485.130, TcCLB.507739.120, TcCLB.507485.150, TcCLB.511071.40,	Tgr.50.1080, Tgr.195.1000,	ESL09723.1,	Tth.1.3840, Tth.20.1590,
OG0000020	Tth.59.1210, Tth.10.1960, Tth.13.3180, Tth.13.2950, Tth.6.1630, Tth.13.2970, Tth.59.1220, Tth.10.1970, Tth.13.2980, Tth.13.3200, Tth.13.2940, Tth.59.1000, Tth.135.1000, Tth.59.1010, Tth.13.3190,			15		25646.3	1352.74	1607.17	0	0	0		BS49010, BS87190, BS76460, BS72995, BS15335, BS30550, BS73005, BS38295,														TcCLB.509121.20, TcCLB.506717.30, TcCLB.504769.160, TcCLB.417203.9, TcCLB.511569.14, TcCLB.507835.70, TcCLB.509503.9, TcCLB.509871.80, TcCLB.509817.21, TcCLB.505607.9, TcCLB.503623.10, TcCLB.509883.9, TcCLB.510005.50, TcCLB.506671.70, TcCLB.509191.9, TcCLB.509089.9, TcCLB.417993.10, TcCLB.506117.9, TcCLB.508681.40, TcCLB.507243.9, TcCLB.457547.9, TcCLB.506523.9, TcCLB.510607.29, TcCLB.507839.30, …	Tgr.627.1040, Tgr.343.1000, Tgr.434.1020, Tgr.434.1010, Tgr.1456.1000,	ESL05368.1, ESL05583.1, ESL05246.1, ESL05236.1, ESL11279.1, ESL10634.1, ESL05198.1, ESL05587.1, ESL09276.1, ESL05520.1, ESL08744.1, ESL06541.1, ESL05228.1, ESL05922.1, ESL05396.1, ESL05238.1, ESL05248.1, ESL05944.1, ESL05767.1, ESL05280.1, ESL05496.1, ESL07704.1, ESL05300.1, ESL10541.1, ESL07834.1,	Tth.59.1210, Tth.10.1960, Tth.13.3180, Tth.13.2950, Tth.6.1630, Tth.13.2970, Tth.59.1220, Tth.10.1970, Tth.13.2980, Tth.13.3200, Tth.13.2940, Tth.59.1000, Tth.135.1000, Tth.59.1010, Tth.13.3190,
OG0000021				0		0	0	0	0	0	0															TcIL3000_0_26830, TcIL3000_0_13550, TcIL3000_0_22660, TcIL3000_0_48110, TcIL3000_0_41760, TcIL3000_0_12630, TcIL3000_0_51290, TcIL3000_0_02080, TcIL3000_0_49840, TcIL3000_0_54010, TcIL3000_0_49850, TcIL3000_0_21390, TcIL3000_0_46260, TcIL3000_0_36790, TcIL3000_0_55710, TcIL3000_0_13480, TcIL3000_0_20230, TcIL3000_0_24660, TcIL3000_0_47730, TcIL3000_0_18900, TcIL3000_0_23200, TcIL3000_0_15020, TcI…
OG0000022	Tth.8.1020, Tth.34.2530, Tth.8.1000, Tth.34.2540, Tth.8.1010,	Tb927.8.3630, Tb927.1.2880, Tb927.1.2820, Tb927.8.3650, Tb927.8.3620, Tb927.10.9080, Tb927.1.2850,		5		573	174.26	207.03	7	567.517	408.587		BS51330, BS64930,	CfaC1_AODS01003107_0020, CfaC1_KB217698_0040, CfaC1_18_0560, CfaC1_31_5320, CfaC1_18_0120, CfaC1_18_0500, CfaC1_KB217783_0040, CfaC1_18_0570, CfaC1_33_4080, CfaC1_35_7150, CfaC1_31_5330, CfaC1_07_0130, CfaC1_KB217715_0050, CfaC1_18_0580, CfaC1_KB217713_0050, CfaC1_18_2190, CfaC1_KB217654_0010, CfaC1_16_1160, CfaC1_31_5390, CfaC1_KB217698_0060, CfaC1_KB217742_0020, CfaC1_AODS01003107_0010, CfaC1_3…	LbrM.04.0060, LbrM.10.1460, LbrM.10.0370, LbrM.06.1250, LbrM.10.0410, LbrM.06.0290, LbrM.10.0380, LbrM.10.0400, LbrM.10.0390, LbrM.10.0020, LbrM.34.5090,	LdBPK_100360.1, LdBPK_100370.1, LdBPK_100390.1, LdBPK_060310.1, LdBPK_061320.1, LdBPK_100400.1, LdBPK_101450.1, LdBPK_190870.1, LdBPK_355120.1, LdBPK_100410.1, LdBPK_100380.1, LdBPK_100420.1,	LinJ.10.1450, LinJ.19.0870, LinJ.10.0390, LinJ.10.0360, LinJ.10.0400, LinJ.10.0380, LinJ.10.0410, LinJ.06.1320, LinJ.10.0420, LinJ.10.0370, LinJ.06.0310, LinJ.04.0020, LinJ.35.5120,	LmjF.06.0310, LmjF.10.0360, LmjF.10.0350, LmjF.10.0400, LmjF.10.0020, LmjF.10.0380, LmjF.10.0390, LmjF.04.0020, LmjF.10.1310, LmjF.35.5150, LmjF.06.1260, LmjF.19.0920, LmjF.10.0385, LmjF.10.0370,	LmxM.19.0920, LmxM.34.5150, LmxM.04.0020, LmxM.06.0310, LmxM.10.0370, LmxM.10.1310, LmxM.10.0380, LmxM.10.0350, LmxM.10.0360, LmxM.06.1260, LmxM.10.0400,	LtaP10.0380, LtaP10.0390, LtaP19.0830, LtaP10.0400, LtaP06.0280, LtaP10.0410, LtaP10.1720, LtaP10.0350, LtaP10.0340, LtaP35.5120, LtaP10.0370, LtaP04.0020, LtaP10.0360, LtaP06.1270,	Pem.42.1050, Pem.42.1060, Pem.58.1200, Pem.58.1190,	Pha.25.1060, Pha.22.1570, Pha.3.4570, Pha.4.1010, Pha.12.2690, Pha.4.1030, Pha.4.1000, Pha.28.1070, Pha.31.1030, Pha.22.1560, Pha.12.2700, Pha.25.1050, Pha.16.1010, Pha.53.1010, Pha.6.4890, Pha.14.2140, Pha.4.1020, Pha.47.1020, Pha.29.1010, Pha.12.2710, Pha.16.1020, Pha.32.1020, Pha.72.1000,	Pse.785.1010, Pse.425.1000, Pse.785.1000, Pse.425.1060, Pse.81.1000, Pse.924.1010, Pse.924.1000,	2037, 2038, 6467,	Tb927.8.3630, Tb927.1.2880, Tb927.1.2820, Tb927.8.3650, Tb927.8.3620, Tb927.10.9080, Tb927.1.2850,	TcIL3000_0_06950, TcIL3000_0_56730, TcIL3000_0_13340, TcIL3000_10_7850,	TcCLB.505945.90, TcCLB.506633.90, TcCLB.511575.130,	Tgr.1440.1000, Tgr.14.1180, Tgr.814.1000, Tgr.2739.1000, Tgr.1198.1010, Tgr.413.1060,	ESL07613.1, ESL10735.1, ESL05436.1,	Tth.8.1020, Tth.34.2530, Tth.8.1000, Tth.34.2540, Tth.8.1010,	TvY486_0803040,		folate transporter, putative,expression site-associated gene 10 (ESAG10) protein, putative, pteridine transporter, putative
OG0000023	Tth.41.1440, Tth.41.1410, Tth.14.1770, Tth.14.1760, Tth.41.1450, Tth.41.1430, Tth.41.1340, Tth.41.1330, Tth.41.1390, Tth.14.1740, Tth.35.1840, Tth.41.1400, Tth.14.1750,	Tb927.9.7540, Tb927.4.3940, Tb927.1.2120, Tb927.4.3950, Tb927.1.2110, Tb927.1.2100, Tb927.8.8330,		13		14338	770	914.81	7	1082.58	680.863		BS24410, BS19495,	CfaC1_19_1470, CfaC1_02_0020, CfaC1_34_0620, CfaC1_19_1440, CfaC1_KB217661_0120, CfaC1_KB217661_0100, CfaC1_19_1450, CfaC1_34_0630, CfaC1_19_1480, CfaC1_AODS01003159_2600, CfaC1_34_0640, CfaC1_34_0650, CfaC1_34_0660,	LbrM.20.5380, LbrM.20.5410, LbrM.20.5400, LbrM.20.5340, LbrM.25.1350, LbrM.31.0590, LbrM.31.0510, LbrM.20.5420, LbrM.20.5430, LbrM.04.0490, LbrM.20.5390, LbrM.31.0520, LbrM.31.0620, LbrM.31.0600,	LdBPK_201220.1, LdBPK_310410.1, LdBPK_201230.1, LdBPK_201240.1, LdBPK_201250.1, LdBPK_310480.1, LdBPK_040430.1, LdBPK_310440.1, LdBPK_310450.1, LdBPK_310420.1, LdBPK_251540.1,	LinJ.31.0450, LinJ.20.1250, LinJ.31.0480, LinJ.20.1230, LinJ.04.0430, LinJ.20.1240, LinJ.31.0420, LinJ.31.0440, LinJ.20.1210, LinJ.31.0410, LinJ.25.1540, LinJ.20.1220,	LmjF.20.1190, LmjF.31.0390, LmjF.04.0450, LmjF.31.0430, LmjF.31.0400, LmjF.20.1180, LmjF.20.1185, LmjF.31.0440, LmjF.20.1210, LmjF.20.1200, LmjF.25.1480, LmjF.31.0460,	LmxM.20.1210, LmxM.30.0460d, LmxM.20.1190, LmxM.30.0460b, LmxM.20.1180, LmxM.30.0460, LmxM.30.0430, LmxM.30.0440b, LmxM.30.0400, LmxM.20.1200, LmxM.04.0450, LmxM.30.0460a, LmxM.30.0390, LmxM.30.0440a, LmxM.30.0460c, LmxM.30.0460e, LmxM.30.0440, LmxM.25.1480, LmxM.20.1185, LmxM.30.0460g,	LtaP20.1180, LtaP27.1300, LtaP31.0420, LtaP31.0470, LtaP20.1190, LtaP04.0430, LtaP31.0430, LtaP20.1210, LtaP20.1170, LtaP31.0450, LtaP31.0460,	Pem.41.1240, Pem.32.1580, Pem.26.1220, Pem.47.1170, Pem.41.1230, Pem.26.1210,	Pha.1.6270, Pha.14.1770, Pha.20.1060, Pha.1.6280, Pha.20.1070, Pha.14.1760, Pha.3.1650, Pha.14.1750,	Pse.919.1000, Pse.67.1120, Pse.67.1110, Pse.328.1090, Pse.132.1020, Pse.415.1010, Pse.919.1010, Pse.1019.1000,	5813, 1039, 26, 1664, 1896, 2251, 13388, 8800, 3012, 1504, 530, 205,	Tb927.9.7540, Tb927.4.3940, Tb927.1.2120, Tb927.4.3950, Tb927.1.2110, Tb927.1.2100, Tb927.8.8330,	TcIL3000_10_14030, TcIL3000_0_54940, TcIL3000_1_1200, TcIL3000_0_54930, TcIL3000_0_18970, TcIL3000_9_2560, TcIL3000_0_26260, TcIL3000_9_2550, TcIL3000_10_14020,	TcCLB.506563.210, TcCLB.511329.10, TcCLB.508555.50, TcCLB.511333.10, TcCLB.508555.60, TcCLB.477983.10, TcCLB.508555.70, TcCLB.511333.4, TcCLB.506563.200, TcCLB.511335.9, TcCLB.511331.10, TcCLB.503855.40,	Tgr.530.1050, Tgr.530.1060, Tgr.103.1080, Tgr.861.1020, Tgr.530.1040, Tgr.561.1030, Tgr.324.1030, Tgr.324.1020, Tgr.530.1020, Tgr.324.1000, Tgr.324.1010, Tgr.250.1050,	ESL05667.1, ESL10957.1, ESL06674.1, ESL06069.1,	Tth.41.1440, Tth.41.1410, Tth.14.1770, Tth.14.1760, Tth.41.1450, Tth.41.1430, Tth.41.1340, Tth.41.1330, Tth.41.1390, Tth.14.1740, Tth.35.1840, Tth.41.1400, Tth.14.1750,	TvY486_0902890, TvY486_0807840, TvY486_0100970, TvY486_0100980, TvY486_0403680, TvY486_0100940,		calpain-like cysteine peptidase, putative,cysteine peptidase, Clan CA, family C2, putative (TbCALP2), cytoskeleton-associated protein CAP5.5, putative,cysteine peptidase, Clan CA, family C2, putative (CAP5.5), calpain, putative,cysteine peptidase, putative, calpain, putative,cysteine peptidase, Clan CA, family C2, putative, calpain-like cysteine peptidase, putative,cysteine peptidase, Clan CA, fa…
OG0000024	Tth.17.2190, Tth.37.2030, Tth.12.1950, Tth.28.2220, Tth.33.2320, Tth.16.2350, Tth.21.1010, Tth.31.1930, Tth.36.1050, Tth.37.1360, Tth.40.1920, Tth.36.1150, Tth.23.2350, Tth.203.1000, Tth.35.1620, Tth.5.1120, Tth.37.1420, Tth.93.1050, Tth.18.1850, Tth.31.1430, Tth.12.3340, Tth.36.1040, Tth.1.1500, Tth.14.1830, Tth.32.1600, Tth.37.1410, Tth.4.5200, Tth.38.1750, Tth.38.1790, Tth.8.4640, Tth.12.3330,…	Tb09.v4.0153, Tb927.5.297b, Tb927.9.6790, Tb927.6.240,		41		3454	958.83	1139.15	4	25.53	118.083		BS30510c, BS49770c, BS90060, BS43760c, BS29570c,	CfaC1_32_5140, CfaC1_23_0610, CfaC1_23_0950, CfaC1_32_4340, CfaC1_31_0980, CfaC1_32_4330, CfaC1_33_5960, CfaC1_16_1340, CfaC1_21_0640, CfaC1_34_3520,	LbrM.33.3490,										Tb09.v4.0153, Tb927.5.297b, Tb927.9.6790, Tb927.6.240,	TcIL3000_0_60000, TcIL3000_0_18030, TcIL3000_0_13630, TcIL3000_0_12770, TcIL3000_0_60030, TcIL3000_0_53240, TcIL3000_0_47070, TcIL3000_0_01160, TcIL3000_0_12130, TcIL3000_3_2710, TcIL3000_0_31590, TcIL3000_5_5240, TcIL3000_0_17350, TcIL3000_0_55790, TcIL3000_0_28410, TcIL3000_0_28400, TcIL3000_0_47080, TcIL3000_0_12780, TcIL3000_0_28280, TcIL3000_0_11850, TcIL3000_0_17870, TcIL3000_0_12950, TcIL3…		Tgr.1588.1020, Tgr.663.1050, Tgr.1981.1000, Tgr.472.1050, Tgr.793.1020, Tgr.965.1020, Tgr.802.1020, Tgr.1169.1010, Tgr.472.1060, Tgr.1169.1030, Tgr.1102.1010, Tgr.1109.1030, Tgr.591.1090, Tgr.1286.1000, Tgr.472.1070, Tgr.663.1040, Tgr.1102.1020, Tgr.965.1030, Tgr.1718.1010, Tgr.1155.1020, Tgr.325.1130, Tgr.2275.1000, Tgr.1286.1010, Tgr.1102.1000, Tgr.510.1000, Tgr.850.1030, Tgr.665.1040, Tgr.754.…		Tth.17.2190, Tth.37.2030, Tth.12.1950, Tth.28.2220, Tth.33.2320, Tth.16.2350, Tth.21.1010, Tth.31.1930, Tth.36.1050, Tth.37.1360, Tth.40.1920, Tth.36.1150, Tth.23.2350, Tth.203.1000, Tth.35.1620, Tth.5.1120, Tth.37.1420, Tth.93.1050, Tth.18.1850, Tth.31.1430, Tth.12.3340, Tth.36.1040, Tth.1.1500, Tth.14.1830, Tth.32.1600, Tth.37.1410, Tth.4.5200, Tth.38.1750, Tth.38.1790, Tth.8.4640, Tth.12.3330,…	TvY486_0502270, TvY486_0028880, TvY486_0015810, TvY486_0032570, TvY486_0200060, TvY486_0020440, TvY486_0043250, TvY486_1112040, TvY486_1010950, TvY486_0002330, TvY486_0040400, TvY486_0001870, TvY486_0033768, TvY486_0042930, TvY486_0019420, TvY486_0041165, TvY486_0002680, TvY486_0004140, TvY486_0010670, TvY486_1101870, TvY486_1110690, TvY486_0023795, TvY486_0004520, TvY486_0803125, TvY486_0040995,…		hypothetical protein, hypothetical protein,chrIX additional, unordered contigs, hypothetical protein, conserved, hypothetical protein, unlikely
OG0000025	Tth.15.2330, Tth.91.1040, Tth.9.3460, Tth.15.2350, Tth.41.1010, Tth.35.2270, Tth.40.1880, Tth.35.2260, Tth.35.2160, Tth.41.1000, Tth.15.2320, Tth.15.2310, Tth.15.2340, Tth.40.1870, Tth.35.2170, Tth.15.2300, Tth.15.2360,	Tb927.9.16260, Tb09.v4.0062, Tb927.11.19470, Tb927.9.380, Tb927.5.5340, Tb927.11.18800, Tb927.5.210, Tb927.9.16580, Tb10.v4.0228, Tb927.3.430, Tb927.11.20150, Tb927.9.620, Tb927.2.2029, Tb10.v4.0181, Tb927.9.16700, Tb927.3.290, Tb10.v4.0137, Tb927.3.160, Tb927.4.5480, Tb09.v4.0100, Tb09.v4.0027, Tb927.4.5660, Tb927.3.250, Tb927.10.4370, Tb08.27P2.250, Tb927.8.390, Tb08.27P2.400, Tb927.11.17710, T…		17		1568	439.54	522.18	135	86.7933	3639.75		BS53815,											3250,	Tb927.9.16260, Tb09.v4.0062, Tb927.11.19470, Tb927.9.380, Tb927.5.5340, Tb927.11.18800, Tb927.5.210, Tb927.9.16580, Tb10.v4.0228, Tb927.3.430, Tb927.11.20150, Tb927.9.620, Tb927.2.2029, Tb10.v4.0181, Tb927.9.16700, Tb927.3.290, Tb10.v4.0137, Tb927.3.160, Tb927.4.5480, Tb09.v4.0100, Tb09.v4.0027, Tb927.4.5660, Tb927.3.250, Tb927.10.4370, Tb08.27P2.250, Tb927.8.390, Tb08.27P2.400, Tb927.11.17710, T…	TcIL3000_0_25490,	TcCLB.507611.120, TcCLB.506243.110, TcCLB.510165.60, TcCLB.511437.40, TcCLB.511439.10, TcCLB.511437.20, TcCLB.509957.20,	Tgr.176.1020, Tgr.20.1010,	ESL05181.1, ESL05765.1, ESL06557.1, ESL05501.1, ESL11531.1, ESL05802.1,	Tth.15.2330, Tth.91.1040, Tth.9.3460, Tth.15.2350, Tth.41.1010, Tth.35.2270, Tth.40.1880, Tth.35.2260, Tth.35.2160, Tth.41.1000, Tth.15.2320, Tth.15.2310, Tth.15.2340, Tth.40.1870, Tth.35.2170, Tth.15.2300, Tth.15.2360,	TvY486_0042500, TvY486_0043380,		expression site-associated gene (ESAG, pseudogene), putative,expression site-associated gene 3 (ESAG3), degenerate,BAC from homologous region on chr5, expression site-associated gene (ESAG) protein, putative,expression site-associated gene 3 (ESAG3) protein, putative,BAC from homologous region on chr5, expression site associated gene (ESAG) protein, putative,expression site- associated gene 3 (ES…
OG0000026				0		0	0	0	0	0	0			CfaC1_27_0370, CfaC1_35_1710, CfaC1_01_0400, CfaC1_35_0590,	LbrM.33.1580, LbrM.33.1560, LbrM.33.1540, LbrM.15.0020,	LdBPK_331390.1, LdBPK_150020.1,	LinJ.15.0020, LinJ.33.1390,	LmjF.15.0020, LmjF.33.1310,	LmxM.15.0020, LmxM.32.1310,	LtaP15.0010, LtaP33.1430,	Pem.56.1000, Pem.49.1000, Pem.1.3420, Pem.5.1020, Pem.31.1520, Pem.1.3430, Pem.12.1200, Pem.23.1750, Pem.2.4910, Pem.36.1530, Pem.27.1020, Pem.5.1010, Pem.34.1010, Pem.70.1000, Pem.127.1000, Pem.57.1250, Pem.13.1020, Pem.27.1010, Pem.14.2320, Pem.46.1000, Pem.13.1030, Pem.57.1260, Pem.70.1010, Pem.73.1030, Pem.21.1000,	Pha.7.5400, Pha.10.1580, Pha.3.4580, Pha.14.2110, Pha.6.4900, Pha.9.1000, Pha.12.2960, Pha.9.4170, Pha.47.1000, Pha.8.2370, Pha.9.4180, Pha.8.2380, Pha.3.4610, Pha.3.4590, Pha.24.1360, Pha.6.4850, Pha.32.1060, Pha.6.4840, Pha.57.1000, Pha.25.1080, Pha.29.1040, Pha.29.1060, Pha.2.1000,	Pse.248.1100, Pse.62.1180, Pse.54.1000, Pse.1022.1000, Pse.1754.1000, Pse.1292.1000, Pse.552.1000, Pse.869.1020, Pse.404.1020, Pse.552.1010, Pse.970.1020, Pse.670.1000, Pse.1053.1000, Pse.1080.1000, Pse.1009.1000, Pse.726.1010, Pse.387.1000, Pse.22.1050, Pse.207.1010, Pse.782.1000, Pse.207.1000, Pse.23.1000, Pse.917.1010, Pse.523.1010, Pse.69.1250, Pse.474.1010, Pse.812.1000, Pse.811.1020, Pse.62…
OG0000027	Tth.24.1290, Tth.11.3210, Tth.7.2520, Tth.21.1600, Tth.274.1000, Tth.11.3200, Tth.7.2470,	Tb927.11.7510, Tb927.6.3740, Tb927.11.11290, Tb927.6.3750, Tb927.11.11330, Tb927.11.7460, Tb927.6.3800, Tb927.7.710,		7		87614	6833.81	8119.19	8	6089.25	4036.12		BS51780, BS62755, BS06795, BS40815, BS27375, BS34010, BS04270, BS78260,	CfaC1_26_3610, CfaC1_08_1280, CfaC1_26_1580, CfaC1_AODS01003281_0020, CfaC1_26_3570, CfaC1_29_2700,	LbrM.30.2420, LbrM.30.2410, LbrM.28.3030, LbrM.28.2980, LbrM.30.2500, LbrM.28.2990, LbrM.26.1260, LbrM.30.2450, LbrM.28.1300, LbrM.30.2430, LbrM.30.2440, LbrM.28.2970,	LdBPK_283040.1, LdBPK_302480.1, LdBPK_283000.1, LdBPK_261220.1, LdBPK_282950.1, LdBPK_281310.1,	LinJ.30.2530, LinJ.30.2470, LinJ.30.2480, LinJ.26.1220, LinJ.28.3000, LinJ.28.2960, LinJ.30.2540, LinJ.28.3060, LinJ.28.1310, LinJ.28.3040, LinJ.28.2950,	LmjF.28.1200, LmjF.28.2770, LmjF.28.2820, LmjF.30.2550, LmjF.30.2460, LmjF.28.2780, LmjF.30.2480, LmjF.30.2470, LmjF.30.2490, LmjF.26.1240,	LmxM.29.2460, LmxM.28.2780, LmxM.29.2470, LmxM.29.2550, LmxM.28.2820, LmxM.28.1200, LmxM.26.1240, LmxM.29.2490, LmxM.28.2770,	LtaP14.1120, LtaP26.1170, LtaP28.1270, LtaP28.2840, LtaP28.2810, LtaP30.2500, LtaPcontig305-1,	Pem.2.1020, Pem.2.1000, Pem.8.2390, Pem.5.2160, Pem.5.2170,	Pha.3.7770, Pha.4.4940, Pha.4.6400, Pha.4.4970, Pha.3.7780, Pha.4.6410,	Pse.512.1010, Pse.1644.1000, Pse.512.1020, Pse.21.1380, Pse.427.1030, Pse.427.1040, Pse.2440.1010_o, Pse.346.1070, Pse.748.1000_o,	1083, 1183, 4093, 1347, 2723, 1683, 7949, 699, 1054, 1735, 6932,	Tb927.11.7510, Tb927.6.3740, Tb927.11.11290, Tb927.6.3750, Tb927.11.11330, Tb927.11.7460, Tb927.6.3800, Tb927.7.710,	TcIL3000.11.11980, TcIL3000.11.11990, TcIL3000_0_40200, TcIL3000_0_21650, TcIL3000_0_40210, TcIL3000_0_08300, TcIL3000_0_02950, TcIL3000_0_54460, TcIL3000.11.11940, TcIL3000_0_55930, TcIL3000_0_27070, TcIL3000_0_40190,	TcCLB.511211.170, TcCLB.508813.15, TcCLB.418069.10, TcCLB.511211.160, TcCLB.506135.9, TcCLB.511745.10, TcCLB.511211.220, TcCLB.506941.280,	Tgr.719.1010, Tgr.31.1220, Tgr.120.1130, Tgr.2.1270, Tgr.1830.1010, Tgr.1714.1000, Tgr.1714.1010,	ESL08562.1, ESL05223.1, ESL07494.1, ESL07213.1, ESL10963.1, ESL05338.1, ESL05364.1, ESL12081.1, ESL06252.1, ESL11135.1, ESL08356.1, ESL11405.1, ESL05535.1,	Tth.24.1290, Tth.11.3210, Tth.7.2520, Tth.21.1600, Tth.274.1000, Tth.11.3200, Tth.7.2470,	TvY486_0025780, TvY486_0037920, TvY486_0700470, TvY486_0603230, TvY486_0014050, TvY486_0021490, TvY486_1112290, TvY486_0030700, TvY486_0603220, TvY486_0603280, TvY486_1112330,		heat shock 70 kDa protein, mitochondrial precursor, putative, glucose-regulated protein 78, putative,luminal binding protein 1 (BiP), putative, heat shock 70 kDa protein, putative (HSP70), heat shock protein 70, heat shock protein 70, putative
OG0000028	Tth.33.1070, Tth.10.2710, Tth.5.4740, Tth.10.2790, Tth.44.1020, Tth.10.2720, Tth.10.2840, Tth.37.1370, Tth.44.1050, Tth.33.1080, Tth.6.1690,			11		6115.97	1403.63	1667.65	0	0	0		BS59275, BS61155,	CfaC1_29_2160, CfaC1_28_0020, CfaC1_11_1860, CfaC1_32_0020, CfaC1_09_1710, CfaC1_15_0010, CfaC1_14_0040, CfaC1_23_0980, CfaC1_25_3370, CfaC1_23_1430, CfaC1_14_2260, CfaC1_33_0020, CfaC1_11_1850, CfaC1_12_2160, CfaC1_10_2050, CfaC1_KB217744_0110, CfaC1_25_0030, CfaC1_KB217814_0010, CfaC1_21_0020, CfaC1_09_1700, CfaC1_10_0020, CfaC1_16_1510, CfaC1_24_0340, CfaC1_KB217668_0150, CfaC1_29_2150, CfaC1_…	LbrM.11.1170, LbrM.27.0010, LbrM.11.1160, LbrM.31.1860, LbrM.09.0200, LbrM.30.3210, LbrM.29.0010, LbrM.35.0030, LbrM.12.0010, LbrM.20.6140, LbrM.20.6120, LbrM.30.3780, LbrM.20.6070, LbrM.30.3200, LbrM.34.2200, LbrM.24.2430, LbrM.25.2600, LbrM.30.3800, LbrM.30.3220, LbrM.28.0010, LbrM.20.6110, LbrM.32.0010, LbrM.26.2650, LbrM.34.5340, LbrM.20.6090, LbrM.07.0510, LbrM.30.3190, LbrM.20.6080, LbrM.30…															Tth.33.1070, Tth.10.2710, Tth.5.4740, Tth.10.2790, Tth.44.1020, Tth.10.2720, Tth.10.2840, Tth.37.1370, Tth.44.1050, Tth.33.1080, Tth.6.1690,
OG0000029	Tth.16.1220, Tth.16.1190, Tth.9.1660, Tth.16.1230, Tth.143.1000, Tth.40.1590, Tth.16.1200,	Tb927.3.3730, Tb927.11.6120,		7		25969	677.49	804.92	2	26.9667	69.2767		BS56275, BS80780, BS48845, BS71570, BS13125, BS32620, BS62210, BS67825, BS52760, BS64720, BS35080, BS09580, BS07220, BS48850, BS09495, BS74970, BS71565, BS05145, BS15820, BS48855,	CfaC1_26_1400, CfaC1_13_1380, CfaC1_20_1160, CfaC1_10_1010, CfaC1_13_1370, CfaC1_14_1470, CfaC1_13_1400, CfaC1_AODS01003749_0020, CfaC1_13_1360, CfaC1_20_1170, CfaC1_KB217673_0080, CfaC1_13_1350, CfaC1_13_1410, CfaC1_13_1430, CfaC1_AODS01003749_0010, CfaC1_10_1020,	LbrM.02.0350, LbrM.11.1040, LbrM.15.0820, LbrM.11.1000, LbrM.27.1050, LbrM.11.0960, LbrM.29.0630, LbrM.27.1060, LbrM.11.1020, LbrM.11.1010,	LdBPK_111260.1, LdBPK_111210.1, LdBPK_270830.1, LdBPK_020270.1, LdBPK_290640.1, LdBPK_111230.1, LdBPK_111280.1, LdBPK_150800.1, LdBPK_270840.1,	LinJ.11.1280, LinJ.27.0830, LinJ.11.1230, LinJ.11.1250, LinJ.27.0840, LinJ.15.0800, LinJ.11.1260, LinJ.11.1210, LinJ.29.0640, LinJ.11.1240, LinJ.02.0270, LinJ.11.1220,	LmjF.27.0970, LmjF.27.0980, LmjF.11.1250, LmjF.11.1230, LmjF.11.1220, LmjF.11.1290, LmjF.29.0620, LmjF.11.1240, LmjF.15.0760, LmjF.02.0300, LmjF.11.1270,	LmxM.11.1270, LmxM.27.0970, LmxM.11.1240, LmxM.11.1290, LmxM.11.1220, LmxM.02.0300, LmxM.08_29.0620, LmxM.11.1250, LmxM.27.0980, LmxM.11.1220a, LmxM.15.0760,	LtaP11.1140, LtaP27.1290, LtaP29.0640, LtaP33.0980, LtaP11.1160, LtaP27.1010, LtaP11.1170, LtaP15.0740, LtaP27.1280, LtaP02.0230, LtaP11.1190,	Pem.59.1160, Pem.59.1170, Pem.15.1550, Pem.59.1150, Pem.1.1590,	Pha.3.3770, Pha.4.2780, Pha.4.2790,	Pse.337.1020, Pse.363.1060, Pse.35.1230, Pse.337.1030,	9512, 2631, 5389, 4908, 6963, 6696,	Tb927.3.3730, Tb927.11.6120,	TcIL3000_3_2420, TcIL3000.11.6640, TcIL3000.11.6660,	TcCLB.510149.80, TcCLB.504149.20, TcCLB.504881.50, TcCLB.507099.80,	Tgr.1027.1030, Tgr.488.1000, Tgr.1439.1010, Tgr.1439.1000, Tgr.76.1000, Tgr.1027.1010, Tgr.397.1040, Tgr.1027.1000, Tgr.1864.1000, Tgr.2546.1000, Tgr.1011.1000,	ESL05828.1, ESL05858.1,	Tth.16.1220, Tth.16.1190, Tth.9.1660, Tth.16.1230, Tth.143.1000, Tth.40.1590, Tth.16.1200,	TvY486_0045690,		ABC transporter, putative
OG0000030				0		0	0	0	0	0	0															TcIL3000_0_50090, TcIL3000_0_02510, TcIL3000_0_53120, TcIL3000_0_37940, TcIL3000_0_53940, TcIL3000_0_26620, TcIL3000_0_12230, TcIL3000_0_19580, TcIL3000_0_40140, TcIL3000_0_57420, TcIL3000_0_02980, TcIL3000_0_02300, TcIL3000_0_14910, TcIL3000_0_52010, TcIL3000_0_56250, TcIL3000_0_41690, TcIL3000_0_60320, TcIL3000_0_56190, TcIL3000_0_53150, TcIL3000_0_41220, TcIL3000_0_01370, TcIL3000_0_40770, TcI…
OG0000031	Tth.6.2660, Tth.18.1730, Tth.229.1000, Tth.25.1580, Tth.12.2800, Tth.33.1730, Tth.28.1880, Tth.43.2020, Tth.83.1060, Tth.12.2820, Tth.28.1900, Tth.48.1620, Tth.35.1040, Tth.6.2570, Tth.12.2710, Tth.154.1010, Tth.82.1070, Tth.12.3240, Tth.12.2850, Tth.82.1020, Tth.4.1050, Tth.93.1080, Tth.101.1000, Tth.6.2880, Tth.4.1100, Tth.6.1070, Tth.2.4000, Tth.6.1040, Tth.4.4240, Tth.35.1010, Tth.6.1050, Tth…			145		176833	25870.7	30736.8	0	0	0																			Tth.6.2660, Tth.18.1730, Tth.229.1000, Tth.25.1580, Tth.12.2800, Tth.33.1730, Tth.28.1880, Tth.43.2020, Tth.83.1060, Tth.12.2820, Tth.28.1900, Tth.48.1620, Tth.35.1040, Tth.6.2570, Tth.12.2710, Tth.154.1010, Tth.82.1070, Tth.12.3240, Tth.12.2850, Tth.82.1020, Tth.4.1050, Tth.93.1080, Tth.101.1000, Tth.6.2880, Tth.4.1100, Tth.6.1070, Tth.2.4000, Tth.6.1040, Tth.4.4240, Tth.35.1010, Tth.6.1050, Tth…
OG0000032	Tth.59.1070, Tth.26.1440, Tth.1.4760, Tth.59.1110,	Tb927.4.2510, Tb927.8.2160, Tb927.4.4490,		4		6053	153.87	182.82	3	133.263	139.953		BS31625, BS49235, BS41135, BS71860, BS79035, BS41130, BS49245, BS20995, BS87855, BS31480, BS31155, BS18780, BS31635, BS49230, BS31620, BS49265, BS72970, BS92100c, BS90580, BS49255, BS49260, BS49240, BS01060, BS21030,	CfaC1_34_2010, CfaC1_22_0400, CfaC1_34_2070, CfaC1_25_0190, CfaC1_34_2040, CfaC1_22_0450, CfaC1_34_2060, CfaC1_34_1990, CfaC1_34_2270, CfaC1_34_2090, CfaC1_22_0460, CfaC1_21_1370, CfaC1_KB217630_0140, CfaC1_KB217630_0130, CfaC1_34_2050, CfaC1_KB217533_0070, CfaC1_22_0380, CfaC1_KB217533_0060, CfaC1_34_2000, CfaC1_AODS01003159_1830, CfaC1_25_0170, CfaC1_KB217533_0040, CfaC1_34_1970, CfaC1_34_1940,…	LbrM.31.1510, LbrM.23.0740, LbrM.23.0230, LbrM.31.1650, LbrM.31.1500, LbrM.23.0280, LbrM.31.1520,	LdBPK_230230.1, LdBPK_311310.1, LdBPK_230290.1, LdBPK_311300.1, LdBPK_311290.1, LdBPK_311460.1, LdBPK_230240.1,	LinJ.23.0240, LinJ.23.0290, LinJ.31.1300, LinJ.23.0230, LinJ.31.1310, LinJ.31.1290, LinJ.31.1460,	LmjF.23.0220, LmjF.31.1280, LmjF.23.0210, LmjF.31.1270, LmjF.31.1290, LmjF.31.1430, LmjF.23.0250,	LmxM.23.0220, LmxM.23.0210, LmxM.30.1290, LmxM.30.1280, LmxM.30.1430, LmxM.23.0250, LmxM.30.1270,	LtaP23.0260, LtaP23.0250, LtaP26.0760, LtaP23.0240, LtaP32.0340, LtaP31.1240, LtaP23.0310, LtaP31.1230, LtaP31.1260, LtaP31.1250,	Pem.17.1210,	Pha.73.1000, Pha.4.1250,	Pse.374.1030, Pse.374.1080,	7781, 57, 2487, 3900, 2209, 12725,	Tb927.4.2510, Tb927.8.2160, Tb927.4.4490,	TcIL3000_0_08390, TcIL3000_0_01280, TcIL3000_0_01290, TcIL3000_8_2160, TcIL3000_8_2170, TcIL3000_0_36360, TcIL3000_4_3740, TcIL3000_0_43390, TcIL3000_0_46010,	TcCLB.447255.29, TcCLB.507079.30, TcCLB.510231.29,	Tgr.707.1030, Tgr.93.1010,	ESL05334.1, ESL05431.1, ESL05506.1, ESL10617.1,	Tth.59.1070, Tth.26.1440, Tth.1.4760, Tth.59.1110,	TvY486_0801650, TvY486_0402420, TvY486_0403980,		multidrug resistance-associated protein, putative,p-glycoprotein (PGPA), multidrug resistance protein E,p-glycoprotein (MRPE), multidrug resistance protein A,p-glycoprotein (PGPA)
OG0000033	Tth.32.1290,	Tb927.6.1060, Tb927.6.1010, Tb927.6.1040, Tb927.6.1020, Tb927.6.1000, Tb927.6.990, Tb927.6.980, Tb927.6.960, Tb927.6.1030, Tb927.6.970, Tb927.6.1050,		1		6643	1071.77	1273.36	11	1241.02	3530.32		BS53765, BS07310, BS53750, BS74365, BS77470, BS92895, BS07315, BS77465, BS53760, BS82440, BS56640, BS08445,	CfaC1_19_1350, CfaC1_25_1060, CfaC1_25_1080, CfaC1_25_1070,	LbrM.08.0830, LbrM.08.0820, LbrM.19.1690, LbrM.08.0810,	LdBPK_080960.1, LdBPK_191460.1,	LinJ.19.1460, LinJ.08.0950, LinJ.08.0960,	LmjF.08.1040, LmjF.08.1080, LmjF.08.1060, LmjF.08.1050, LmjF.08.1070, LmjF.08.1010, LmjF.19.1420, LmjF.08.1020, LmjF.08.1030,	LmxM.08.1040c, LmxM.08.1030, LmxM.08.1080, LmxM.08.1060, LmxM.08.1030a, LmxM.08.1040b, LmxM.08.1050a, LmxM.19.1420, LmxM.08.1050, LmxM.08.1070, LmxM.08.1040a, LmxM.08.1070partial, LmxM.08.1040,	LtaP19.1350, LtaP08.0820,	Pem.30.1560,	Pha.18.1150,	Pse.189.1040,	2582, 1935, 2583, 1309, 3100, 385, 2836, 2205,	Tb927.6.1060, Tb927.6.1010, Tb927.6.1040, Tb927.6.1020, Tb927.6.1000, Tb927.6.990, Tb927.6.980, Tb927.6.960, Tb927.6.1030, Tb927.6.970, Tb927.6.1050,	TcIL3000_0_55780, TcIL3000_0_55010, TcIL3000_0_18880, TcIL3000_0_53250, TcIL3000_0_28390, TcIL3000_0_31720, TcIL3000_0_12120, TcIL3000_0_47610, TcIL3000_0_26770, TcIL3000_0_28270, TcIL3000_0_25670, TcIL3000_0_47620, TcIL3000_0_55830, TcIL3000_0_11840, TcIL3000_0_37240, TcIL3000_0_31730, TcIL3000_0_44210, TcIL3000_0_49190, TcIL3000_0_55840, TcIL3000_0_55820, TcIL3000_0_17860, TcIL3000_0_26780, TcI…	TcCLB.507537.10, TcCLB.510073.17, TcCLB.506529.550, TcCLB.507603.270, TcCLB.507603.260, TcCLB.507537.20, TcCLB.510073.10,	Tgr.2142.1000, Tgr.1034.1000,	ESL06275.1, ESL05360.1, ESL05789.1, ESL11420.1, ESL06229.1, ESL05951.1, ESL09194.1, ESL05803.1,	Tth.32.1290,	TvY486_0028580, TvY486_0600490, TvY486_0600540, TvY486_0600500, TvY486_0600560, TvY486_0600520, TvY486_0600480, TvY486_0600470, TvY486_0600550, TvY486_0600510, TvY486_0045940, TvY486_0600530, TvY486_0045100, TvY486_0037170,		cysteine peptidase precursor,cysteine peptidase, Clan CA, family C1, Cathepsin L-like (Rhodesain), cysteine peptidase precursor,cysteine peptidase, Clan CA, family C1, Cathepsin L-like (CP)
OG0000034				0		0	0	0	0	0	0		BS83750, BS29055, BS03195, BS20485, BS85605, BS86190, BS20720, BS05760, BS03840, BS52810, BS90095, BS50840, BS14500, BS85945, BS65780, BS65615, BS10390, BS34145, BS16050, BS14000, BS51770, BS77760, BS44185, BS39330, BS87690, BS64190, BS75800, BS85595, BS75740, BS20475, BS84230, BS90090, BS55595, BS03120, BS67625, BS10370, BS21360, BS85760, BS85355, BS26830, BS62535, BS05080, BS29795, BS65165, BS5…
OG0000035	Tth.38.1380, Tth.17.3030, Tth.157.1000, Tth.11.1490, Tth.14.2310, Tth.12.3070,	Tb927.3.2040, Tb927.7.7120, Tb927.11.13920, Tb927.5.2090, Tb927.10.890, Tb927.1.1350,		6		4712.09	197.23	234.32	6	173.157	363.773		BS53825, BS82925, BS36210, BS85040, BS79185c, BS22055, BS74410, BS36480, BS69525, BS48760, BS29320, BS23235, BS05805, BS24340, BS87425, BS05510, BS93130,	CfaC1_23_0830, CfaC1_02_0560, CfaC1_32_0930, CfaC1_05_0850, CfaC1_32_0940, CfaC1_15_1180,	LbrM.17.0810, LbrM.20.4870, LbrM.05.0740, LbrM.32.0760, LbrM.14.1100, LbrM.25.1530,	LdBPK_170890.1, LdBPK_050760.1, LdBPK_200700.1, LdBPK_320710.1, LdBPK_252050.1,	LinJ.25.2050, LinJ.20.0700, LinJ.17.0890, LinJ.32.0710, LinJ.05.0760,	LmjF.25.1970, LmjF.20.0640, LmjF.05.0760, LmjF.32.0680, LmjF.17.0800,	LmxM.20.0640, LmxM.31.0680, LmxM.25.1970, LmxM.17.0800, LmxM.05.0760,	LtaP17.0870, LtaP05.0780, LtaP25.2060, LtaP32.0730, LtaP20.0680,	Pem.1.4030, Pem.4.2790, Pem.10.1610, Pem.19.1180, Pem.19.1190,	Pha.10.1160, Pha.5.3700, Pha.9.1580, Pha.2.5820,	Pse.170.1110, Pse.30.1160, Pse.103.1190, Pse.66.1050,	526, 3248, 9254, 11791, 4306, 13345, 6156, 4823, 13056, 2509,	Tb927.3.2040, Tb927.7.7120, Tb927.11.13920, Tb927.5.2090, Tb927.10.890, Tb927.1.1350,	TcIL3000_0_47710, TcIL3000_0_05390, TcIL3000_3_1130, TcIL3000_7_5810, TcIL3000.11.14290, TcIL3000_0_01240, TcIL3000_0_17770, TcIL3000_5_1960, TcIL3000_1_810, TcIL3000_0_03550,	TcCLB.503805.3, TcCLB.510613.20, TcCLB.504047.40, TcCLB.503803.20, TcCLB.506519.140, TcCLB.504643.10,	Tgr.276.1050, Tgr.20.1240, Tgr.20.1250, Tgr.32.1130, Tgr.611.1010, Tgr.621.1040, Tgr.621.1030, Tgr.276.1060, Tgr.405.1020,	ESL11664.1, ESL06476.1, ESL05790.1, ESL06400.1,	Tth.38.1380, Tth.17.3030, Tth.157.1000, Tth.11.1490, Tth.14.2310, Tth.12.3070,	TvY486_0501520, TvY486_0301375, TvY486_0100570, TvY486_0706786, TvY486_1114750, TvY486_1000860,		kinesin-II 85 Kd subunit, putative, kinesin, putative, kinesin heavy chain, putative
OG0000036	Tth.48.1350, Tth.39.1950, Tth.28.2020, Tth.1.3080, Tth.37.1030, Tth.3.3110,	Tb927.10.460, Tb927.8.1690, Tb927.5.2820, Tb927.2.2120, Tb927.3.3190, Tb927.10.14420,		6		4205	252.08	299.5	6	232.383	401.297		BS23270, BS59090, BS52875, BS29835, BS71820, BS25165, BS37625, BS60575, BS94745, BS32910, BS59095, BS60315, BS33040, BS02475,	CfaC1_25_2950, CfaC1_01_0480, CfaC1_16_1740, CfaC1_32_0420, CfaC1_32_0430, CfaC1_09_0310, CfaC1_25_0980,	LbrM.08.0750, LbrM.29.2540, LbrM.07.0170, LbrM.21.1750, LbrM.02.0340, LbrM.32.0330,	LdBPK_020260.1, LdBPK_080870.1, LdBPK_320270.1, LdBPK_211870.1, LdBPK_292680.1, LdBPK_070330.1,	LinJ.07.0330, LinJ.21.1870, LinJ.08.0870, LinJ.29.2680, LinJ.32.0270, LinJ.02.0260,	LmjF.32.0260, LmjF.02.0290, LmjF.08.0930, LmjF.07.0170, LmjF.29.2570, LmjF.21.1565,	LmxM.08.0930, LmxM.07.0170, LmxM.02.0290, LmxM.21.1565, LmxM.08_29.2570, LmxM.31.0260,	LtaP29.2770, LtaP07.0170, LtaP08.0740, LtaP21.1830, LtaP32.0270, LtaP02.0210,	Pem.11.1280, Pem.1.3180, Pem.2.1880, Pem.27.1170, Pem.71.1030, Pem.10.1250,	Pha.2.6630, Pha.3.5050, Pha.9.1260, Pha.4.4050, Pha.4.4060, Pha.8.4160, Pha.23.1410,	Pse.31.1090, Pse.259.1010, Pse.596.1010, Pse.5485.1000_o, Pse.58.1010, Pse.85.1160,	9442, 11449, 3917, 2048, 243,	Tb927.10.460, Tb927.8.1690, Tb927.5.2820, Tb927.2.2120, Tb927.3.3190, Tb927.10.14420,	TcIL3000_10_12300, TcIL3000_3_2100, TcIL3000_5_3020, TcIL3000_10_340, TcIL3000_0_54880, TcIL3000_8_1540,	TcCLB.510077.30, TcCLB.503953.30, TcCLB.511143.6, TcCLB.511395.60,	Tgr.1291.1010, Tgr.24.1150, Tgr.1432.1000, Tgr.913.1000, Tgr.254.1030, Tgr.64.1110, Tgr.161.1000,	ESL08981.1, ESL09187.1, ESL07536.1, ESL05806.1, ESL07923.1, ESL06151.1,	Tth.48.1350, Tth.39.1950, Tth.28.2020, Tth.1.3080, Tth.37.1030, Tth.3.3110,	TvY486_1000420, TvY486_0801100, TvY486_0302560, TvY486_0502220, TvY486_0200260, TvY486_1013880,		serine/threonine-protein kinase, putative,protein kinase, putative, protein kinase, putative,serine/threonine- protein kinase nek1, putative, NIMA-related protein kinase (NRKC), protein kinase, putative,NIMA/Nek Serine/threonine-protein kinase family, putative, serine/threonine-protein kinase, putative, protein kinase, putative
OG0000037		Tb927.8.1660, Tb927.10.5680, Tb927.11.18820, Tb11.0510, Tb09.v4.0204,		0		0	0	0	5	9.42667	127.583														Tb927.8.1660, Tb927.10.5680, Tb927.11.18820, Tb11.0510, Tb09.v4.0204,	TcIL3000_0_01560, TcIL3000_0_35340, TcIL3000_0_07710, TcIL3000_BAC1H7_005, TcIL3000_0_50080, TcIL3000_0_43130, TcIL3000_0_07700, TcIL3000_0_01320, TcIL3000_0_60160, TcIL3000_0_39970, TcIL3000_0_25980, TcIL3000_0_14970, TcIL3000_0_37010, TcIL3000_0_38370, TcIL3000_0_03120, TcIL3000_BAC1H7_006, TcIL3000_0_13290, TcIL3000_0_26350, TcIL3000_0_29300, TcIL3000_0_58370, TcIL3000_0_32040, TcIL3000_0_1236…							variant surface glycoprotein (VSG, pseudogene), putative,chrXI additional, unordered contigs, variant surface glycoprotein (VSG, pseudogene), putative,chrIX additional, unordered contigs, procyclin-associated gene (pseudogene), putative, procyclin-associated gene 1 (PAG1) protein, putative, variant surface protein (VSG, atypical), putative
OG0000038	Tth.6.2590, Tth.10.1820, Tth.20.1930, Tth.24.1430, Tth.93.1070, Tth.27.1310, Tth.6.2890, Tth.33.1560, Tth.120.1050, Tth.75.1030, Tth.101.1080, Tth.34.1000, Tth.65.1200, Tth.4.1250, Tth.33.1770, Tth.120.1000, Tth.154.1020, Tth.27.1300, Tth.6.2900, Tth.25.1710, Tth.18.1720, Tth.26.1710, Tth.31.1420, Tth.6.2970, Tth.5.1050, Tth.17.2220, Tth.29.2100, Tth.33.1570, Tth.20.1910, Tth.15.1890, Tth.33.2370…	Tb927.10.16210, Tb927.11.18630,		89		4974.45	2092.94	2486.61	2	0.426667	5.73														Tb927.10.16210, Tb927.11.18630,		TcCLB.508771.55, TcCLB.508681.31,	Tgr.1598.1000, Tgr.1144.1010, Tgr.744.1010, Tgr.577.1050, Tgr.988.1060, Tgr.1341.1000, Tgr.663.1000, Tgr.1179.1000, Tgr.1554.1010, Tgr.1645.1020, Tgr.1060.1000, Tgr.872.1030, Tgr.1303.1000, Tgr.1645.1010, Tgr.534.1000, Tgr.1042.1020, Tgr.1158.1010, Tgr.1976.1000, Tgr.2327.1000, Tgr.1537.1000, Tgr.577.1060, Tgr.821.1070, Tgr.577.1040, Tgr.906.1020, Tgr.778.1000, Tgr.1299.1000, Tgr.1593.1000, Tgr.5…		Tth.6.2590, Tth.10.1820, Tth.20.1930, Tth.24.1430, Tth.93.1070, Tth.27.1310, Tth.6.2890, Tth.33.1560, Tth.120.1050, Tth.75.1030, Tth.101.1080, Tth.34.1000, Tth.65.1200, Tth.4.1250, Tth.33.1770, Tth.120.1000, Tth.154.1020, Tth.27.1300, Tth.6.2900, Tth.25.1710, Tth.18.1720, Tth.26.1710, Tth.31.1420, Tth.6.2970, Tth.5.1050, Tth.17.2220, Tth.29.2100, Tth.33.1570, Tth.20.1910, Tth.15.1890, Tth.33.2370…			retrotransposon hot spot protein (RHS, pseudogene), putative, hypothetical protein, conserved
OG0000039	Tth.40.1200, Tth.40.1170,	Tb927.9.14660, Tb927.9.14650, Tb927.9.14940,		2		2164	129.07	153.35	3	9.99	74.6133		BS31470,	CfaC1_03_1000, CfaC1_03_1020, CfaC1_03_0840, CfaC1_03_0960, CfaC1_03_0890,	LbrM.02.0550, LbrM.08.0700, LbrM.16.0460, LbrM.02.0690, LbrM.02.0720, LbrM.16.1740, LbrM.02.0750, LbrM.16.0470, LbrM.25.2630, LbrM.16.0780, LbrM.02.0760, LbrM.16.0790,								Pse.483.1000,		Tb927.9.14660, Tb927.9.14650, Tb927.9.14940,	TcIL3000_0_32420, TcIL3000_0_23620, TcIL3000_0_13730, TcIL3000_0_13690, TcIL3000_0_14280, TcIL3000_0_32430, TcIL3000_0_43850,		Tgr.1485.1000,		Tth.40.1200, Tth.40.1170,	TvY486_0005650, TvY486_0032420, TvY486_0017160, TvY486_0006570, TvY486_0040330, TvY486_0004840, TvY486_0007580, TvY486_0014870, TvY486_0022290, TvY486_0032340, TvY486_0035035, TvY486_0013560, TvY486_0024970, TvY486_0032750, TvY486_0020825, TvY486_0013685, TvY486_0002610, TvY486_0022320, TvY486_0007660, TvY486_0033280, TvY486_0032330, TvY486_0020395, TvY486_0026020, TvY486_0029400, TvY486_0017740,…		SLACS retrotransposable element (part), putative, SLACS reverse transcriptase, putative
OG0000040	Tth.16.1850, Tth.16.1780, Tth.22.2410, Tth.16.1860, Tth.16.1830, Tth.44.1660, Tth.16.1810, Tth.16.1840,	Tb927.7.6000, Tb927.7.5970, Tb927.7.5950, Tb927.7.5930, Tb927.11.16630, Tb927.7.5940, Tb927.8.1650, Tb927.7.5980, Tb927.7.5960, Tb927.7.5990, Tb927.11.6570,		8		1988	152.93	181.71	11	1526.57	1079.4		BS39450,	CfaC1_22_2650, CfaC1_14_2160, CfaC1_13_0700, CfaC1_33_6000, CfaC1_13_0710, CfaC1_13_0740, CfaC1_34_0100, CfaC1_13_0760, CfaC1_13_0680, CfaC1_13_0670, CfaC1_AODS01003187_0030, CfaC1_28_4140, CfaC1_AODS01003172_0050, CfaC1_25_0160,	LbrM.31.3620, LbrM.11.0440, LbrM.13.1550, LbrM.11.0450, LbrM.11.0430, LbrM.11.0470,	LdBPK_110660.1, LdBPK_313310.1, LdBPK_131430.1, LdBPK_110670.1, LdBPK_110690.1, LdBPK_110680.1,	LinJ.11.0680, LinJ.13.1430, LinJ.31.3310, LinJ.11.0670, LinJ.11.0660, LinJ.11.0690,	LmjF.13.1690, LmjF.11.0660, LmjF.31.3170, LmjF.11.0675, LmjF.11.0680, LmjF.11.0670, LmjF.11.0650, LmjF.11.0673,	LmxM.11.0650, LmxM.13.1690, LmxM.11.0675, LmxM.11.0660a, LmxM.11.0670, LmxM.30.3170, LmxM.11.0660,	LtaP31.3670, LtaP13.1550, LtaP11.0670, LtaP11.0690, LtaP11.0680, LtaPcontig417-1,	Pem.15.1150, Pem.37.1010,	Pha.3.8870, Pha.4.2280,	Pse.273.1010, Pse.273.1000, Pse.1085.1000, Pse.673.1010, Pse.273.1030, Pse.273.1020, Pse.172.1000,		Tb927.7.6000, Tb927.7.5970, Tb927.7.5950, Tb927.7.5930, Tb927.11.16630, Tb927.7.5940, Tb927.8.1650, Tb927.7.5980, Tb927.7.5960, Tb927.7.5990, Tb927.11.6570,	TcIL3000_7_5020, TcIL3000_7_4950, TcIL3000_0_34980, TcIL3000_0_02160, TcIL3000_0_56370, TcIL3000_0_09050, TcIL3000_0_06360, TcIL3000_0_18180, TcIL3000_7_5000,	TcCLB.504765.20, TcCLB.509707.10, TcCLB.507089.110, TcCLB.510811.20, TcCLB.510103.24, TcCLB.510103.30, TcCLB.510811.10, TcCLB.506551.10,	Tgr.117.1120, Tgr.991.1000, Tgr.1114.1010, Tgr.117.1070, Tgr.1541.1010, Tgr.1541.1000, Tgr.117.1100, Tgr.117.1130,	ESL05516.1, ESL05618.1, ESL05973.1, ESL05785.1, ESL05262.1, ESL05459.1, ESL11236.1, ESL11127.1, ESL05631.1,	Tth.16.1850, Tth.16.1780, Tth.22.2410, Tth.16.1860, Tth.16.1830, Tth.44.1660, Tth.16.1810, Tth.16.1840,	TvY486_1117600,		protein associated with differentiation 7, putative, protein associated with differentiation 8, putative, Protein Associated with Differentiation (TbPAD2), protein associated with differentiation 5, putative, protein associated with differentiation 3, putative, protein associated with differentiation 6, putative, Protein Associated with Differentiation (TbPAD1), hypothetical protein, conserved, p…
OG0000041		Tb927.4.3280, Tb927.3.570, Tb927.9.7330, Tb927.6.500, Tb927.6.3390, Tb927.3.5810, Tb927.6.470, Tb927.3.2510, Tb927.4.3290, Tb927.1.5100, Tb927.10.100, Tb927.7.160, Tb927.1.2040, Tb927.9.7410, Tb927.1.4890, Tb927.6.540,		0		0	0	0	16	13.8033	601.997														Tb927.4.3280, Tb927.3.570, Tb927.9.7330, Tb927.6.500, Tb927.6.3390, Tb927.3.5810, Tb927.6.470, Tb927.3.2510, Tb927.4.3290, Tb927.1.5100, Tb927.10.100, Tb927.7.160, Tb927.1.2040, Tb927.9.7410, Tb927.1.4890, Tb927.6.540,	TcIL3000_0_57960, TcIL3000_0_27510, TcIL3000_0_48680, TcIL3000_0_47860, TcIL3000_0_48940, TcIL3000_10_1020, TcIL3000_BAC13H6_003, TcIL3000_0_38210, TcIL3000_0_11640, TcIL3000_0_51210, TcIL3000_0_07930, TcIL3000_0_53350, TcIL3000_0_23250, TcIL3000_0_34940, TcIL3000_0_41550, TcIL3000_BAC4B1_001, TcIL3000_0_25270, TcIL3000_0_59860, TcIL3000_0_34010, TcIL3000_0_04890, TcIL3000_0_25260, TcIL3000_0_109…							expression site-associated gene (ESAG, pseudogene), putative,expression site-associated gene 2 (ESAG2), frameshift, hypothetical protein, conserved, gene related to expression site-associated gene 2 (GRESAG2), putative, expression site-associated gene (ESAG) protein, putative,expression site-associated gene 2 (ESAG2) protein, putative, expression site-associated gene (ESAG, pseudogene), putative,…
OG0000042	Tth.6.1310, Tth.39.1390,	Tb927.5.4240, Tb927.5.4200, Tb927.5.4220, Tb927.5.4170, Tb927.2.2670, Tb927.5.4250, Tb927.5.4180, Tb927.5.4260, Tb927.5.4210, Tb927.5.4190, Tb927.5.4230,		2		7760	8309.19	9872.11	11	1984.36	2367.87			CfaC1_28_2310, CfaC1_31_1130, CfaC1_AODS01003187_0040, CfaC1_23_0060, CfaC1_24_1910, CfaC1_01_0120, CfaC1_02_1120, CfaC1_31_0110, CfaC1_30_0090,	LbrM.35.0050, LbrM.02.0020, LbrM.35.0130, LbrM.34.1230, LbrM.15.0010, LbrM.30.0450, LbrM.35.0020, LbrM.31.3630, LbrM.35.0070, LbrM.29.2900, LbrM.34.0050, LbrM.23.1830, LbrM.34.0030, LbrM.02.0050,	LdBPK_351320.1, LdBPK_060010.1, LdBPK_150010.1, LdBPK_360020.1, LdBPK_350020.1, LdBPK_210020.1,	LinJ.25.2560, LinJ.31.3320, LinJ.35.0020, LinJ.35.1320, LinJ.36.0020, LinJ.21.0020, LinJ.15.0010, LinJ.06.0010,	LmjF.02.0020, LmjF.21.0015, LmjF.15.0010, LmjF.35.0015, LmjF.25.2450, LmjF.35.1310, LmjF.31.3180, LmjF.06.0010, LmjF.36.0020,	LmxM.36.0020, LmxM.25.2450, LmxM.06.0010, LmxM.34.1310, LmxM.30.3180, LmxM.21.0015, LmxM.15.0010,	LtaP36.0240,	Pem.1.4310, Pem.30.1080, Pem.37.1300, Pem.5.4110,	Pha.2.9030,	Pse.86.1080, Pse.1369.1010, Pse.109.1090, Pse.92.1190,	614,	Tb927.5.4240, Tb927.5.4200, Tb927.5.4220, Tb927.5.4170, Tb927.2.2670, Tb927.5.4250, Tb927.5.4180, Tb927.5.4260, Tb927.5.4210, Tb927.5.4190, Tb927.5.4230,	TcIL3000_5_4830, TcIL3000_0_14170, TcIL3000_0_44460, TcIL3000_5_4880, TcIL3000_5_4820, TcIL3000_0_14180, TcIL3000_5_4870,	TcCLB.508203.47, TcCLB.508203.20, TcCLB.508203.56, TcCLB.507941.150, TcCLB.510351.11, TcCLB.508203.29, TcCLB.510351.31, TcCLB.507941.160, TcCLB.511681.20, TcCLB.507941.170, TcCLB.510351.20, TcCLB.508203.38,	Tgr.2354.1000,		Tth.6.1310, Tth.39.1390,	TvY486_0200550, TvY486_0503610, TvY486_0503580, TvY486_0200540, TvY486_0200520, TvY486_0503590, TvY486_0503600, TvY486_0503620, TvY486_0200530,		histone H4, putative, histone H4 variant
OG0000043				0		0	0	0	0	0	0		BS35845, BS79220, BS00695, BS86005, BS20570, BS85150, BS49850c, BS18995, BS43895, BS02120, BS14945, BS91155, BS02615, BS14490, BS67510, BS68525, BS09860, BS21355, BS12730, BS35415, BS13995, BS55605, BS00515, BS31875, BS16510, BS01425, BS00600, BS93460c, BS86050, BS26870, BS70665, BS70660, BS12790, BS22340, BS43985, BS55590, BS21325, BS00715, BS70565, BS93905, BS89310, BS43825, BS72900, BS15965, B…											2198, 5681,
OG0000044	Tth.6.2050, Tth.6.2070, Tth.6.2040, Tth.6.2060, Tth.1.1910, Tth.6.2030,	Tb927.9.4210, Tb927.9.4200, Tb927.9.4190, Tb927.10.3260, Tb927.9.4230,		6		4034	242.59	288.23	5	372.027	515.313		BS53305, BS50005, BS86025, BS50000,	CfaC1_03_0320, CfaC1_12_0720, CfaC1_12_0730, CfaC1_12_0700, CfaC1_12_0690, CfaC1_12_0670, CfaC1_AODS01003236_0030, CfaC1_12_0650, CfaC1_12_0600, CfaC1_AODS01003236_0040, CfaC1_12_0590, CfaC1_12_0740, CfaC1_12_0680,	LbrM.01.0540, LbrM.01.0560, LbrM.03.0240, LbrM.01.0530, LbrM.01.0550, LbrM.01.0520,	LdBPK_010520.1, LdBPK_010540.1, LdBPK_010490.1, LdBPK_030220.1, LdBPK_010550.1, LdBPK_010510.1,	LinJ.01.0520, LinJ.01.0490, LinJ.01.0510, LinJ.03.0220, LinJ.01.0550, LinJ.01.0540,	LmjF.01.0470, LmjF.01.0490, LmjF.03.0230, LmjF.01.0520, LmjF.01.0500, LmjF.01.0530,	LmxM.01.0470, LmxM.01.0500, LmxM.03.0230, LmxM.01.0490, LmxM.01.0520, LmxM.01.0530,	LtaP03.0220, LtaP01.0520, LtaP01.0480, LtaP01.0510, LtaP01.0500,	Pem.22.1420, Pem.22.1410, Pem.22.1440, Pem.22.1430,	Pha.12.1510, Pha.12.1550, Pha.12.1540, Pha.12.1520, Pha.12.1560, Pha.12.1500,	Pse.17.1020, Pse.450.1030, Pse.365.1060, Pse.450.1010,	2579, 1963,	Tb927.9.4210, Tb927.9.4200, Tb927.9.4190, Tb927.10.3260, Tb927.9.4230,	TcIL3000_9_1350, TcIL3000_10_2700, TcIL3000_9_1330, TcIL3000_9_1300, TcIL3000_9_1310,	TcCLB.511581.10, TcCLB.506829.100, TcCLB.503575.50, TcCLB.511579.9, TcCLB.506829.110,	Tgr.1086.1000, Tgr.1441.1000, Tgr.303.1080, Tgr.1630.1010, Tgr.1086.1010, Tgr.1630.1000,	ESL08713.1, ESL06696.1, ESL05244.1, ESL06455.1, ESL11198.1,	Tth.6.2050, Tth.6.2070, Tth.6.2040, Tth.6.2060, Tth.1.1910, Tth.6.2030,	TvY486_0901430, TvY486_0019810, TvY486_0901440, TvY486_1003210,		Long-chain-fatty-acid--CoA ligase 5 (EC 6.2.1.3) (Long-chain acyl-CoA synthetase 5) (LACS 5), putative, fatty acyl CoA syntetase 1 (ACS1), fatty acyl CoA synthetase 2 (ACS2), fatty acyl CoA synthetase 4 (ACS4), fatty acyl CoA synthetase 3 (ACS3)
OG0000045	Tth.1.3660, Tth.11.2750, Tth.44.1760, Tth.1.3710, Tth.1.3670, Tth.1.3680,	Tb927.4.3630, Tb927.4.3610, Tb927.8.7390, Tb927.4.5030, Tb927.11.8090, Tb927.4.3620, Tb927.4.3640, Tb927.4.3560,		6		1672	282.69	335.88	8	378.583	619.417		BS26280, BS18925, BS26315,	CfaC1_AODS01003190_0040, CfaC1_33_2310, CfaC1_33_2320, CfaC1_AODS01003182_0020, CfaC1_33_2300, CfaC1_AODS01003190_0030, CfaC1_34_4860, CfaC1_26_0870, CfaC1_AODS01003182_0010, CfaC1_33_2360,	LbrM.20.0730, LbrM.28.0710, LbrM.20.0820, LbrM.31.2970, LbrM.20.0710, LbrM.20.0720,	LdBPK_312700.1, LdBPK_340900.1, LdBPK_340850.1, LdBPK_280730.1, LdBPK_340840.1, LdBPK_340830.1,	LinJ.34.0850, LinJ.34.0830, LinJ.28.0730, LinJ.31.2700, LinJ.34.0820, LinJ.34.0840, LinJ.34.0900,	LmjF.28.0690, LmjF.34.0780, LmjF.34.0810, LmjF.31.2630, LmjF.34.0800, LmjF.34.0790, LmjF.34.0850,	LmxM.33.0800, LmxM.33.0850, LmxM.33.0790, LmxM.33.0780, LmxM.28.0690, LmxM.30.2630, LmxM.33.0810,	LtaP34.0920, LtaP28.0710, LtaP34.0940, LtaP34.0980, LtaP34.0950, LtaP31.3050, LtaP34.0890,	Pem.2.4850, Pem.51.1150, Pem.8.2840,	Pha.21.1150, Pha.4.6860, Pha.3.1800,	Pse.146.1090, Pse.256.1080, Pse.146.1120, Pse.262.1040,	11770, 7037, 14086, 1101,	Tb927.4.3630, Tb927.4.3610, Tb927.8.7390, Tb927.4.5030, Tb927.11.8090, Tb927.4.3620, Tb927.4.3640, Tb927.4.3560,	TcIL3000_4_4280, TcIL3000_9_3470, TcIL3000_8_7600, TcIL3000.11.8600,	TcCLB.509633.50, TcCLB.507673.10, TcCLB.438059.10, TcCLB.507757.50, TcCLB.509633.60,	Tgr.1659.1000, Tgr.1333.1010, Tgr.108.1070, Tgr.219.1050, Tgr.222.1000,	ESL06955.1, ESL12093.1, ESL10122.1, ESL09940.1,	Tth.1.3660, Tth.11.2750, Tth.44.1760, Tth.1.3710, Tth.1.3670, Tth.1.3680,	TvY486_0403390, TvY486_0019980, TvY486_1108810, TvY486_0403330, TvY486_0806880,		protein phosphatase 1 (PP1), protein phosphatase 1,PP1, protein phosphatase 1, putative, protein phoshatase 1, putative
OG0000046				0		0	0	0	0	0	0		BS48615,																		TvY486_0033670, TvY486_0025130, TvY486_0040170, TvY486_0022490, TvY486_0040580, TvY486_0014860, TvY486_0034840, TvY486_0037600, TvY486_0014950, TvY486_0018250, TvY486_0002170, TvY486_0041940, TvY486_0029680, TvY486_0015100, TvY486_0036500, TvY486_0023840, TvY486_0005120, TvY486_0012380, TvY486_0003600, TvY486_0003990, TvY486_0008770, TvY486_0011830, TvY486_0019670, TvY486_0007440, TvY486_0005160,…
OG0000047	Tth.15.1350, Tth.255.1010, Tth.1.4940, Tth.2.4480, Tth.8.1090, Tth.49.1360,	Tb927.10.5280, Tb927.5.1150, Tb927.10.9130, Tb927.4.2390, Tb927.11.5730,		6		2954	155.98	185.31	5	163.467	222.877		BS76940, BS70755, BS66040, BS62270, BS62310, BS66045, BS67505,	CfaC1_35_5530, CfaC1_30_1000, CfaC1_AODS01003159_1110, CfaC1_31_0990, CfaC1_KB217801_0020, CfaC1_33_3650, CfaC1_27_1180,	LbrM.35.0990, LbrM.35.5950, LbrM.24.1110, LbrM.20.1760, LbrM.34.1120,	LdBPK_241120.1, LdBPK_365920.1, LdBPK_360930.1, LdBPK_342030.1, LdBPK_351210.1,	LinJ.36.5920, LinJ.24.1120, LinJ.36.0930, LinJ.35.1210, LinJ.34.2030,	LmjF.36.5670, LmjF.36.0870, LmjF.34.2260, LmjF.24.1100, LmjF.35.1200,	LmxM.24.1100, LmxM.36.0870, LmxM.36.5670, LmxM.33.2260, LmxM.34.1200,	LtaP36.0890, LtaP36.5820, LtaP24.1190, LtaP34.2110, LtaP35.1280,	Pem.13.2350, Pem.9.1930, Pem.1.5440, Pem.33.1220, Pem.2.5770,	Pha.7.4030, Pha.19.1420, Pha.2.4330, Pha.1.2310, Pha.1.8030,	Pse.722.1010, Pse.1.1250, Pse.18.1050, Pse.666.1030, Pse.220.1040, Pse.666.1020,	7076, 3858, 12599, 2966, 12649, 4067,	Tb927.10.5280, Tb927.5.1150, Tb927.10.9130, Tb927.4.2390, Tb927.11.5730,	TcIL3000.11.6100, TcIL3000_5_1020, TcIL3000_4_2220, TcIL3000_5_1050, TcIL3000_10_7900, TcIL3000_10_4430,	TcCLB.508805.10, TcCLB.506203.70, TcCLB.504179.9,	Tgr.277.1010, Tgr.14.1100, Tgr.613.1010, Tgr.1022.1010, Tgr.509.1050,	ESL09252.1, ESL06812.1, ESL07154.1,	Tth.15.1350, Tth.255.1010, Tth.1.4940, Tth.2.4480, Tth.8.1090, Tth.49.1360,	TvY486_1105950, TvY486_1008970, TvY486_0402250, TvY486_1005320, TvY486_0500770,		pre-mRNA splicing factor, putative,ATP- dependent RNA helicase, putative, ATP-dependent RNA helicase, putative, pre-mRNA splicing factor ATP-dependent RNA helicase, putative,DEAH-box RNA helicase, putative, pre-mRNA splicing factor ATP-dependent RNA helicase, putative, RNA helicase Prp43
OG0000048	Tth.31.1450, Tth.5.1550, Tth.1.5170, Tth.36.1140, Tth.12.1940, Tth.37.1440, Tth.21.1020, Tth.4.5180, Tth.9.3010, Tth.28.2230, Tth.37.1350, Tth.16.2370, Tth.12.1560, Tth.2.5460, Tth.27.1340, Tth.40.1900, Tth.21.1780, Tth.12.3360, Tth.38.1780, Tth.6.1850, Tth.12.1960, Tth.1.3490, Tth.1.6160, Tth.1.1700, Tth.4.5190, Tth.9.3030, Tth.35.1640, Tth.7.1270,	Tb927.5.296b,		28		3588.01	950.01	1128.7	1	9.76667	92.8867														Tb927.5.296b,	TcIL3000_0_60010, TcIL3000_0_12960, TcIL3000_5_4170, TcIL3000_0_55810, TcIL3000_0_58640, TcIL3000_0_55020, TcIL3000_0_60050, TcIL3000_0_50210, TcIL3000_0_55770, TcIL3000_0_28380, TcIL3000_0_31580, TcIL3000_0_01150, TcIL3000_6_1200,		Tgr.1024.1030, Tgr.922.1000, Tgr.1627.1000, Tgr.793.1030, Tgr.1071.1000, Tgr.1109.1000, Tgr.42.1130, Tgr.965.1050, Tgr.2289.1000, Tgr.821.1020, Tgr.1467.1010, Tgr.778.1030, Tgr.206.1110, Tgr.1109.1010, Tgr.1111.1000, Tgr.2080.1000, Tgr.988.1000, Tgr.510.1040, Tgr.1060.1010, Tgr.778.1020, Tgr.665.1060, Tgr.850.1010, Tgr.510.1050, Tgr.1355.1010, Tgr.665.1070, Tgr.816.1010, Tgr.2443.1000, Tgr.1986.1…		Tth.31.1450, Tth.5.1550, Tth.1.5170, Tth.36.1140, Tth.12.1940, Tth.37.1440, Tth.21.1020, Tth.4.5180, Tth.9.3010, Tth.28.2230, Tth.37.1350, Tth.16.2370, Tth.12.1560, Tth.2.5460, Tth.27.1340, Tth.40.1900, Tth.21.1780, Tth.12.3360, Tth.38.1780, Tth.6.1850, Tth.12.1960, Tth.1.3490, Tth.1.6160, Tth.1.1700, Tth.4.5190, Tth.9.3030, Tth.35.1640, Tth.7.1270,	TvY486_0043280, TvY486_0703370, TvY486_0042260, TvY486_0804360, TvY486_0803130, TvY486_0014400, TvY486_0043270, TvY486_0045450, TvY486_0302800, TvY486_0012170,		hypothetical protein
OG0000049	Tth.38.1730, Tth.38.1710, Tth.1.5040, Tth.34.1930, Tth.34.1940, Tth.34.1920, Tth.34.1950, Tth.262.1000,	Tb927.10.8510, Tb927.10.8460, Tb927.10.8450, Tb927.10.8440, Tb927.10.8480, Tb927.10.8490, Tb927.10.8470, Tb927.4.2290, Tb927.10.8520, Tb927.10.8530, Tb927.10.8500,		8		3937	578.36	687.15	11	2098.53	2529.94		BS35850, BS35840, BS90640, BS74885, BS18825, BS23880, BS14765,	CfaC1_AODS01003174_0040, CfaC1_31_2080, CfaC1_35_6230, CfaC1_AODS01003174_0020, CfaC1_AODS01003159_2560, CfaC1_35_6220, CfaC1_31_2070, CfaC1_35_0540, CfaC1_35_0530, CfaC1_KB217751_0040, CfaC1_19_1360, CfaC1_KB217751_0030, CfaC1_KB217751_0020, CfaC1_35_0570, CfaC1_35_0550,	LbrM.35.6490, LbrM.35.6480, LbrM.33.0290, LbrM.35.6600,	LdBPK_366540.1, LdBPK_330310.1, LdBPK_366560.1,	LinJ.36.6560, LinJ.36.6550, LinJ.36.6540, LinJ.33.0310,	LmjF.36.6290, LmjF.33.0290, LmjF.36.6280, LmjF.36.6300,	LmxM.36.6300, LmxM.36.6290, LmxM.36.6280, LmxM.32.0290,	LtaPcontig266-1, LtaP36.6470, LtaP33.0330, LtaPcontig55-1, LtaP36.6440, LtaP36.6460,	Pem.13.1760,	Pha.7.4630,	Pse.1.1880, Pse.28.1240, Pse.28.1250, Pse.11783.1000_o,	11420,	Tb927.10.8510, Tb927.10.8460, Tb927.10.8450, Tb927.10.8440, Tb927.10.8480, Tb927.10.8490, Tb927.10.8470, Tb927.4.2290, Tb927.10.8520, Tb927.10.8530, Tb927.10.8500,	TcIL3000_10_7310, TcIL3000_4_2100, TcIL3000_10_7320,	TcCLB.511041.40, TcCLB.508551.39, TcCLB.508551.30,	Tgr.124.1000, Tgr.534.1040, Tgr.124.1010, Tgr.2646.1000, Tgr.178.1060, Tgr.1638.1000,	ESL08642.1, ESL05788.1, ESL05342.1, ESL05269.1, ESL10824.1, ESL08301.1, ESL05220.1,	Tth.38.1730, Tth.38.1710, Tth.1.5040, Tth.34.1930, Tth.34.1940, Tth.34.1920, Tth.34.1950, Tth.262.1000,	TvY486_0402140, TvY486_1008330,		glucose transporter,glucose transporter 2A (THT2A), glucose transporter 1B (THT1-), glucose transporter,glucose transporter 1E (THT1E), glucose transporter, putative
OG0000050	Tth.146.1030, Tth.146.1020, Tth.5.2270, Tth.146.1000, Tth.5.2290, Tth.146.1010, Tth.5.2260, Tth.5.2300, Tth.5.2280,	Tb927.11.1130, Tb927.11.1100, Tb927.11.1120, Tb927.11.1090, Tb927.11.1110,		9		15549	1092.29	1297.75	5	110.357	142.633		BS46550,	CfaC1_20_0530, CfaC1_20_0590, CfaC1_20_0560, CfaC1_20_0510, CfaC1_20_0520, CfaC1_20_0550, CfaC1_20_0580, CfaC1_20_0600,	LbrM.27.0610, LbrM.27.0600, LbrM.27.2140, LbrM.28.2100, LbrM.27.0620,	LdBPK_272520.1, LdBPK_270510.1, LdBPK_270500.1,	LinJ.27.2520, LinJ.27.0500, LinJ.27.2490, LinJ.27.0510,	LmjF.27.0500, LmjF.27.0510, LmjF.27.0490,	LmxM.27.0510, LmxM.27.0490, LmxM.27.0500,	LtaP27.0500, LtaP27.0490, LtaP27.0520, LtaP27.0510,	Pem.3.3430, Pem.3.3460, Pem.3.3440, Pem.3.3450,	Pha.34.1000, Pha.11.2060, Pha.34.1020, Pha.11.2040, Pha.11.2050, Pha.34.1010,	Pse.242.1010, Pse.242.1000, Pse.269.1050, Pse.385.1010, Pse.385.1000,	4661, 10068,	Tb927.11.1130, Tb927.11.1100, Tb927.11.1120, Tb927.11.1090, Tb927.11.1110,	TcIL3000_0_11250, TcIL3000_0_11260, TcIL3000.11.1060, TcIL3000_0_08120, TcIL3000.11.1030, TcIL3000_0_14580, TcIL3000.11.1040, TcIL3000_0_05440,	TcCLB.484311.10, TcCLB.504107.10, TcCLB.511445.10, TcCLB.511441.10, TcCLB.506925.550, TcCLB.509013.19, TcCLB.511441.20, TcCLB.511443.10, TcCLB.509013.10, TcCLB.445281.9,	Tgr.1725.1000, Tgr.1233.1000, Tgr.2556.1000, Tgr.2304.1000, Tgr.440.1010, Tgr.1226.1000,	ESL05289.1,	Tth.146.1030, Tth.146.1020, Tth.5.2270, Tth.146.1000, Tth.5.2290, Tth.146.1010, Tth.5.2260, Tth.5.2300, Tth.5.2280,	TvY486_1100990, TvY486_1101020, TvY486_0045390, TvY486_1101000, TvY486_1101010,		hypothetical protein, calpain, putative,cysteine peptidase, Clan CA, family C2, putative, calpain-like cysteine peptidase, putative,antigen, putative,cysteine peptidase, Clan CA, family C2, putative, calpain, putative, calpain-like protein, putative,cytoskeleton assocociated protein, putative
OG0000051	Tth.41.1320, Tth.14.2840, Tth.16.2620, Tth.2.3910, Tth.1.4590, Tth.18.1090, Tth.49.1330, Tth.40.1010,			8		1435	81.57	96.9	0	0	0		BS16460, BS41190, BS16465, BS84965, BS85375, BS62915, BS40300, BS26240, BS30645, BS55880, BS42330, BS73050, BS58760, BS45810, BS72380, BS89760, BS16470, BS07675, BS82005, BS13140, BS15050c, BS79400, BS14675, BS22745, BS14020, BS07670, BS40295, BS19205, BS43925, BS08425, BS56465, BS67385,	CfaC1_23_0240, CfaC1_30_1640,	LbrM.35.1520,	LdBPK_361440.1,	LinJ.36.1440,	LmjF.36.1390,	LmxM.36.1390,	LtaP36.1370,	Pem.1.5860,	Pha.2.3940,	Pse.180.1060,	2052, 11017, 1190, 6841, 2216, 6303, 10453, 327, 9709, 2265, 2143, 2751, 10645, 2296, 5804, 13078, 7985, 9490, 1672,			TcCLB.507521.130, TcCLB.511181.140, TcCLB.511421.10, TcCLB.506635.50, TcCLB.506739.30, TcCLB.510839.11,	Tgr.71.1120, Tgr.1462.1020, Tgr.185.1130, Tgr.71.1110, Tgr.8.1240, Tgr.71.1100, Tgr.509.1010, Tgr.241.1070, Tgr.164.1080, Tgr.71.1130, Tgr.1225.1010,	ESL09139.1,	Tth.41.1320, Tth.14.2840, Tth.16.2620, Tth.2.3910, Tth.1.4590, Tth.18.1090, Tth.49.1330, Tth.40.1010,
OG0000052	Tth.36.1030, Tth.40.1390, Tth.30.1020, Tth.24.1410, Tth.40.1370, Tth.24.1420, Tth.40.1450, Tth.16.1000, Tth.40.1460, Tth.30.1010, Tth.40.1420, Tth.40.1430, Tth.40.1440, Tth.40.1410, Tth.16.1010, Tth.24.1400, Tth.40.1380, Tth.40.1400,	Tb927.2.5290, Tb927.2.5320, Tb927.2.5330, Tb927.2.5300, Tb09.v4.0146, Tb09.v4.0149, Tb927.2.5340, Tb927.6.370, Tb09.v4.0059, Tb927.2.5310, Tb927.2.5360, Tb09.v4.0058, Tb09.v4.0147, Tb09.v4.0060, Tb927.2.4920, Tb09.v4.0148, Tb927.9.2840, Tb927.6.380, Tb927.2.4760, Tb927.2.5350,		18		2997.11	451.21	536.08	20	263.27	569.203													9562,	Tb927.2.5290, Tb927.2.5320, Tb927.2.5330, Tb927.2.5300, Tb09.v4.0146, Tb09.v4.0149, Tb927.2.5340, Tb927.6.370, Tb09.v4.0059, Tb927.2.5310, Tb927.2.5360, Tb09.v4.0058, Tb09.v4.0147, Tb09.v4.0060, Tb927.2.4920, Tb09.v4.0148, Tb927.9.2840, Tb927.6.380, Tb927.2.4760, Tb927.2.5350,	TcIL3000_0_16620, TcIL3000_0_13740, TcIL3000_0_01110, TcIL3000_0_47260, TcIL3000_0_16640, TcIL3000_0_38190, TcIL3000_0_50510, TcIL3000_0_50500, TcIL3000_8_6870, TcIL3000_2_110, TcIL3000_0_16650, TcIL3000_2_980, TcIL3000_2_1410, TcIL3000_0_01980, TcIL3000_0_27940, TcIL3000_0_56680, TcIL3000_0_12820, TcIL3000_0_16630, TcIL3000_0_33420, TcIL3000_0_02000,	TcCLB.511911.90, TcCLB.510249.30, TcCLB.511047.70, TcCLB.504011.80, TcCLB.506731.10, TcCLB.511129.60, TcCLB.509581.35, TcCLB.511053.10, TcCLB.507631.20,	Tgr.1372.1010, Tgr.1372.1000,	ESL05365.1, ESL05326.1, ESL05182.1, ESL05274.1, ESL05813.1,	Tth.36.1030, Tth.40.1390, Tth.30.1020, Tth.24.1410, Tth.40.1370, Tth.24.1420, Tth.40.1450, Tth.16.1000, Tth.40.1460, Tth.30.1010, Tth.40.1420, Tth.40.1430, Tth.40.1440, Tth.40.1410, Tth.16.1010, Tth.24.1400, Tth.40.1380, Tth.40.1400,	TvY486_0600030, TvY486_0201860, TvY486_0201870, TvY486_0802030, TvY486_0600040, TvY486_0600050, TvY486_0201850, TvY486_0201460, TvY486_0028480, TvY486_0020860, TvY486_0600020, TvY486_0600010, TvY486_0041470,		hypothetical protein,chrIX additional, unordered contigs, hypothetical protein, conserved
OG0000053	Tth.30.1370, Tth.4.1890, Tth.35.2000, Tth.22.1270,	Tb927.11.15750, Tb927.9.9740, Tb927.9.7180, Tb927.11.3850,		4		5732	152.74	181.46	4	146.507	232.003		BS82310, BS06505, BS34135, BS05535, BS34125, BS34130, BS43485,	CfaC1_28_3310, CfaC1_32_3200, CfaC1_07_0330, CfaC1_31_4970,	LbrM.34.4760, LbrM.04.0320, LbrM.13.0790, LbrM.32.2780,	LdBPK_130870.1, LdBPK_322690.1, LdBPK_354860.1, LdBPK_040270.1,	LinJ.32.2690, LinJ.13.0870, LinJ.04.0270, LinJ.35.4860,	LmjF.04.0280, LmjF.13.0980, LmjF.35.4800, LmjF.32.2550,	LmxM.34.4800, LmxM.04.0280, LmxM.13.0980, LmxM.31.2550,	LtaP04.0260, LtaP32.2750, LtaP35.4790, LtaP13.0880,	Pem.2.3280, Pem.6.1570, Pem.27.1620, Pem.25.1080,	Pha.2.1560, Pha.2.1570, Pha.5.2360, Pha.1.9090, Pha.3.3260,	Pse.120.1140, Pse.24.1130, Pse.24.1120, Pse.267.1020, Pse.120.1130, Pse.68.1170,	12003, 10829, 11947, 13026, 6239, 2599, 14190,	Tb927.11.15750, Tb927.9.9740, Tb927.9.7180, Tb927.11.3850,	TcIL3000.11.3800, TcIL3000_9_2410, TcIL3000_0_53780, TcIL3000.11.15700, TcIL3000_9_3570, TcIL3000_9_2400,	TcCLB.506885.390, TcCLB.506733.20, TcCLB.461927.9, TcCLB.511545.199, TcCLB.508129.9,	Tgr.381.1030, Tgr.571.1010, Tgr.127.1100, Tgr.709.1010,	ESL06354.1, ESL07750.1, ESL06586.1,	Tth.30.1370, Tth.4.1890, Tth.35.2000, Tth.22.1270,	TvY486_0902790, TvY486_0904240, TvY486_1116580, TvY486_1104070,		AMP deaminase, putative, adenosine monophosphate deaminase, putative,AMP deaminase, putative
OG0000054	Tth.4.1000,	Tb927.4.160, Tb927.2.690, Tb927.1.480, Tb927.11.1510, Tb09.v4.0041, Tb927.1.3670, Tb927.1.5030, Tb927.1.290, Tb927.9.4850, Tb927.7.1920, Tb927.7.7540, Tb927.6.410, Tb927.2.1380, Tb927.7.290, Tb927.2.170, Tb927.9.14540, Tb927.11.4120, Tb927.2.950, Tb927.6.130, Tb927.3.1490, Tb09.v4.0104, Tb09.v4.0105, Tb927.3.580, Tb09.v4.0042, Tb927.11.1500, Tb927.1.370, Tb927.6.210, Tb927.2.1310,		1		61	4.71	5.59	28	267.013	728.987														Tb927.4.160, Tb927.2.690, Tb927.1.480, Tb927.11.1510, Tb09.v4.0041, Tb927.1.3670, Tb927.1.5030, Tb927.1.290, Tb927.9.4850, Tb927.7.1920, Tb927.7.7540, Tb927.6.410, Tb927.2.1380, Tb927.7.290, Tb927.2.170, Tb927.9.14540, Tb927.11.4120, Tb927.2.950, Tb927.6.130, Tb927.3.1490, Tb09.v4.0104, Tb09.v4.0105, Tb927.3.580, Tb09.v4.0042, Tb927.11.1500, Tb927.1.370, Tb927.6.210, Tb927.2.1310,	TcIL3000_0_19350, TcIL3000_0_25140, TcIL3000_0_33840, TcIL3000_7_90, TcIL3000_0_28730, TcIL3000_0_25810,	TcCLB.510127.70,	Tgr.290.1000, Tgr.176.1000, Tgr.1242.1000, Tgr.2699.1000, Tgr.1256.1000, Tgr.1803.1010, Tgr.1803.1000, Tgr.176.1010, Tgr.789.1030, Tgr.1611.1000, Tgr.369.1030, Tgr.249.1010, Tgr.2614.1000,		Tth.4.1000,	TvY486_0017840, TvY486_0001890, TvY486_0004150, TvY486_0002410, TvY486_0009890, TvY486_0045320, TvY486_0003350, TvY486_0002110, TvY486_0045620, TvY486_0017530, TvY486_0017460, TvY486_0600620, TvY486_0018450, TvY486_0001370, TvY486_0014370, TvY486_0028870, TvY486_0002590, TvY486_0009770, TvY486_0020940, TvY486_0035020, TvY486_0031090, TvY486_0004120, TvY486_0008200, TvY486_0028560, TvY486_0013340,…		leucine-rich repeat protein (LRRP, pseudogene), putative,leucine-rich repeat protein (LRRP), point mutation, leucine-rich repeat protein (LRRP, pseudogene), putative,leucine-rich repeat protein 1 (LRRP1), frameshift, leucine-rich repeat protein (LRRP), putative,leucine-rich repeat protein 1 (LRRP1), putative, hypothetical protein, conserved, paraflagellar rod component, putative (PFC5), leucine-r…
OG0000055	Tth.11.1940, Tth.7.1300, Tth.42.1030,	Tb927.5.800, Tb927.3.1630, Tb927.5.790,		3		1010	144.38	171.53	3	393.177	569.7		BS94675, BS64350, BS39720, BS29995,	CfaC1_24_2990, CfaC1_29_4650, CfaC1_24_2980, CfaC1_02_0140,	LbrM.30.3520, LbrM.34.0990, LbrM.25.2430, LbrM.34.1000,	LdBPK_303530.1, LdBPK_351030.1, LdBPK_351020.1, LdBPK_251640.1,	LinJ.35.1030, LinJ.25.1640, LinJ.35.1020, LinJ.30.3530,	LmjF.30.3470, LmjF.25.1580, LmjF.35.1010, LmjF.35.1000,	LmxM.29.3470, LmxM.34.1000, LmxM.34.1010, LmxM.25.1580,	LtaP30.3520, LtaP25.1650, LtaP35.1120, LtaP35.1130,	Pem.8.2140, Pem.24.1780, Pem.33.1350, Pem.5.1290,	Pha.19.1260, Pha.3.8600, Pha.4.6180, Pha.38.1040,	Pse.617.1000, Pse.19.1280, Pse.1042.1010, Pse.471.1020, Pse.339.1040, Pse.617.1030,	8055, 3935, 7821, 13071,	Tb927.5.800, Tb927.3.1630, Tb927.5.790,	TcIL3000_3_730, TcIL3000_5_480, TcIL3000_0_32110, TcIL3000_5_440,	TcCLB.508541.240, TcCLB.506945.110, TcCLB.504929.10, TcCLB.508541.220, TcCLB.508541.230, TcCLB.508541.225, TcCLB.510089.170,	Tgr.1594.1010, Tgr.1691.1010, Tgr.6.1160, Tgr.1797.1010, Tgr.1594.1000,	ESL05968.1, ESL05876.1, ESL05370.1, ESL07381.1, ESL12110.1, ESL08980.1,	Tth.11.1940, Tth.7.1300, Tth.42.1030,	TvY486_0026270, TvY486_0500310, TvY486_0500390, TvY486_0000030, TvY486_0500400, TvY486_0500360,		casein kinase 1, putative (CK1), casein kinase I isoform 1 (CK1.1), casein kinase I, isoform 2 (CK1.2)
OG0000056				0		0	0	0	0	0	0			CfaC1_09_0060, CfaC1_01_0100, CfaC1_29_4920, CfaC1_06_1220, CfaC1_23_0040, CfaC1_21_1630,	LbrM.04.0260, LbrM.04.1270, LbrM.04.1340, LbrM.04.1260, LbrM.04.0670,	LdBPK_040180.1, LdBPK_040170.1,	LinJ.04.0170, LinJ.04.0180,	LmjF.04.0180, LmjF.04.0190,	LmxM.04.0190, LmxM.04.0180,	LtaP11.1290, LtaP04.0180, LtaPcontig02966-1, LtaP09.1040, LtaP04.0170, LtaP05.0730,	Pem.7.1880, Pem.3.2450,	Pha.71.1010, Pha.56.1000, Pha.56.1020, Pha.13.1010, Pha.71.1000, Pha.13.1020, Pha.13.1030, Pha.11.1000, Pha.17.1070, Pha.60.1000, Pha.76.1000, Pha.13.1040, Pha.35.1000,	Pse.310.1080, Pse.310.1090, Pse.310.1040, Pse.270.1000, Pse.270.1020, Pse.12.1010, Pse.1382.1000, Pse.12.1070, Pse.1128.1000, Pse.310.1050, Pse.1250.1000, Pse.12.1020, Pse.428.1000, Pse.250.1030, Pse.434.1050, Pse.310.1030, Pse.291.1020, Pse.434.1040, Pse.291.1030, Pse.310.1060, Pse.694.1050, Pse.310.1070, Pse.250.1010, Pse.12.1000, Pse.763.1010, Pse.250.1020, Pse.723.1000, Pse.434.1030, Pse.434.…
OG0000057	Tth.29.1500, Tth.5.1980, Tth.29.1480, Tth.29.1460,	Tb927.11.2490, Tb927.7.3840, Tb927.7.3830,		4		4164	178	211.49	3	72.4033	94.2533		BS70465, BS37330, BS04405,	CfaC1_KB217837_0010, CfaC1_KB217838_0040, CfaC1_KB217838_0010, CfaC1_04_1180, CfaC1_KB217838_0020, CfaC1_KB217838_0030,	LbrM.14.1110, LbrM.14.1310, LbrM.14.1120, LbrM.33.2830,	LdBPK_332690.1, LdBPK_141180.1, LdBPK_141190.1,	LinJ.33.2690, LinJ.14.1180, LinJ.14.1190, LinJ.14.1600,	LmjF.33.2560, LmjF.14.1100, LmjF.14.1110, LmjF.14.1120,	LmxM.14.1120a, LmxM.32.2560, LmxM.14.1100partial, LmxM.14.1120, LmxM.14.1100, LmxM.14.1110,	LtaP14.1130, LtaP14.1150, LtaP35.0420, LtaP33.2790,	Pem.23.1450, Pem.3.2340,	Pha.13.1210, Pha.3.4920, Pha.13.1200,	Pse.80.1110, Pse.115.1030,	765, 6588, 3648, 8973, 3213, 13813, 483, 8463, 2737, 292, 2060, 5592, 96, 1177, 14119, 3208, 13302,	Tb927.11.2490, Tb927.7.3840, Tb927.7.3830,	TcIL3000_7_3100, TcIL3000_7_3090, TcIL3000.11.2290, TcIL3000_7_3080, TcIL3000_0_14260,	TcCLB.511253.31, TcCLB.511253.20, TcCLB.504153.150,	Tgr.1913.1010, Tgr.146.1110, Tgr.84.1020,	ESL07084.1,	Tth.29.1500, Tth.5.1980, Tth.29.1480, Tth.29.1460,	TvY486_0004990, TvY486_0703830, TvY486_1102540, TvY486_0004610, TvY486_0016700,		Unc104-like kinesin, putative, kinesin K39, putative, kinesin-like protein, fragment, putative
OG0000058	Tth.24.2310, Tth.24.2290, Tth.24.2300,	Tb927.11.9020, Tb927.11.9000, Tb927.11.8990, Tb927.11.9010, Tb927.11.9030,		3		1960	242.67	288.31	5	186.223	394.433		BS67125, BS67140, BS67135,	CfaC1_26_2540, CfaC1_34_5570, CfaC1_16_1300, CfaC1_26_2530, CfaC1_34_5580,	LbrM.31.3450, LbrM.31.3500, LbrM.31.3490, LbrM.28.2110, LbrM.33.3470, LbrM.31.3480,	LdBPK_333350.1, LdBPK_313190.1, LdBPK_282050.1, LdBPK_313180.1,	LinJ.31.3180, LinJ.33.3350, LinJ.28.2050, LinJ.31.3190, LinJ.28.2060,	LmjF.33.3200, LmjF.31.3060, LmjF.31.3070, LmjF.28.1930,	LmxM.30.3070, LmxM.32.3200, LmxM.28.1930, LmxM.30.3060, LmxM.28.1930partial,	LtaP33.3450, LtaP31.3550, LtaP28.1980,	Pem.41.1010, Pem.41.1020, Pem.58.1100,	Pha.20.1300, Pha.14.1600, Pha.14.1590,	Pse.88.1050, Pse.332.1030, Pse.352.1010, Pse.332.1010, Pse.332.1000, Pse.907.1010, Pse.88.1060, Pse.1489.1000, Pse.352.1000,	6389, 2357, 1317,	Tb927.11.9020, Tb927.11.9000, Tb927.11.8990, Tb927.11.9010, Tb927.11.9030,	TcIL3000.11.9300, TcIL3000.11.9350,	TcCLB.509197.10, TcCLB.507527.50, TcCLB.509197.30, TcCLB.509197.20, TcCLB.507527.40, TcCLB.509197.39,	Tgr.744.1050, Tgr.396.1000, Tgr.744.1020, Tgr.1500.1000,	ESL05551.1, ESL05341.1, ESL07632.1, ESL10658.1, ESL06457.1, ESL07554.1,	Tth.24.2310, Tth.24.2290, Tth.24.2300,	TvY486_1109500, TvY486_1109530, TvY486_1109520,		cation transporter, putative
OG0000059	Tth.35.1080, Tth.22.1010, Tth.17.1030, Tth.6.4060, Tth.3.1440,	Tb927.10.15800, Tb927.9.8850, Tb927.9.8880, Tb927.11.10110,		5		7195	912.9	1084.63	4	382.223	678.867		BS79070, BS28580, BS77955, BS45355, BS07330, BS58450, BS79075,	CfaC1_AODS01003159_0990, CfaC1_35_2880, CfaC1_19_1160,	LbrM.04.1250, LbrM.19.1370, LbrM.35.3540,	LdBPK_363470.1, LdBPK_041250.1, LdBPK_191190.1,	LinJ.04.1250, LinJ.36.3470, LinJ.19.1190,	LmjF.19.1200, LmjF.36.3310, LmjF.04.1230,	LmxM.04.1230, LmxM.19.1200, LmxM.36.3310,	LtaP04.1210, LtaP19.1120, LtaP36.3410,	Pem.55.1220, Pem.32.1000,	Pha.5.5890, Pha.19.1100, Pha.3.1000,	Pse.305.1060, Pse.75.1000, Pse.82.1010,	2770, 5999, 5553, 9532, 5699, 7929, 2769,	Tb927.10.15800, Tb927.9.8850, Tb927.9.8880, Tb927.11.10110,	TcIL3000.11.10600, TcIL3000_10_13610, TcIL3000_0_09570, TcIL3000_9_3120, TcIL3000_0_09560, TcIL3000_0_52600,	TcCLB.511361.40, TcCLB.510719.110, TcCLB.503841.40, TcCLB.510127.79, TcCLB.507129.10,	Tgr.442.1030, Tgr.608.1000, Tgr.53.1190, Tgr.463.1000, Tgr.52.1160,	ESL11232.1, ESL09674.1, ESL05297.1, ESL12200.1, ESL07543.1, ESL06413.1, ESL09841.1, ESL05505.1, ESL11944.1,	Tth.35.1080, Tth.22.1010, Tth.17.1030, Tth.6.4060, Tth.3.1440,	TvY486_1015190, TvY486_0903650, TvY486_0018800, TvY486_0903640, TvY486_1110940,		actin-like protein, putative, actin related protein 2, putative, actin A
OG0000060				0		0	0	0	0	0	0		BS18720, BS60040, BS69025, BS60045,	CfaC1_KB217750_0010, CfaC1_13_1590, CfaC1_28_0190, CfaC1_18_0110, CfaC1_11_1790, CfaC1_32_0130, CfaC1_30_0030, CfaC1_11_1800, CfaC1_16_1470, CfaC1_16_1450, CfaC1_30_0020, CfaC1_24_0260, CfaC1_32_5970, CfaC1_23_2570, CfaC1_14_2140, CfaC1_18_0100, CfaC1_KB217744_0020, CfaC1_AODS01003159_2120, CfaC1_02_1130, CfaC1_35_0130, CfaC1_KB217722_0130, CfaC1_33_1400, CfaC1_13_1580, CfaC1_14_0150, CfaC1_16_14…	LbrM.03.0900, LbrM.29.2910, LbrM.13.1560,	LdBPK_131440.1, LdBPK_292990.1,	LinJ.29.2990, LinJ.13.1440,	LmjF.13.1700, LmjF.29.2880,	LmxM.13.1700,	LtaP29.3090, LtaP13.1560,	Pem.15.1560,	Pha.4.2810,	Pse.623.1000,	5721,
OG0000061				0		0	0	0	0	0	0			CfaC1_01_0320, CfaC1_01_0350, CfaC1_KB217740_0070, CfaC1_AODS01001699_0010, CfaC1_AODS01003166_0050, CfaC1_AODS01003166_0030, CfaC1_KB217853_0010, CfaC1_KB217843_0040, CfaC1_01_0340, CfaC1_AODS01003142_0010, CfaC1_AODS01001437_0020, CfaC1_AODS01001437_0010, CfaC1_01_0330, CfaC1_AODS01003858_0010, CfaC1_01_0410,	LbrM.07.1250, LbrM.31.3640, LbrM.02.0220, LbrM.02.0250, LbrM.02.0160, LbrM.07.0240, LbrM.02.0010, LbrM.31.0570, LbrM.35.0040, LbrM.02.0230, LbrM.02.0790, LbrM.21.0010, LbrM.02.0260, LbrM.35.0060, LbrM.02.0240, LbrM.35.0010, LbrM.02.0210,	LdBPK_020180.1, LdBPK_020140.1, LdBPK_360010.1, LdBPK_020160.1, LdBPK_020170.1, LdBPK_020200.1, LdBPK_141500.1, LdBPK_020150.1,	LinJ.14.1500, LinJ.35.0010, LinJ.02.0150, LinJ.02.0170, LinJ.02.0160, LinJ.36.0010, LinJ.02.0200, LinJ.02.0180, LinJ.02.0140, LinJ.25.2570, LinJ.21.0010, LinJ.31.3330,	LmjF.02.0190, LmjF.02.0210, LmjF.02.0200, LmjF.02.0160, LmjF.02.0170, LmjF.35.0010, LmjF.36.0010, LmjF.21.0010, LmjF.14.1400, LmjF.25.2460, LmjF.07.1170, LmjF.02.0230, LmjF.02.0010, LmjF.31.3190,	LmxM.02.0200partial, LmxM.07.1170, LmxM.02.0230, LmxM.30.3190, LmxM.02.0170, LmxM.25.2460, LmxM.02.0200, LmxM.02.0160, LmxM.36.0010,	LtaP14.1470, LtaP02.0140, LtaP02.0150, LtaP07.1260, LtaP29.1150, LtaP02.0160, LtaP02.0130,
OG0000062	Tth.3.1300, Tth.3.1290, Tth.3.1320,	Tb927.10.15910,		3		357	25.45	30.24	1	9.86333	76.98		BS61810,	CfaC1_19_1230, CfaC1_KB217668_0120, CfaC1_KB217688_0040, CfaC1_19_1240, CfaC1_12_2100, CfaC1_KB217653_0020, CfaC1_12_0020, CfaC1_02_1150, CfaC1_25_3350, CfaC1_32_0050, CfaC1_28_0050, CfaC1_19_2100, CfaC1_19_1250, CfaC1_14_0060, CfaC1_22_0060, CfaC1_18_0070, CfaC1_KB217859_0010, CfaC1_AODS01003159_1390, CfaC1_33_0040, CfaC1_15_0300, CfaC1_15_0020, CfaC1_19_2170, CfaC1_KB217742_0090, CfaC1_KB217653…	LbrM.19.1580, LbrM.19.1530, LbrM.19.1600, LbrM.19.1590, LbrM.19.1560, LbrM.19.1520, LbrM.19.1510, LbrM.19.1550,	LdBPK_191350.1, LdBPK_191370.1, LdBPK_191340.1,	LinJ.35.2130, LinJ.19.1320, LinJ.19.1370, LinJ.19.1340, LinJ.35.2120, LinJ.19.1360, LinJ.19.1310, LinJ.19.1350, LinJ.35.2140, LinJ.19.1330,	LmjF.19.1000, LmjF.19.1345, LmjF.19.1330, LmjF.19.1340, LmjF.19.1320, LmjF.19.1347,	LmxM.19.1347, LmxM.19.1345, LmxM.19.1345apartial, LmxM.19.1320,	LtaP19.1250, LtaPcontig345-1, LtaP19.1260,	Pem.30.1490,	Pha.18.1220,	Pse.708.1010,		Tb927.10.15910,	TcIL3000_10_13730,	TcCLB.508943.4, TcCLB.511355.40, TcCLB.511357.5, TcCLB.511355.50,	Tgr.508.1020, Tgr.508.1030, Tgr.511.1000, Tgr.508.1000,	ESL07755.1, ESL10351.1, ESL09379.1, ESL05762.1,	Tth.3.1300, Tth.3.1290, Tth.3.1320,	TvY486_1015320,		glycerol uptake protein, putative
OG0000063	Tth.3.2240,	Tb927.1.2470, Tb927.10.15350, Tb927.1.2530, Tb927.1.2550, Tb927.1.2430, Tb927.1.2490, Tb927.1.2450, Tb927.1.2510,		1		656	284.5	338.02	8	4897.64	9952.08		BS65390, BS09390,	CfaC1_18_1790, CfaC1_19_0480, CfaC1_KB217606_0130, CfaC1_AODS01003159_1660, CfaC1_17_0710, CfaC1_KB217606_0090, CfaC1_17_0750,	LbrM.10.0970, LbrM.19.0950, LbrM.10.1080, LbrM.10.1090, LbrM.10.1070,	LdBPK_190630.1, LdBPK_100920.1, LdBPK_160610.1, LdBPK_101070.1,	LinJ.16.0600, LinJ.10.1050, LinJ.10.1070, LinJ.10.0920, LinJ.16.0610, LinJ.19.0630,	LmjF.16.0570, LmjF.10.0870, LmjF.16.0610, LmjF.16.0575, LmjF.19.0630, LmjF.16.0600, LmjF.10.0990,	LmxM.10.0990, LmxM.16.0575, LmxM.16.0570, LmxM.16.0610, LmxM.16.0600, LmxM.10.0970, LmxM.19.0630, LmxM.10.0870,	LtaP10.1450, LtaP19.0600, LtaP16.0570,	Pem.3.1180, Pem.3.1060,	Pha.13.2350, Pha.13.2490,	Pse.25.1260, Pse.25.1120, Pse.563.1000, Pse.9.1000,	1636, 12703,	Tb927.1.2470, Tb927.10.15350, Tb927.1.2530, Tb927.1.2550, Tb927.1.2430, Tb927.1.2490, Tb927.1.2450, Tb927.1.2510,	TcIL3000_1_1310, TcIL3000_0_14530, TcIL3000_1_1300,	TcCLB.507817.18, TcCLB.507817.9, TcCLB.505931.40, TcCLB.505931.50, TcCLB.506503.150,	Tgr.179.1050,	ESL08335.1, ESL05651.1, ESL07394.1, ESL08150.1, ESL06820.1, ESL05294.1,	Tth.3.2240,	TvY486_1014720, TvY486_0101170, TvY486_0101190, TvY486_0101160,		histone H3, putative, histone H3 variant (h3vaR)
OG0000064	Tth.19.1910, Tth.19.1890, Tth.19.1900,	Tb927.7.2860, Tb927.7.2830, Tb927.7.2870, Tb927.7.2930, Tb927.7.2820, Tb927.7.2900, Tb927.7.2850, Tb927.7.2880, Tb927.7.2940, Tb927.7.2920, Tb927.7.2890, Tb927.7.2840, Tb927.7.2910,		3		6180	3420.42	4063.8	13	3427.05	3145.46			CfaC1_25_2030,	LbrM.21.1160, LbrM.29.1820, LbrM.21.1140, LbrM.29.1810, LbrM.32.1270, LbrM.21.1150, LbrM.32.1260,	LdBPK_211160.1, LdBPK_211170.1,	LinJ.29.1870, LinJ.21.1160, LinJ.29.1860, LinJ.21.1170, LinJ.29.1850,	LmjF.29.1740, LmjF.29.1720, LmjF.21.0930, LmjF.21.0915, LmjF.21.0920, LmjF.29.1730,	LmxM.08_29.1740, LmxM.21.0920, LmxM.08_29.1730, LmxM.08_29.1720,	LtaPcontig00541-1, LtaPcontig03418-1,	Pem.1.2580,	Pha.2.7270,	Pse.584.1030, Pse.787.1010, Pse.1724.1000,	1288,	Tb927.7.2860, Tb927.7.2830, Tb927.7.2870, Tb927.7.2930, Tb927.7.2820, Tb927.7.2900, Tb927.7.2850, Tb927.7.2880, Tb927.7.2940, Tb927.7.2920, Tb927.7.2890, Tb927.7.2840, Tb927.7.2910,	TcIL3000_7_2140,	TcCLB.510525.80, TcCLB.510525.110, TcCLB.510525.100, TcCLB.508321.21, TcCLB.510525.90, TcCLB.508321.11,	Tgr.182.1060,	ESL05649.1, ESL05937.1, ESL11277.1, ESL11109.1,	Tth.19.1910, Tth.19.1890, Tth.19.1900,	TvY486_0702670, TvY486_0702770, TvY486_0702680, TvY486_0702790, TvY486_0000410, TvY486_0702800, TvY486_0041330, TvY486_0702740, TvY486_0702780, TvY486_0702710, TvY486_0702730, TvY486_0702720, TvY486_0702760, TvY486_0702660, TvY486_0001840, TvY486_0702700, TvY486_0017590, TvY486_0702690,		histone H2A, putative
OG0000065	Tth.9.2490, Tth.9.2520, Tth.9.2500,	Tb927.3.3940, Tb927.3.3960, Tb927.3.3930,		3		398	37.44	44.49	3	115.713	119.11		BS94475, BS20795, BS20790,	CfaC1_25_1600, CfaC1_KB217669_0030, CfaC1_KB217669_0050, CfaC1_25_1620, CfaC1_21_0300, CfaC1_25_1580, CfaC1_25_1590,	LbrM.18.0190, LbrM.29.2920, LbrM.18.0200, LbrM.18.0210, LbrM.29.1500, LbrM.29.1510, LbrM.29.1440,	LdBPK_291460.1, LdBPK_180180.1, LdBPK_180190.1, LdBPK_180170.1, LdBPK_291480.1, LdBPK_291440.1, LdBPK_291470.1,	LinJ.29.1440, LinJ.18.0180, LinJ.29.1460, LinJ.29.1470, LinJ.29.1480, LinJ.18.0170, LinJ.18.0190,	LmjF.29.1350, LmjF.18.0170, LmjF.29.1370, LmjF.18.0190, LmjF.18.0180, LmjF.29.1340, LmjF.29.1360,	LmxM.08_29.1370, LmxM.08_29.1360, LmxM.08_29.1350, LmxM.18.0190, LmxM.18.0180, LmxM.08_29.1340, LmxM.18.0170,	LtaP18.0200, LtaP29.1520, LtaP29.1530, LtaP18.0190, LtaP29.1500, LtaP29.1510,	Pem.1.2300, Pem.1.2270, Pem.1.2260,	Pha.2.7540, Pha.2.7590, Pha.2.7580,	Pse.6.1300, Pse.6.1360, Pse.6.1340, Pse.6.1350,		Tb927.3.3940, Tb927.3.3960, Tb927.3.3930,	TcIL3000_3_2570, TcIL3000_3_2560, TcIL3000_3_2590, TcIL3000_0_37780,	TcCLB.503683.30, TcCLB.503683.11,	Tgr.207.1080, Tgr.1202.1000, Tgr.207.1060,	ESL07650.1,	Tth.9.2490, Tth.9.2520, Tth.9.2500,	TvY486_0303250,		RNA-binding protein (DRBD6B), RNA-binding protein (DRBD6A), RNA-binding protein, putative (DRBD11)
OG0000066	Tth.18.2110, Tth.34.1750,	Tb927.9.6310, Tb927.10.7700,		2		2776	181.93	216.15	2	229.41	107.097		BS91230, BS68045, BS67800, BS09570, BS67775, BS67795, BS55990, BS36545, BS55980, BS77785, BS20235, BS91235, BS55955, BS53110, BS67790, BS67755,	CfaC1_28_2190, CfaC1_10_1260, CfaC1_28_2210, CfaC1_28_2200, CfaC1_28_2220,	LbrM.06.0080, LbrM.06.0010, LbrM.15.0930,	LdBPK_060080.1, LdBPK_060090.1, LdBPK_150950.1, LdBPK_060100.1,	LinJ.06.0100, LinJ.15.0950, LinJ.06.0080, LinJ.06.0090,	LmjF.15.0890, LmjF.06.0100, LmjF.06.0090, LmjF.06.0080,	LmxM.06.0100, LmxM.06.0090, LmxM.15.0890, LmxM.06.0080,	LtaPcontig96-1, LtaP15.0910, LtaP06.0070, LtaP29.1160,	Pem.3.4940, Pem.59.1010, Pem.40.1220, Pem.54.1000,	Pha.14.1190, Pha.11.3530, Pha.3.3950,	Pse.33.1260, Pse.403.1030, Pse.1187.1000, Pse.359.1040, Pse.403.1040, Pse.112.1010,	865, 2291, 2178,	Tb927.9.6310, Tb927.10.7700,	TcIL3000_0_29870, TcIL3000_9_2160, TcIL3000_10_6590,	TcCLB.506249.70, TcCLB.506579.10,	Tgr.74.1190, Tgr.156.1030,	ESL05990.1, ESL08515.1, ESL05247.1,	Tth.18.2110, Tth.34.1750,	TvY486_0902340, TvY486_1007540,		ABC transporter, putative
OG0000067	Tth.8.3530, Tth.27.1620, Tth.20.2020, Tth.27.1600,	Tb927.8.1180, Tb927.8.1160, Tb927.8.1200, Tb927.10.11620,		4		4999	237.91	282.66	4	114.66	225.967		BS80010, BS07370, BS06050, BS38875,	CfaC1_09_1010, CfaC1_09_0970, CfaC1_09_1020, CfaC1_09_0980, CfaC1_35_1370, CfaC1_15_0900,	LbrM.17.0590, LbrM.07.0700, LbrM.07.0720, LbrM.33.1200,	LdBPK_070720.1, LdBPK_170660.1, LdBPK_070700.1, LdBPK_331060.1,	LinJ.17.0660, LinJ.07.0700, LinJ.07.0720, LinJ.33.1060, LinJ.07.0510,	LmjF.07.0630, LmjF.33.1010, LmjF.17.0600, LmjF.07.0650,	LmxM.17.0600, LmxM.07.0650, LmxM.07.0630, LmxM.32.1010,	LtaPcontig40-1, LtaP33.1100, LtaP07.0630, LtaP17.0630, LtaP07.0660,	Pem.12.2160, Pem.76.1000, Pem.50.1170, Pem.12.2150,	Pha.1.4280, Pha.15.1120, Pha.1.4270,	Pse.233.1050, Pse.720.1000, Pse.1121.1000,	6415, 2119, 6002, 10269, 1050, 10140, 11903,	Tb927.8.1180, Tb927.8.1160, Tb927.8.1200, Tb927.10.11620,	TcIL3000_8_810, TcIL3000_8_780, TcIL3000_10_9830, TcIL3000_0_19160,	TcCLB.506401.170,	Tgr.1418.1020, Tgr.322.1040, Tgr.1191.1000, Tgr.1080.1000, Tgr.1418.1000,	ESL05930.1, ESL05445.1, ESL11497.1, ESL09072.1,	Tth.8.3530, Tth.27.1620, Tth.20.2020, Tth.27.1600,	TvY486_0800600,		vacuolar-type Ca2 -ATPase 1 (TbA1), calcium-transporting ATPase, putative, vacuolar-type Ca2 -ATPase 2 (TbA2), vacuolar-type Ca2 -ATPase, putative
OG0000068	Tth.197.1010, Tth.197.1020, Tth.197.1030, Tth.197.1000, Tth.37.1240, Tth.26.2180,	Tb927.8.1910,		6		1602.99	499.78	593.8	1	42.0467	71.8333		BS93740,	CfaC1_KB217744_0010, CfaC1_34_2860, CfaC1_35_5630, CfaC1_34_4910, CfaC1_34_3600, CfaC1_34_5140, CfaC1_34_4930, CfaC1_34_5130, CfaC1_09_0430, CfaC1_34_3610, CfaC1_34_2840, CfaC1_34_4900, CfaC1_34_4950, CfaC1_34_2850, CfaC1_09_0130, CfaC1_25_1850, CfaC1_34_4920, CfaC1_09_0140, CfaC1_22_2250, CfaC1_25_1830, CfaC1_35_5620, CfaC1_34_4940, CfaC1_34_5150, CfaC1_25_1820, CfaC1_09_0440, CfaC1_KB217854_004…	LbrM.31.3010, LbrM.31.3140, LbrM.29.1660, LbrM.07.0031, LbrM.07.0280,	LdBPK_291680.1, LdBPK_070430.1, LdBPK_312880.1, LdBPK_070040.1, LdBPK_311840.1, LdBPK_312740.1,	LinJ.31.2880, LinJ.31.1840, LinJ.29.1680, LinJ.07.0430, LinJ.31.2740, LinJ.07.0040,	LmjF.31.1810, LmjF.31.2660, LmjF.07.0270, LmjF.07.0030, LmjF.29.1570,	LmxM.07.0270, LmxM.30.2660, LmxM.07.0030, LmxM.08_29.1570,	LtaP31.2420, LtaP07.0270, LtaP29.1710,				7762,	Tb927.8.1910,	TcIL3000_8_1860,	TcCLB.507689.30, TcCLB.507689.50, TcCLB.507689.40,	Tgr.554.1050, Tgr.1967.1000, Tgr.1176.1010, Tgr.106.1140, Tgr.929.1030,	ESL05560.1, ESL06841.1, ESL06036.1,	Tth.197.1010, Tth.197.1020, Tth.197.1030, Tth.197.1000, Tth.37.1240, Tth.26.2180,			acetylornithine deacetylase, putative,metallo-peptidase, Clan MH, Family M18 (ArgE)
OG0000069	Tth.14.1600,	Tb927.1.2410, Tb927.1.2350, Tb927.1.2330, Tb927.1.2370, Tb927.1.2390,		1		76938	8127.03	9655.67	5	16302	9842.8		BS93820, BS86345, BS70580, BS68495,	CfaC1_16_2100,	LbrM.33.1000, LbrM.33.0930, LbrM.33.0960, LbrM.21.2150, LbrM.33.0950, LbrM.33.0920, LbrM.33.1010, LbrM.33.0990,	LdBPK_081290.1, LdBPK_212240.1,	LinJ.33.0860, LinJ.08.1280, LinJ.08.1290, LinJ.21.2240,	LmjF.33.0792, LmjF.33.0808, LmjF.33.0810, LmjF.33.0802, LmjF.08.1230, LmjF.33.0812, LmjF.33.0819, LmjF.33.0818, LmjF.21.1860, LmjF.33.0804, LmjF.33.0820, LmjF.33.0816, LmjF.33.0814, LmjF.33.0800, LmjF.33.0806, LmjF.33.0798, LmjF.33.0794, LmjF.33.0796,	LmxM.32.0792, LmxM.08.1230, LmxM.08.1171, LmxM.21.1860, LmxM.32.0794,	LtaP33.0890, LtaP08.1020, LtaP08.1030,	Pem.1.1720,	Pha.13.1960,	Pse.35.1060, Pse.35.1070, Pse.35.1100, Pse.35.1090, Pse.35.1080,	13280, 1954, 1439,	Tb927.1.2410, Tb927.1.2350, Tb927.1.2330, Tb927.1.2370, Tb927.1.2390,	TcIL3000_0_27260, TcIL3000_0_31240,	TcCLB.506563.40,	Tgr.662.1000,	ESL09670.1, ESL08998.1, ESL10143.1, ESL06516.1, ESL06337.1, ESL05584.1,	Tth.14.1600,	TvY486_0101140, TvY486_0101110, TvY486_0101200, TvY486_0101100,		beta tubulin, beta tubulin, pseudogene
OG0000070				0		0	0	0	0	0	0													6480, 1078, 1441, 1448, 2463, 2192, 481, 250, 100, 3201, 1895, 12467, 1996, 2975, 1008, 505, 2406, 68, 67, 2720, 449, 2694, 135, 2787, 490, 2634, 29, 323, 228, 2174, 719, 2076, 8817, 340, 256, 802, 8734, 2924, 11422, 3738, 1023, 2987, 3242, 2657, 1377, 8557, 2961, 218, 1357, 6305, 148, 300, 15, 458, 2151, 2620, 2005, 346, 153, 5486, 2964, 1281, 624, 484, 2852, 150, 600, 7538, 5625, 1857, 102, 218…
OG0000071	Tth.1.3830,	Tb927.4.3390,		1		357	23.1	27.44	1	19.3333	48.8867		BS82825,	CfaC1_33_2470, CfaC1_33_2460, CfaC1_33_2480, CfaC1_33_2490,	LbrM.20.2360, LbrM.20.2400, LbrM.20.2420, LbrM.08.0660, LbrM.20.2380, LbrM.08.0650,	LdBPK_080730.1, LdBPK_342640.1, LdBPK_093020.1, LdBPK_080740.1,	LinJ.08.0730, LinJ.34.2640, LinJ.08.0740, LinJ.29.3020,	LmjF.34.1730, LmjF.34.1890, LmjF.34.1610, LmjF.34.1870, LmjF.34.1670, LmjF.08.0780, LmjF.34.1750, LmjF.34.1630, LmjF.34.1950, LmjF.36.1280, LmjF.34.1770, LmjF.34.1710, LmjF.34.1910, LmjF.34.1850, LmjF.34.1830, LmjF.34.2800, LmjF.34.1690, LmjF.34.1930, LmjF.34.1650, LmjF.34.1570, LmjF.08.0790, LmjF.34.1590, LmjF.34.1970, LmjF.34.1790, LmjF.34.1810,	LmxM.33.1810, LmxM.33.1730, LmxM.08.0780, LmxM.33.2800, LmxM.33.1590, LmxM.33.1610, LmxM.33.1830, LmxM.08.0790, LmxM.33.1570, LmxM.34.1830a, LmxM.08.0801, LmxM.33.1890, LmxM.36.1280, LmxM.33.1970,	LtaP08.0660, LtaP08.0650, LtaP34.2710, LtaP34.1800,				6139, 1010,	Tb927.4.3390,	TcIL3000_4_3100,	TcCLB.507485.120, TcCLB.507485.140, TcCLB.507739.130, TcCLB.507485.159,	Tgr.50.1070,	ESL08081.1,	Tth.1.3830,	TvY486_0403190,		tuzin, putative
OG0000072	Tth.20.2510, Tth.4.4700, Tth.35.1810,	Tb927.9.13650, Tb927.7.6230, Tb927.9.13680, Tb927.9.13710, Tb927.9.7650,		3		3566	1187.77	1411.17	5	217.94	419.36		BS88190, BS12075, BS53270, BS31680, BS88180,	CfaC1_07_0520, CfaC1_34_5160, CfaC1_34_4080, CfaC1_15_0170,	LbrM.04.0530, LbrM.31.3150, LbrM.17.0080, LbrM.31.2550,	LdBPK_312350.1, LdBPK_170080.1, LdBPK_040470.1, LdBPK_312890.1,	LinJ.17.0080, LinJ.31.2890, LinJ.31.2350, LinJ.04.0470,	LmjF.17.0070, LmjF.04.0480, LmjF.31.2790, LmjF.31.2280,	LmxM.17.0070, LmxM.30.2280, LmxM.30.2790, LmxM.04.0480,	LtaP31.3260, LtaP17.0070, LtaP31.2710, LtaP04.0470,	Pem.56.1070, Pem.10.1170, Pem.3.4300, Pem.10.1150,	Pha.10.1510, Pha.11.2890, Pha.9.1170, Pha.9.1190,	Pse.31.1000, Pse.140.1060, Pse.31.1010, Pse.265.1040,	5916, 4000, 4124,	Tb927.9.13650, Tb927.7.6230, Tb927.9.13680, Tb927.9.13710, Tb927.9.7650,	TcIL3000_9_2570, TcIL3000_7_5080, TcIL3000_9_5880, TcIL3000_9_5890,	TcCLB.509297.30, TcCLB.510755.60, TcCLB.506513.60, TcCLB.434945.4, TcCLB.510755.50,	Tgr.214.1010, Tgr.103.1030, Tgr.278.1030,	ESL11559.1,	Tth.20.2510, Tth.4.4700, Tth.35.1810,	TvY486_0906830, TvY486_0902940, TvY486_0906840, TvY486_0706140,		ADP-ribosylation factor, putative (ARF3), ADP-ribosylation factor, putative
OG0000073	Tth.9.2880, Tth.10.1320,	Tb927.8.5010, Tb927.8.4970, Tb927.3.4330, Tb927.8.4980, Tb927.3.4310, Tb927.8.4990, Tb927.8.5000, Tb927.3.4320, Tb927.3.4290, Tb927.3.4300,		2		42507	3214.7	3819.36	10	2795.92	2319.35		BS40365, BS77265,	CfaC1_17_1760,	LbrM.16.1490, LbrM.16.1480, LbrM.31.0160,	LdBPK_161510.1, LdBPK_291890.1,	LinJ.29.1890, LinJ.16.1520, LinJ.29.1880, LinJ.16.1510,	LmjF.29.1750, LmjF.16.1427, LmjF.16.1430, LmjF.29.1760, LmjF.29.1770, LmjF.16.1425,	LmxM.08_29.1750, LmxM.16.1425partial, LmxM.16.1430, LmxM.08_29.1760,	LtaP29.1880, LtaP16.1420,	Pem.1.2590, Pem.29.1200,	Pha.2.7260,	Pse.787.1020, Pse.885.1000,	1845, 1304, 1808,	Tb927.8.5010, Tb927.8.4970, Tb927.3.4330, Tb927.8.4980, Tb927.3.4310, Tb927.8.4990, Tb927.8.5000, Tb927.3.4320, Tb927.3.4290, Tb927.3.4300,	TcIL3000_8_4760, TcIL3000_8_4750,	TcCLB.434931.10, TcCLB.511215.119,	Tgr.1268.1010, Tgr.77.1080,	ESL07500.1, ESL10228.1, ESL05547.1, ESL05657.1, ESL05554.1, ESL07312.1,	Tth.9.2880, Tth.10.1320,	TvY486_0303610, TvY486_0804480, TvY486_0303570, TvY486_0804520, TvY486_0804500, TvY486_0045580, TvY486_0804530, TvY486_0804510, TvY486_0303590, TvY486_0303580, TvY486_0019370, TvY486_0303600, TvY486_0023120, TvY486_0804550, TvY486_0804540, TvY486_0804490, TvY486_0303560,		73 kDa paraflagellar rod protein,PFR1 (PFR1), PFR1 (PFR1), 69 kDa paraflagellar rod protein,PFR2 (PFR-B), PFR2 (PFR2), 69 kDa paraflagellar rod protein,PFR2 (PFR2)
OG0000074		Tb927.4.5440, Tb927.9.1270,		0		0	0	0	2	0.79	1.08667			CfaC1_19_1410, CfaC1_12_1080, CfaC1_31_0970, CfaC1_15_1020, CfaC1_13_0410,						LtaP33.0380,				12572,	Tb927.4.5440, Tb927.9.1270,	TcIL3000_0_46030, TcIL3000_0_07670, TcIL3000_0_31160, TcIL3000_0_57220, TcIL3000_0_31470, TcIL3000_0_55880, TcIL3000_0_27870, TcIL3000_0_17220, TcIL3000_0_11210, TcIL3000_0_50380, TcIL3000_0_09910, TcIL3000_5_5280, TcIL3000_0_27460, TcIL3000_0_02240, TcIL3000_0_41980, TcIL3000_0_30840, TcIL3000_0_60710, TcIL3000_0_06350, TcIL3000_0_32280, TcIL3000_0_28770, TcIL3000_0_25740,					TvY486_0040420, TvY486_1007500, TvY486_0502495, TvY486_0027120, TvY486_0025760, TvY486_0016250, TvY486_1000050, TvY486_1106210, TvY486_0028535, TvY486_0037685, TvY486_0034795, TvY486_0041370, TvY486_0024975, TvY486_0028000, TvY486_1109910, TvY486_0000060, TvY486_0038975, TvY486_0029440, TvY486_0015390, TvY486_0003260, TvY486_0030330, TvY486_0040920, TvY486_0010200, TvY486_0004940, TvY486_0038270,…		hypothetical protein, unlikely, hypothetical protein
OG0000075	Tth.10.1060, Tth.18.1510, Tth.10.1050, Tth.10.1040,	Tb927.8.4780,		4		3593.99	90.83	107.91	1	56.0367	88.9433		BS46205, BS76950, BS33665, BS09410,	CfaC1_17_2060, CfaC1_KB217762_0020, CfaC1_17_2050, CfaC1_10_0660, CfaC1_KB217762_0030, CfaC1_17_2040, CfaC1_17_2030, CfaC1_KB217762_0010, CfaC1_10_0670, CfaC1_10_0680,	LbrM.16.1710, LbrM.16.1720, LbrM.15.0480, LbrM.15.0470,	LdBPK_161750.1, LdBPK_161760.1, LdBPK_150500.1,	LinJ.15.0500, LinJ.15.0730, LinJ.16.1750, LinJ.16.1760,	LmjF.16.1650, LmjF.16.1660, LmjF.15.0440,	LmxM.15.0440b, LmxM.15.0440c, LmxM.16.1650, LmxM.16.1660, LmxM.15.0440a,	LtaP16.1720, LtaP16.1730, LtaP15.0460,	Pem.29.1020, Pem.61.1140, Pem.61.1150,	Pha.27.1010, Pha.27.1000, Pha.16.1080,	Pse.1551.1000, Pse.79.1020,	3553, 13399, 9650,	Tb927.8.4780,	TcIL3000_0_25860, TcIL3000_8_4610, TcIL3000_0_27530, TcIL3000_0_35940, TcIL3000_0_08180, TcIL3000_0_10870, TcIL3000_0_05560, TcIL3000_0_15570,	TcCLB.508837.90, TcCLB.404001.20, TcCLB.508837.80,	Tgr.359.1040, Tgr.95.1080, Tgr.95.1090, Tgr.2619.1000, Tgr.1451.1000, Tgr.2228.1000,		Tth.10.1060, Tth.18.1510, Tth.10.1050, Tth.10.1040,	TvY486_0804220, TvY486_0042840, TvY486_0039760,		hypothetical protein, conserved
OG0000076	Tth.2.2370, Tth.32.1840,	Tb927.10.7140, Tb927.11.13130,		2		1620	138.82	164.93	2	54.86	289.37		BS04320, BS62325, BS26380, BS62290, BS48005,	CfaC1_35_6490, CfaC1_KB217787_0040, CfaC1_30_3060, CfaC1_KB217787_0020, CfaC1_30_3080, CfaC1_13_0540, CfaC1_22_2000, CfaC1_35_6480, CfaC1_13_0550, CfaC1_35_6470,	LbrM.23.1290, LbrM.35.6820, LbrM.28.2860, LbrM.35.6790, LbrM.35.2760, LbrM.35.2800,	LdBPK_362700.1, LdBPK_366740.1, LdBPK_366770.1, LdBPK_231430.1, LdBPK_362720.1, LdBPK_282850.1,	LinJ.36.2720, LinJ.36.6770, LinJ.23.1430, LinJ.28.2850, LinJ.36.6740, LinJ.36.2700,	LmjF.23.1170, LmjF.36.2570, LmjF.36.2590, LmjF.28.2650, LmjF.36.6460, LmjF.36.6480,	LmxM.28.2650, LmxM.36.2590, LmxM.36.6480, LmxM.36.2570, LmxM.20_36.6480a, LmxM.23.1170,	LtaP23.1460, LtaP36.2650, LtaP34.3910, LtaP36.6690, LtaP36.2630,	Pem.1.6940, Pem.1.6950, Pem.13.1560,	Pha.2.2790, Pha.7.4800, Pha.2.2810, Pha.2.2800,	Pse.455.1030, Pse.455.1020, Pse.28.1060, Pse.1424.1000, Pse.1610.1000,		Tb927.10.7140, Tb927.11.13130,	TcIL3000.11.13530,	TcCLB.510105.250,	Tgr.1608.1000,	ESL05366.1, ESL10013.1,	Tth.2.2370, Tth.32.1840,	TvY486_1113970,		membrane-bound acid phosphatase 1 precursor (MBAP1), membrane-bound acid phosphatase 2 (MBAP2)
OG0000077	Tth.14.1670, Tth.14.1630, Tth.29.1730, Tth.14.1640,	Tb927.7.4060, Tb927.1.2260, Tb927.1.2230, Tb927.7.4070,		4		1328	575.5	683.75	4	3387.28	1096.72			CfaC1_KB217857_0010, CfaC1_11_1020, CfaC1_AODS01003159_2280, CfaC1_11_1030, CfaC1_19_1600, CfaC1_19_1590, CfaC1_19_1550,	LbrM.14.0830, LbrM.14.0820, LbrM.20.5500, LbrM.20.5530, LbrM.20.5520,	LdBPK_140920.1, LdBPK_201350.1, LdBPK_201340.1, LdBPK_140910.1, LdBPK_201320.1,	LinJ.14.0910, LinJ.20.1320, LinJ.20.1340, LinJ.14.0920, LinJ.20.1350,	LmjF.20.1300, LmjF.14.0850, LmjF.20.1280, LmjF.20.1310,	LmxM.14.0850, LmxM.20.1310, LmxM.20.1300, LmxM.20.1280, LmxM.14.0851,	LtaP20.1310, LtaP20.1300, LtaP20.1280, LtaP14.0840,	Pem.26.1290, Pem.26.1300, Pem.23.1200, Pem.26.1270,	Pha.1.6210, Pha.3.5180, Pha.1.6200,	Pse.67.1210, Pse.67.1200, Pse.935.1010, Pse.67.1180,	10465,	Tb927.7.4060, Tb927.1.2260, Tb927.1.2230, Tb927.7.4070,	TcIL3000_1_1260, TcIL3000_1_1270, TcIL3000_7_3280, TcIL3000_7_3290,	TcCLB.506563.79, TcCLB.506563.110, TcCLB.510957.9, TcCLB.508675.29, TcCLB.506563.70, TcCLB.510091.119,	Tgr.376.1030, Tgr.662.1040,	ESL08837.1, ESL11816.1,	Tth.14.1670, Tth.14.1630, Tth.29.1730, Tth.14.1640,	TvY486_0101080, TvY486_0101070, TvY486_0704090,		calpain-like protein fragment, putative, calpain-like cysteine peptidase, putative,cysteine peptidase, Clan CA, family C2, putative
OG0000078				0		0	0	0	0	0	0		BS53920, BS91290, BS29650, BS29290, BS24620, BS61195, BS78970, BS86415, BS91335, BS84340, BS89140, BS84335, BS53940, BS33595, BS91105, BS53930, BS68200, BS74135, BS40050, BS23305, BS91165, BS02380, BS13190, BS78980, BS91115, BS72270, BS53935, BS56195, BS54395, BS51535, BS78105, BS32305, BS84325, BS68205, BS19715, BS86410, BS91120, BS61200, BS53950, BS40045, BS72300, BS74800, BS78855, BS23315, BS7…
OG0000079	Tth.12.1420, Tth.12.1410,	Tb927.10.2110, Tb927.10.2090, Tb927.10.2100,		2		65174	6822.29	8105.53	3	7550.48	6658.29		BS02070, BS69140, BS46520, BS89045, BS80460, BS40515, BS40410, BS69145, BS24380, BS80465, BS67785,	CfaC1_15_0180,	LbrM.17.0090,	LdBPK_170170.1,	LinJ.17.0100, LinJ.17.0170, LinJ.17.0090, LinJ.17.0200, LinJ.17.0180, LinJ.17.0110, LinJ.17.0190,	LmjF.17.0081, LmjF.17.0080, LmjF.17.0082, LmjF.17.0086, LmjF.17.0084, LmjF.17.0083, LmjF.17.0085,	LmxM.17.0081, LmxM.17.0083, LmxM.17.0086, LmxM.17.0080, LmxM.17.0084, LmxM.17.0082, LmxM.17.0085,	LtaP17.0100, LtaP17.0090, LtaP17.0080,	Pem.56.1080,	Pha.10.1500,	Pse.140.1070, Pse.140.1090, Pse.140.1100, Pse.140.1080,	204,	Tb927.10.2110, Tb927.10.2090, Tb927.10.2100,	TcIL3000_10_1740, TcIL3000_10_1730,	TcCLB.511369.30, TcCLB.511369.20, TcCLB.508949.4, TcCLB.511369.10, TcCLB.511369.5, TcCLB.511369.15,	Tgr.879.1000,	ESL07732.1, ESL05607.1, ESL06743.1, ESL10157.1, ESL09377.1, ESL11451.1, ESL10875.1, ESL05580.1,	Tth.12.1420, Tth.12.1410,	TvY486_0006340, TvY486_1002080, TvY486_1002100, TvY486_1002090,		elongation factor 1-alpha (TEF1), elongation factor 1-alpha,EF-1-alpha (TEF1)
OG0000080	Tth.38.2010, Tth.7.5170, Tth.18.1020, Tth.10.1000, Tth.13.3280, Tth.18.1030, Tth.8.4730, Tth.79.1000, Tth.30.2570, Tth.110.1040, Tth.37.1340, Tth.63.1250, Tth.38.1030, Tth.38.1020, Tth.37.1330, Tth.46.1800, Tth.1.6520, Tth.3.1000, Tth.15.3180, Tth.11.1010,	Tb927.4.1110,		20		3501	430.56	511.54	1	25.99	100.17		BS31285, BS14005, BS31290,	CfaC1_AODS01003333_0010, CfaC1_33_5100, CfaC1_33_5090, CfaC1_AODS01003710_0010, CfaC1_24_2570, CfaC1_35_2480,	LbrM.20.3210, LbrM.34.0640, LbrM.04.0350,	LdBPK_343410.1, LdBPK_350650.1, LdBPK_350640.1, LdBPK_040300.1,	LinJ.04.0300, LinJ.04.0310, LinJ.34.3410, LinJ.35.0650, LinJ.35.0640,	LmjF.04.0310, LmjF.35.0640, LmjF.04.0320, LmjF.34.3630,	LmxM.04.0310, LmxM.34.0640, LmxM.04.0320, LmxM.33.3630,	LtaP34.3550, LtaP35.0770, LtaP04.0300, LtaP04.0290,	Pem.2.7050,	Pha.10.3760, Pha.1.3380, Pha.1.6800, Pha.24.1380, Pha.7.5380, Pha.25.1020, Pha.16.1040, Pha.11.3570,	Pse.209.1010,	11956,	Tb927.4.1110,	TcIL3000_0_06660,		Tgr.1759.1000, Tgr.742.1010,	ESL05754.1, ESL05203.1,	Tth.38.2010, Tth.7.5170, Tth.18.1020, Tth.10.1000, Tth.13.3280, Tth.18.1030, Tth.8.4730, Tth.79.1000, Tth.30.2570, Tth.110.1040, Tth.37.1340, Tth.63.1250, Tth.38.1030, Tth.38.1020, Tth.37.1330, Tth.46.1800, Tth.1.6520, Tth.3.1000, Tth.15.3180, Tth.11.1010,	TvY486_0400840,		hypothetical protein, conserved
OG0000081	Tth.17.2180, Tth.24.1390, Tth.1.1690, Tth.75.1000, Tth.33.2310, Tth.49.1090,	Tb10.v4.0215, Tb927.9.15820, Tb05.5K5.250, Tb927.9.6780,		6		1275	210.17	249.7	4	30.5633	139.403														Tb10.v4.0215, Tb927.9.15820, Tb05.5K5.250, Tb927.9.6780,	TcIL3000_0_49350, TcIL3000_0_31980, TcIL3000_0_22000, TcIL3000_0_53230, TcIL3000.11.14120,		Tgr.2249.1000, Tgr.1031.1000, Tgr.816.1000, Tgr.1491.1000, Tgr.1111.1020, Tgr.1588.1030, Tgr.2406.1000, Tgr.262.1070, Tgr.1144.1000, Tgr.1718.1020, Tgr.510.1010, Tgr.123.1000, Tgr.1802.1000, Tgr.789.1000, Tgr.1155.1000, Tgr.665.1050, Tgr.802.1010, Tgr.663.1060, Tgr.577.1010, Tgr.850.1020, Tgr.577.1020, Tgr.821.1000, Tgr.1155.1010, Tgr.1169.1040, Tgr.1286.1020, Tgr.97.1110, Tgr.816.1020, Tgr.97.11…		Tth.17.2180, Tth.24.1390, Tth.1.1690, Tth.75.1000, Tth.33.2310, Tth.49.1090,	TvY486_0018120, TvY486_0040335, TvY486_0020210, TvY486_0300032, TvY486_0801370, TvY486_0035415, TvY486_1101860, TvY486_0021640, TvY486_0018680, TvY486_0004760, TvY486_0010440, TvY486_0039345, TvY486_0033200, TvY486_0004510, TvY486_0020445, TvY486_0704320, TvY486_1110680, TvY486_0400010, TvY486_1101850, TvY486_1112050, TvY486_0020690, TvY486_0907320, TvY486_0030180, TvY486_0029090, TvY486_0017680,…		hypothetical protein, conserved, hypothetical protein,chrX additional, unordered contig, hypothetical protein, unlikely, hypothetical protein,BAC from homologous region on chr5
OG0000082				0		0	0	0	0	0	0																				TvY486_0017820, TvY486_0018720, TvY486_0015760, TvY486_0036050, TvY486_0012860, TvY486_0037290, TvY486_0034850, TvY486_0034040, TvY486_0031660, TvY486_0015980, TvY486_0025200, TvY486_0013480, TvY486_0015570, TvY486_0029190, TvY486_0040020, TvY486_0015580, TvY486_0004040, TvY486_0007510, TvY486_0014600, TvY486_0034110, TvY486_0038100, TvY486_0043940, TvY486_0025500, TvY486_0023520, TvY486_0041900,…
OG0000083	Tth.10.1750,			1		541	29.77	35.36	0	0	0		BS08295, BS33760,	CfaC1_AODS01003342_0010, CfaC1_17_1200, CfaC1_KB217710_0030, CfaC1_KB217710_0060, CfaC1_17_1190, CfaC1_17_1260, CfaC1_17_1280, CfaC1_17_1210, CfaC1_KB217710_0080, CfaC1_17_1270, CfaC1_17_1240, CfaC1_17_1230,	LbrM.16.1040, LbrM.16.1030, LbrM.16.1070, LbrM.16.1050, LbrM.16.1060, LbrM.16.1080, LbrM.16.1010, LbrM.16.1020,	LdBPK_161030.1, LdBPK_161090.1, LdBPK_161010.1, LdBPK_161020.1, LdBPK_161080.1, LdBPK_161050.1, LdBPK_161060.1,	LinJ.16.1020, LinJ.16.1010, LinJ.16.1060, LinJ.16.1070, LinJ.16.1050, LinJ.16.1080, LinJ.16.1090, LinJ.16.1030, LinJ.16.1040,	LmjF.16.1060, LmjF.16.1000, LmjF.16.1005, LmjF.16.1040, LmjF.16.1020, LmjF.16.1030, LmjF.16.1015, LmjF.16.1050, LmjF.16.1010,	LmxM.16.1050, LmxM.16.1015, LmxM.16.1020, LmxM.16.1060, LmxM.16.1000, LmxM.16.1010, LmxM.16.1005, LmxM.16.1010partial,	LtaP16.1000, LtaP16.1020, LtaP16.1010, LtaP16.0990,	Pem.29.1470,	Pha.16.1680,	Pse.105.1060, Pse.105.1070, Pse.105.1090, Pse.1054.1000, Pse.105.1080,				TcCLB.507275.20,	Tgr.957.1020,	ESL05253.1,	Tth.10.1750,
OG0000084	Tth.8.2950, Tth.8.3670, Tth.28.2160,	Tb927.10.11140,		3		3455	90.15	107.1	1	26.6433	68.26		BS08810,	CfaC1_35_1530, CfaC1_35_1520,	LbrM.33.1340, LbrM.33.1350,	LdBPK_331200.1,	LinJ.33.1200,	LmjF.33.1140,	LmxM.32.1140,	LtaP33.1240, LtaP33.1460,				13044, 4656, 12669, 2892, 1171, 321, 6402, 3133, 412, 1124, 3024, 3936, 6142, 2653, 3185, 1720, 3942, 2312, 10805, 883, 1868, 3972, 3705, 3610, 212, 12781, 137, 1552, 1031, 923, 2496, 8642, 9076, 3153, 9945, 11714, 166, 2545, 435, 579, 34, 6561, 2674, 12009, 1543,	Tb927.10.11140,	TcIL3000_10_9370, TcIL3000_10_9380,	TcCLB.507711.200, TcCLB.509645.30,	Tgr.68.1000, Tgr.80.1000, Tgr.1835.1000,	ESL06274.1, ESL09484.1,	Tth.8.2950, Tth.8.3670, Tth.28.2160,	TvY486_1010770,		hypothetical protein, conserved
OG0000085	Tth.4.4590, Tth.16.2300,	Tb927.11.7010, Tb927.11.6990,		2		1298	101.15	120.17	2	43.3733	88.21		BS74210, BS85245, BS80160, BS72420, BS62060, BS63045, BS13570, BS37345, BS80150, BS94230, BS05030, BS44310, BS44295, BS67265, BS94235, BS63040, BS67075, BS29185, BS77060, BS38965, BS72935, BS38960, BS44325, BS77050, BS63030, BS44320, BS77055, BS94415, BS05025, BS67085,	CfaC1_16_0310, CfaC1_16_0320, CfaC1_31_2470, CfaC1_16_0330,	LbrM.34.2270, LbrM.19.0070,	LdBPK_110250.1, LdBPK_352370.1,	LinJ.11.0250, LinJ.35.2370,	LmjF.11.0250, LmjF.35.2320,	LmxM.34.2320, LmxM.11.0250,	LtaP11.0280, LtaP11.0270, LtaP35.2350,	Pem.7.1750, Pem.2.3820,	Pha.3.2710, Pha.6.2300,	Pse.11.1020, Pse.118.1080,	7387, 10574, 8669,	Tb927.11.7010, Tb927.11.6990,	TcIL3000.11.7630, TcIL3000.11.7610,	TcCLB.506775.190, TcCLB.503613.10,	Tgr.129.1050, Tgr.88.1100,		Tth.4.4590, Tth.16.2300,	TvY486_1107310, TvY486_1107290,		protein kinase, putative,serine/threonine protein kinase, putative, protein kinase, putative
OG0000086	Tth.17.1650, Tth.7.2110, Tth.2.3080,	Tb927.10.6510, Tb927.6.4090, Tb927.10.6400, Tb927.11.15040,		3		10775	859.64	1021.34	4	1465.09	995.333		BS63730, BS82195, BS66385,	CfaC1_30_2420, CfaC1_29_3090, CfaC1_32_2380, CfaC1_30_2410,	LbrM.30.2790, LbrM.35.2250, LbrM.32.2030, LbrM.35.2240,	LdBPK_362140.1, LdBPK_321940.1, LdBPK_362130.1, LdBPK_302830.1,	LinJ.36.2130, LinJ.32.1940, LinJ.36.2140, LinJ.30.2830,	LmjF.32.1850, LmjF.30.2820, LmjF.36.2020, LmjF.36.2030,	LmxM.36.2020, LmxM.36.2030, LmxM.29.2820, LmxM.31.1850,	LtaP36.2020, LtaP30.2810, LtaP32.1970, LtaP36.2030,	Pem.1.6410, Pem.5.1900, Pem.10.2810,	Pha.3.8010, Pha.2.3390, Pha.9.2790,	Pse.343.1000, Pse.163.1030, Pse.635.1000,	2635,	Tb927.10.6510, Tb927.6.4090, Tb927.10.6400, Tb927.11.15040,	TcIL3000.11.15250, TcIL3000_10_5470, TcIL3000_10_5580, TcIL3000_6_3500,	TcCLB.507641.290, TcCLB.511733.130, TcCLB.511735.10, TcCLB.509157.279, TcCLB.507641.300, TcCLB.507641.280,	Tgr.27.1120, Tgr.28.1240, Tgr.619.1030,	ESL07475.1, ESL08283.1, ESL10870.1, ESL07034.1,	Tth.17.1650, Tth.7.2110, Tth.2.3080,	TvY486_1006480, TvY486_0603560, TvY486_1115850,		chaperonin HSP60, mitochondrial precursor (HSP60), chaperonin HSP60, mitochondrial precursor, putative (HSP60), chaperonin HSP60, mitochondrial precursor, putative,heat shock protein 60 (Cpn60)
OG0000087	Tth.14.1140, Tth.14.1150, Tth.14.1160,	Tb927.1.3000,		3		1605	223.09	265.06	1	39.29	72.2033			CfaC1_08_1310, CfaC1_06_0860, CfaC1_19_1980, CfaC1_22_2330, CfaC1_KB217556_0280, CfaC1_08_1290, CfaC1_06_0870, CfaC1_06_0900, CfaC1_34_1740, CfaC1_08_1300, CfaC1_AODS01003619_0010, CfaC1_KB217556_0300, CfaC1_KB217640_0110, CfaC1_19_2000, CfaC1_KB217556_0290, CfaC1_KB217556_0270, CfaC1_KB217829_0040, CfaC1_19_1990, CfaC1_34_1750, CfaC1_KB217829_0030, CfaC1_34_1760, CfaC1_06_0880,	LbrM.20.5930, LbrM.20.5920, LbrM.20.5910, LbrM.31.1330,	LdBPK_201740.1, LdBPK_311130.1, LdBPK_201720.1,	LinJ.20.1720, LinJ.31.1140, LinJ.31.1130, LinJ.20.1740, LinJ.20.1730,	LmjF.20.1570, LmjF.31.1130, LmjF.20.1560, LmjF.20.1550,	LmxM.20.1570, LmxM.20.1550, LmxM.30.1130, LmxM.20.1560,	LtaP20.1690, LtaP20.1700, LtaP31.1070, LtaP20.1770, LtaP20.1710,	Pem.26.1580,	Pha.1.5930,	Pse.178.1030,		Tb927.1.3000,	TcIL3000_1_1430,	TcCLB.506363.90, TcCLB.506363.80, TcCLB.506363.70,	Tgr.92.1090, Tgr.92.1100, Tgr.92.1120, Tgr.92.1130,	ESL09872.1, ESL05983.1, ESL06435.1, ESL05488.1,	Tth.14.1140, Tth.14.1150, Tth.14.1160,	TvY486_0101320, TvY486_0101330,		aminoacylase, putative,N-acyl-L-amino acid amidohydrolase, putative
OG0000088				0		0	0	0	0	0	0																	Tgr.2517.1000, Tgr.2713.1000, Tgr.1165.1010, Tgr.1770.1000, Tgr.2218.1000, Tgr.371.1050, Tgr.2786.1000, Tgr.1165.1000, Tgr.1307.1000, Tgr.2244.1000, Tgr.983.1010, Tgr.1934.1010, Tgr.2292.1000, Tgr.2162.1000, Tgr.1949.1000, Tgr.1265.1000, Tgr.1934.1000, Tgr.2613.1000, Tgr.2323.1000, Tgr.2319.1000, Tgr.2014.1000, Tgr.2632.1000, Tgr.2355.1000, Tgr.742.1030, Tgr.1921.1000, Tgr.2303.1000, Tgr.1768.100…
OG0000089	Tth.29.1860, Tth.29.1840, Tth.29.1850,	Tb927.7.4160,		3		511	85.85	102.01	1	150.423	277.483		BS04725, BS04735, BS04730, BS69130,	CfaC1_AODS01000974_0080, CfaC1_AODS01003159_2700, CfaC1_32_0600, CfaC1_11_0840, CfaC1_11_0810, CfaC1_11_0910, CfaC1_11_0820,	LbrM.14.0670, LbrM.14.0720, LbrM.14.0690, LbrM.14.0680,	LdBPK_140750.1, LdBPK_140800.1, LdBPK_140710.1, LdBPK_140760.1, LdBPK_140730.1, LdBPK_140740.1,	LinJ.14.0750, LinJ.14.0710, LinJ.14.0800, LinJ.14.0760, LinJ.14.0740, LinJ.14.0730, LinJ.14.0720,	LmjF.14.0680, LmjF.14.0740, LmjF.14.0690, LmjF.14.0700, LmjF.14.0705,	LmxM.14.0680, LmxM.14.0685, LmxM.14.0740, LmxM.14.0690, LmxM.14.0700, LmxM.14.0705,	LtaP14.0680, LtaP14.0690, LtaP14.0700, LtaP14.0670, LtaP14.0730,	Pem.23.1080, Pem.23.1090,	Pha.3.5310, Pha.3.5320,	Pse.495.1010, Pse.495.1000, Pse.298.1010,		Tb927.7.4160,	TcIL3000_0_00001,	TcCLB.506661.10, TcCLB.510989.10,	Tgr.2526.1000, Tgr.871.1010, Tgr.1534.1010, Tgr.2242.1000,	ESL05493.1, ESL05323.1, ESL09664.1,	Tth.29.1860, Tth.29.1840, Tth.29.1850,	TvY486_0704180, TvY486_0704190,		fatty acid elongase, putative
OG0000090	Tth.75.1100,	Tb927.5.910, Tb927.5.890, Tb927.5.900,		1		2686	137.41	163.25	3	168.587	173.503		BS76970, BS76985, BS76980, BS76905, BS76990,	CfaC1_24_3130, CfaC1_24_3140, CfaC1_KB217761_0020, CfaC1_24_3170, CfaC1_KB217761_0060, CfaC1_KB217761_0030, CfaC1_KB217761_0040, CfaC1_24_3150,	LbrM.34.1050, LbrM.27.0430, LbrM.34.1070, LbrM.34.1060,	LdBPK_351140.1, LdBPK_351150.1, LdBPK_351160.1, LdBPK_351170.1,	LinJ.35.1160, LinJ.35.1150, LinJ.35.1170, LinJ.35.1140,	LmjF.35.1160, LmjF.35.1140, LmjF.35.1130, LmjF.35.1150,	LmxM.34.1130, LmxM.34.1160, LmxM.34.1140, LmxM.34.1150,	LtaPcontig21-1, LtaPcontig20-1, LtaP35.1240,	Pem.33.1250,	Pha.19.1370,	Pse.865.1000, Pse.220.1000, Pse.1350.1010, Pse.865.1010, Pse.1350.1000,	1834, 12413, 1517, 12644, 8881,	Tb927.5.910, Tb927.5.890, Tb927.5.900,	TcIL3000_5_530, TcIL3000_5_600,	TcCLB.427355.10, TcCLB.503467.30,	Tgr.253.1020,	ESL05422.1, ESL07756.1, ESL05245.1,	Tth.75.1100,	TvY486_0500470, TvY486_0008265, TvY486_0028220, TvY486_0040980, TvY486_0500465, TvY486_0500460,		oligosaccharyl transferase subunit, putative
OG0000091				0		0	0	0	0	0	0													3761, 2556, 476, 3785, 5329, 4932, 2070, 1162, 13030, 10918, 13570, 2243, 897, 425, 10754, 2797, 6601, 11361, 11028, 10551, 3946, 2202, 10195, 12214, 12445, 13721, 173, 2366, 4429, 9268, 14021, 9410, 13296, 3789, 6785, 73, 7876, 2069, 4815, 8897, 13264, 3558, 6892, 5806, 11266, 11078, 360, 72, 13432, 5200, 1831, 8896, 361, 9533, 6602, 5267, 5641, 162, 1616, 9012, 232, 11781, 20, 6725, 4816, 5298,
OG0000092	Tth.3.4560, Tth.4.2750, Tth.26.1610, Tth.4.2790,	Tb927.10.13010, Tb927.4.4590, Tb927.9.11100, Tb927.9.11030,		4		2033	274.27	325.86	4	91.7733	217.57		BS88080, BS05220, BS75295, BS07340, BS62390, BS39780,	CfaC1_34_2460, CfaC1_21_1410,	LbrM.34.3990, LbrM.31.1740, LbrM.18.1180,	LdBPK_181090.1, LdBPK_311560.1, LdBPK_354060.1,	LinJ.18.1090, LinJ.31.1560, LinJ.35.4010, LinJ.35.4060,	LmjF.18.1080, LmjF.31.1530, LmjF.35.4010, LmjF.35.3960,	LmxM.34.4010, LmxM.34.3960, LmxM.30.1530, LmxM.18.1080,	LtaP35.4030, LtaP31.2000, LtaP18.1070, LtaPcontig236-1,	Pem.34.1520, Pem.54.1190, Pem.40.1100,	Pha.6.4470, Pha.7.2230,	Pse.309.1030, Pse.44.1010, Pse.1000.1000,	6632, 1725, 807,	Tb927.10.13010, Tb927.4.4590, Tb927.9.11100, Tb927.9.11030,	TcIL3000_0_54320, TcIL3000_4_3880, TcIL3000_0_30740, TcIL3000_0_42000, TcIL3000_10_11110,	TcCLB.509805.10,	Tgr.198.1020, Tgr.157.1100, Tgr.17.1210,	ESL12073.1, ESL10075.1, ESL05561.1, ESL11176.1,	Tth.3.4560, Tth.4.2750, Tth.26.1610, Tth.4.2790,	TvY486_1012660, TvY486_0905050, TvY486_0404090,		protein kinase, putative, protein kinase A catalytic subunit isoform 1,protein kinase A catalytic subunit (PKAC1), protein kinase A catalytic subunit (PKAC3), protein kinase A catalytic subunit isoform 2,protein kinase A catalytic subunit (PKAC2)
OG0000093	Tth.24.1350, Tth.19.1920, Tth.7.3430,	Tb927.11.11350, Tb927.6.2930, Tb927.7.2950,		3		2048	157.46	187.08	3	95.93	232.917		BS22175, BS92955,	CfaC1_35_5780, CfaC1_24_1080, CfaC1_35_1590,	LbrM.33.1410, LbrM.35.6160, LbrM.22.0840, LbrM.22.0830, LbrM.22.1610,	LdBPK_220760.1, LdBPK_366120.1, LdBPK_331260.1, LdBPK_021560.1,	LinJ.36.6120, LinJ.33.1260, LinJ.22.0760, LinJ.22.1560,	LmjF.36.5860, LmjF.22.0930, LmjF.22.0940, LmjF.33.1200,	LmxM.22.0940, LmxM.22.0930, LmxM.36.5860, LmxM.32.1200,	LtaP22.0900, LtaP22.0890, LtaP36.6010, LtaPcontig175-1, LtaP33.1300,	Pem.2.4310, Pem.2.4300, Pem.6.2560, Pem.12.2350,	Pha.1.5270, Pha.3.2230, Pha.1.4430,	Pse.443.1010, Pse.157.1110, Pse.15.1300,	5335, 3021,	Tb927.11.11350, Tb927.6.2930, Tb927.7.2950,	TcIL3000_7_2160, TcIL3000_0_11540, TcIL3000_6_2430, TcIL3000.11.12020, TcIL3000_0_06910,	TcCLB.510525.120, TcCLB.511211.140, TcCLB.511751.220,	Tgr.436.1030, Tgr.615.1040, Tgr.182.1050,	ESL12055.1, ESL12210.1,	Tth.24.1350, Tth.19.1920, Tth.7.3430,	TvY486_1112350, TvY486_0602410, TvY486_0702810,		hypothetical protein, conserved
OG0000094	Tth.6.2520, Tth.41.1250, Tth.43.1300,	Tb927.9.3650, Tb927.8.8350, Tb927.11.5300, Tb927.4.3910,		3		2489	164.36	195.29	4	150.837	253.4		BS08475, BS90920, BS75235, BS31405,	CfaC1_34_0440, CfaC1_27_0690, CfaC1_12_0100,	LbrM.24.0650, LbrM.01.0060, LbrM.31.0400,	LdBPK_310310.1, LdBPK_010030.1, LdBPK_240650.1,	LinJ.31.0310, LinJ.24.0650, LinJ.01.0030,	LmjF.31.0290, LmjF.24.0640, LmjF.01.0030,	LmxM.24.0640, LmxM.30.0290, LmxM.01.0030,	LtaP01.0030, LtaP24.0720, LtaP31.0310,	Pem.22.1780, Pem.9.1470, Pem.47.1270,	Pha.12.1160, Pha.1.2870, Pha.14.1870,	Pse.145.1120, Pse.17.1400, Pse.333.1020,	6508, 10523,	Tb927.9.3650, Tb927.8.8350, Tb927.11.5300, Tb927.4.3910,	TcIL3000_0_19920, TcIL3000.11.5550, TcIL3000_4_3480, TcIL3000_9_1140, TcIL3000_0_49160, TcIL3000_0_33830,	TcCLB.504125.60, TcCLB.510841.10, TcCLB.508921.30, TcCLB.505123.28, TcCLB.506895.40,	Tgr.410.1000, Tgr.294.1010, Tgr.616.1010,	ESL06140.1, ESL06227.1, ESL11336.1, ESL05768.1,	Tth.6.2520, Tth.41.1250, Tth.43.1300,	TvY486_0018200, TvY486_1105480, TvY486_0403640, TvY486_0901210,		mitotic centromere-associated kinesin, putative,MCAK-like kinesin, putative (Kif13-4), kinesin, putative,mitotic centromere-associated kinesin, putative (Kif13-3), mitotic centromere-associated kinesin (MCAK), putative, kinesin (Kif-13-1)
OG0000095	Tth.5.1970, Tth.11.1590, Tth.5.1960,	Tb927.11.2500,		3		1810	164.16	195.03	1	76.8833	79.1833		BS70460,	CfaC1_AODS01003159_0280, CfaC1_30_0040, CfaC1_04_1120, CfaC1_20_1450, CfaC1_28_2420, CfaC1_AODS01001748_0010, CfaC1_AODS01003247_0030, CfaC1_04_1160, CfaC1_35_0170, CfaC1_28_2460, CfaC1_28_2410, CfaC1_28_2440, CfaC1_28_2470, CfaC1_04_1110, CfaC1_28_2400, CfaC1_11_0210,	LbrM.13.0080, LbrM.33.2810,	LdBPK_332670.1, LdBPK_366520.1, LdBPK_130090.1, LdBPK_140180.1,	LinJ.14.0180, LinJ.36.6520, LinJ.13.0090, LinJ.27.1130, LinJ.33.2670,	LmjF.13.0090, LmjF.33.2540, LmjF.36.6260, LmjF.27.1245, LmjF.14.0180,	LmxM.32.2540, LmxM.13.0090, LmxM.14.0180,	LtaP33.2770, LtaP13.0090,	Pem.3.2320,	Pha.25.1070, Pha.12.1140, Pha.32.1030, Pha.57.1010, Pha.32.1040, Pha.22.1550, Pha.31.1040, Pha.29.1020, Pha.16.1030, Pha.47.1010, Pha.13.1240, Pha.22.1540,	Pse.80.1130,	8054,	Tb927.11.2500,	TcIL3000.11.2300,	TcCLB.504153.160,	Tgr.61.1000, Tgr.901.1040, Tgr.84.1010,	ESL05733.1, ESL08175.1,	Tth.5.1970, Tth.11.1590, Tth.5.1960,	TvY486_1102550,		carboxypeptidase, putative,metallo-peptidase, Clan MA(E) Family M32
OG0000096				0		0	0	0	0	0	0		BS39440, BS35000, BS83555, BS04985, BS93880, BS41990, BS39415, BS34115, BS49895, BS48825, BS94265, BS57460, BS39400, BS39380, BS89675, BS41985, BS39375, BS57495, BS12740c, BS39420, BS87765, BS41970, BS69705, BS78395, BS11340, BS39350, BS11320, BS49840, BS77875, BS62360, BS75735, BS06190, BS57480, BS42000, BS34985, BS11335, BS41405, BS52535, BS08990, BS77770, BS41995, BS90900, BS12725, BS11325, BS…
OG0000097	Tth.37.1270, Tth.3.3400, Tth.7.4750, Tth.1.6540, Tth.9.2750,	Tb927.4.1090, Tb927.8.1940, Tb927.3.4190,		5		3698	253.68	301.4	3	161.21	207.697		BS40825, BS35895, BS12605, BS11495, BS69620, BS14900, BS14890, BS31170, BS17600,	CfaC1_29_0410, CfaC1_33_5140, CfaC1_25_1900,	LbrM.29.1710, LbrM.30.0400, LbrM.20.3250,	LdBPK_300360.1, LdBPK_343450.1, LdBPK_291730.1,	LinJ.34.3450, LinJ.30.0360, LinJ.29.1730,	LmjF.34.3660, LmjF.29.1600, LmjF.30.0360,	LmxM.29.0360, LmxM.08_29.1600, LmxM.33.3660,	LtaP34.3580, LtaP29.1760, LtaP30.0420,	Pem.1.2480,	Pha.2.7370,	Pse.6.1080,	6879, 4906, 6880, 1115, 2831,	Tb927.4.1090, Tb927.8.1940, Tb927.3.4190,	TcIL3000_8_1890, TcIL3000_0_02910, TcIL3000_4_710,	TcCLB.506405.140, TcCLB.509669.70, TcCLB.510005.11,	Tgr.752.1010, Tgr.163.1020, Tgr.894.1020, Tgr.348.1000, Tgr.229.1040,	ESL05208.1, ESL06909.1, ESL08682.1, ESL05430.1,	Tth.37.1270, Tth.3.3400, Tth.7.4750, Tth.1.6540, Tth.9.2750,	TvY486_0801330, TvY486_0303450, TvY486_0400820,		endosomal integral membrane protein, putative
OG0000098	Tth.8.2760,	Tb927.10.10910, Tb927.10.10970, Tb927.10.10980, Tb927.10.10890, Tb927.10.10900, Tb927.10.10940, Tb927.10.10920, Tb927.10.10930, Tb927.10.10950, Tb927.10.10960,		1		33457	2080.75	2472.13	10	2866.36	1442.38		BS87515,	CfaC1_35_0620,	LbrM.33.0330, LbrM.33.0340, LbrM.33.0350,	LdBPK_330370.1, LdBPK_330350.1, LdBPK_330360.1,	LinJ.33.0370, LinJ.33.0360, LinJ.33.0350,	LmjF.33.0318, LmjF.33.0343, LmjF.33.0314, LmjF.33.0336, LmjF.33.0346, LmjF.33.0333, LmjF.33.0326, LmjF.33.0360, LmjF.33.0316, LmjF.33.0330, LmjF.33.0312, LmjF.33.0320, LmjF.33.0340, LmjF.33.0350, LmjF.33.0355, LmjF.33.0323, LmjF.33.0365,	LmxM.32.0312, LmxM.32.0314, LmxM.32.0316,		Pem.12.1550,	Pha.1.3700,	Pse.213.1000, Pse.933.1020,	94,	Tb927.10.10910, Tb927.10.10970, Tb927.10.10980, Tb927.10.10890, Tb927.10.10900, Tb927.10.10940, Tb927.10.10920, Tb927.10.10930, Tb927.10.10950, Tb927.10.10960,	TcIL3000_0_26130, TcIL3000_0_26140,	TcCLB.507713.30, TcCLB.507713.40, TcCLB.506591.4,	Tgr.862.1000,	ESL05552.1, ESL09761.1, ESL11520.1, ESL11989.1, ESL07857.1,	Tth.8.2760,	TvY486_1010610, TvY486_0043420, TvY486_0023660, TvY486_1010600, TvY486_0303270, TvY486_1010590,		heat shock protein 83,heat shock protein, heat shock protein, putative
OG0000099	Tth.12.1760, Tth.1.3540, Tth.1.3530, Tth.12.1790, Tth.12.1750, Tth.12.1780, Tth.1.3550, Tth.12.1770,	Tb927.4.3740,		8		9408	2792.25	3317.48	1	78.0467	114.423			CfaC1_33_2210, CfaC1_33_3970, CfaC1_33_2200, CfaC1_33_2220,	LbrM.20.4280, LbrM.20.2090, LbrM.20.2080, LbrM.20.0620, LbrM.20.2070, LbrM.20.0610, LbrM.20.2100,	LdBPK_342360.1, LdBPK_340720.1, LdBPK_340710.1, LdBPK_342350.1, LdBPK_340700.1,	LinJ.34.2360, LinJ.34.0720, LinJ.34.0700, LinJ.34.0710, LinJ.34.2350,	LmjF.34.2530, LmjF.34.0680, LmjF.34.0690,	LmxM.33.0690, LmxM.33.2530, LmxM.33.0680,	LtaP34.2430, LtaP34.0740, LtaP34.0760, LtaP34.0770,	Pem.2.6100, Pem.2.4730, Pem.2.4720,	Pha.3.1700, Pha.1.7740, Pha.3.1710,	Pse.56.1140, Pse.528.1000,		Tb927.4.3740,	TcIL3000_4_3240,	TcCLB.510247.10, TcCLB.509631.140,	Tgr.2718.1000, Tgr.1203.1000, Tgr.1203.1010, Tgr.521.1020, Tgr.521.1010, Tgr.222.1120, Tgr.521.1000,		Tth.12.1760, Tth.1.3540, Tth.1.3530, Tth.12.1790, Tth.12.1750, Tth.12.1780, Tth.1.3550, Tth.12.1770,	TvY486_1113720, TvY486_1002440, TvY486_0702140, TvY486_1001670, TvY486_0020470, TvY486_0403480,		flagellar attachment zone protein (FAZ1)
OG0000100	Tth.22.2790, Tth.8.1960, Tth.16.2890, Tth.28.1180, Tth.25.1100, Tth.1.1740, Tth.10.2500,	Tb927.11.16310,		7		2335	88.33	104.95	1	18.3933	45.69		BS68940c, BS21125, BS70125, BS44555, BS35940, BS09245, BS70030, BS59865, BS32790, BS08970, BS64760, BS25900,	CfaC1_32_5490, CfaC1_32_5480,	LbrM.32.4110,	LdBPK_324020.1,	LinJ.32.4020,	LmjF.32.3870,	LmxM.31.3870,	LtaP32.4040,	Pem.2.2220,	Pha.4.3700,	Pse.94.1020,	8975, 8561, 6383, 9123, 2019, 6062, 7366, 6150, 7143, 14376, 13298, 14090,	Tb927.11.16310,		TcCLB.506685.50, TcCLB.503905.10, TcCLB.506779.190, TcCLB.504103.30, TcCLB.507811.120, TcCLB.504867.120, TcCLB.507445.50, TcCLB.506947.110, TcCLB.511527.70,	Tgr.3.1100, Tgr.299.1050, Tgr.133.1060, Tgr.167.1000, Tgr.131.1010, Tgr.334.1050, Tgr.82.1150,	ESL06188.1, ESL10374.1, ESL11997.1,	Tth.22.2790, Tth.8.1960, Tth.16.2890, Tth.28.1180, Tth.25.1100, Tth.1.1740, Tth.10.2500,	TvY486_1117220,		myosin, putative,myosin heavy chain, putative
OG0000101				0		0	0	0	0	0	0		BS35570, BS65120, BS34620, BS62520, BS31475, BS37515, BS69875, BS44825, BS84885, BS55495, BS21770, BS23105, BS21765, BS62510, BS23035, BS17280, BS94805, BS76655, BS17345, BS54400, BS42880, BS93095, BS21780, BS40175, BS74925, BS62275, BS68170, BS40180, BS77530, BS27555, BS21760, BS93990, BS64915, BS54420, BS37775, BS23090, BS69685, BS06300, BS23060, BS38300, BS62315, BS17350, BS35545, BS74065, BS6…
OG0000102	Tth.41.1260, Tth.41.1270,	Tb927.4.3920, Tb927.8.8340, Tb927.4.5070,		2		503	19.46	23.11	3	118.36	204.487		BS65830, BS08435, BS94035, BS08460, BS65825, BS08470, BS90915, BS03475,	CfaC1_34_0450, CfaC1_34_0590, CfaC1_34_0480,	LbrM.31.0420, LbrM.31.0480, LbrM.31.0410,	LdBPK_310330.1, LdBPK_310380.1, LdBPK_310320.1,	LinJ.31.0380, LinJ.31.0330, LinJ.31.0320,	LmjF.31.0360, LmjF.31.0310, LmjF.31.0300,	LmxM.30.0300, LmxM.30.0310, LmxM.30.0360,	LtaP31.0320, LtaP31.0330, LtaP31.0390,	Pem.47.1230, Pem.47.1250, Pem.41.1310, Pem.47.1200,	Pha.14.1850, Pha.14.1810, Pha.20.1000, Pha.20.1010,	Pse.333.1000, Pse.333.1010, Pse.1362.1000,	8269, 2120, 12629,	Tb927.4.3920, Tb927.8.8340, Tb927.4.5070,	TcIL3000_10_14060, TcIL3000_4_3500, TcIL3000_0_49170, TcIL3000_0_33820, TcIL3000_0_33810, TcIL3000_4_3490,	TcCLB.508921.40, TcCLB.430539.10, TcCLB.508557.29,	Tgr.250.1000, Tgr.250.1010,	ESL05854.1, ESL12008.1, ESL09644.1,	Tth.41.1260, Tth.41.1270,	TvY486_0403660,		hypothetical protein, conserved
OG0000103	Tth.20.1470, Tth.32.1560, Tth.24.1740,	Tb927.11.11650, Tb927.1.3560, Tb927.5.2440,		3		3002	117.66	139.79	3	78.9667	146.567		BS09020, BS06775, BS20650, BS04365, BS04275, BS20645, BS90275, BS04355,	CfaC1_KB217699_0010, CfaC1_26_3160, CfaC1_06_0530, CfaC1_15_1610,	LbrM.28.2590, LbrM.12.0530, LbrM.17.1250,	LdBPK_282560.1, LdBPK_120470.1, LdBPK_171240.1,	LinJ.12.0470, LinJ.28.2560, LinJ.17.1240,	LmjF.17.1140, LmjF.28.2390, LmjF.12.0510,	LmxM.28.2390, LmxM.12.0510, LmxM.17.1140,	LtaP28.2460, LtaP17.1290, LtaP12.0530,	Pem.8.1320, Pem.22.1000,	Pha.4.5300, Pha.10.1450, Pha.12.1980,	Pse.48.1060, Pse.124.1000,	5962, 9794, 12091,	Tb927.11.11650, Tb927.1.3560, Tb927.5.2440,	TcIL3000.11.12260, TcIL3000_5_2330, TcIL3000_0_24030,	TcCLB.511305.20, TcCLB.507527.20, TcCLB.506529.590,	Tgr.713.1020, Tgr.994.1000, Tgr.2157.1000, Tgr.288.1030,	ESL09733.1, ESL11549.1, ESL10356.1, ESL06839.1,	Tth.20.1470, Tth.32.1560, Tth.24.1740,	TvY486_0101620, TvY486_1112680, TvY486_0005960,		hypothetical protein, conserved
OG0000104				0		0	0	0	0	0	0			CfaC1_14_0380, CfaC1_AODS01003159_2450, CfaC1_14_0390, CfaC1_19_0900, CfaC1_19_0920, CfaC1_AODS01003159_2440, CfaC1_19_0910, CfaC1_14_0420,	LbrM.19.1140, LbrM.19.1170, LbrM.19.1180, LbrM.09.0170, LbrM.09.0180,	LdBPK_190840.1, LdBPK_090200.1, LdBPK_090180.1, LdBPK_090170.1,	LinJ.09.0170, LinJ.19.0840, LinJ.09.0190, LinJ.19.0850, LinJ.09.0180, LinJ.19.0860, LinJ.19.0820, LinJ.09.0200,	LmjF.09.0170, LmjF.19.0844, LmjF.19.0870, LmjF.09.0158, LmjF.19.0846, LmjF.09.0156, LmjF.19.0860, LmjF.09.0180, LmjF.19.0848, LmjF.09.0166, LmjF.19.0850, LmjF.19.0910, LmjF.09.0150, LmjF.19.0842, LmjF.19.0900, LmjF.09.0164, LmjF.09.0152, LmjF.09.0174, LmjF.19.0820, LmjF.09.0154, LmjF.09.0162, LmjF.09.0160, LmjF.09.0172, LmjF.19.0880, LmjF.19.0840,	LmxM.19.0820, LmxM.19.0870, LmxM.19.0850, LmxM.09.0180, LmxM.19.0840, LmxM.09.0150, LmxM.19.0830, LmxM.19.0880, LmxM.19.0860,	LtaP09.0180, LtaP19.0820, LtaP19.0810, LtaP35.0060,
OG0000105				0		0	0	0	0	0	0													1259, 393, 486, 9674, 427, 9680, 5108, 13695, 623, 1185, 1406, 348, 515, 3320, 85, 1488, 1785, 2351, 10577, 13013, 3167, 5947, 2567, 81, 159, 6186, 7965, 652, 1884, 13379, 1828, 506, 533, 432, 3931, 234, 134, 273, 13538, 3025, 364, 906, 622, 12389, 2340, 3799, 13694, 1243, 916, 304, 751, 4329, 1675, 7016, 56, 9702, 1093, 875, 756, 7095, 1042, 2946, 1481,
OG0000106		Tb927.10.10470, Tb927.10.10550, Tb927.10.10480, Tb927.10.10540, Tb927.10.10500, Tb927.10.10520, Tb927.10.10490, Tb927.10.10570, Tb927.10.10580, Tb927.10.10560, Tb927.10.10530, Tb927.10.10590, Tb927.10.10460, Tb927.10.10510,		0		0	0	0	14	3909.11	4974.58			CfaC1_12_1850, CfaC1_15_1700, CfaC1_19_0040,	LbrM.19.0340, LbrM.19.0350, LbrM.19.0360, LbrM.09.1400,	LdBPK_091410.1, LdBPK_190040.1, LdBPK_171320.1,	LinJ.09.1410, LinJ.17.1320, LinJ.19.0040, LinJ.19.0030,	LmjF.19.0040, LmjF.19.0030, LmjF.09.1340, LmjF.17.1220, LmjF.19.0050,	LmxM.19.0030, LmxM.17.1220, LmxM.09.1340, LmxM.19.0050,	LtaP19.0170, LtaP09.1380,	Pem.57.1020, Pem.24.1530, Pem.2.2060,	Pha.4.3870, Pha.10.3240, Pha.6.5140,	Pse.65.1230, Pse.58.1180, Pse.47.1010,	104,	Tb927.10.10470, Tb927.10.10550, Tb927.10.10480, Tb927.10.10540, Tb927.10.10500, Tb927.10.10520, Tb927.10.10490, Tb927.10.10570, Tb927.10.10580, Tb927.10.10560, Tb927.10.10530, Tb927.10.10590, Tb927.10.10460, Tb927.10.10510,	TcIL3000_10_8920, TcIL3000_10_8910,		Tgr.67.1080,	ESL05390.1, ESL11594.1, ESL10222.1,		TvY486_1010220, TvY486_1010270, TvY486_1010230, TvY486_1010240, TvY486_0403000, TvY486_1010250, TvY486_1010260,		histone H2B, putative
OG0000107				0		0	0	0	0	0	0																TcCLB.504239.270, TcCLB.508229.20, TcCLB.511597.25, TcCLB.506799.120, TcCLB.506289.160, TcCLB.507957.210, TcCLB.510377.110, TcCLB.510373.20, TcCLB.506965.160, TcCLB.510279.30, TcCLB.510013.190, TcCLB.508227.10, TcCLB.510025.60, TcCLB.506289.130, TcCLB.507699.210, TcCLB.506597.51, TcCLB.506759.230, TcCLB.510275.410, TcCLB.511873.20, TcCLB.506801.30, TcCLB.511553.180, TcCLB.507953.210, TcCLB.506289…		ESL05674.1, ESL05527.1,
OG0000108	Tth.77.1130, Tth.73.1030, Tth.77.1100, Tth.84.1020, Tth.84.1150, Tth.8.1460, Tth.2.3740, Tth.31.1620, Tth.31.1510, Tth.2.3810, Tth.123.1030, Tth.8.1470, Tth.31.1610, Tth.84.1010, Tth.31.1650, Tth.84.1050, Tth.31.1540, Tth.31.1520, Tth.77.1110, Tth.84.1110, Tth.77.1030, Tth.2.3790, Tth.31.1630, Tth.31.1680, Tth.84.1030, Tth.47.1560, Tth.77.1140, Tth.8.1490, Tth.31.1500, Tth.77.1120, Tth.77.1150, T…			61		127853	26250.9	31188.5	0	0	0																			Tth.77.1130, Tth.73.1030, Tth.77.1100, Tth.84.1020, Tth.84.1150, Tth.8.1460, Tth.2.3740, Tth.31.1620, Tth.31.1510, Tth.2.3810, Tth.123.1030, Tth.8.1470, Tth.31.1610, Tth.84.1010, Tth.31.1650, Tth.84.1050, Tth.31.1540, Tth.31.1520, Tth.77.1110, Tth.84.1110, Tth.77.1030, Tth.2.3790, Tth.31.1630, Tth.31.1680, Tth.84.1030, Tth.47.1560, Tth.77.1140, Tth.8.1490, Tth.31.1500, Tth.77.1120, Tth.77.1150, T…
OG0000109	Tth.3.4780, Tth.3.4810, Tth.3.4800, Tth.3.4790,	Tb927.10.12760, Tb927.10.12740, Tb927.10.12800, Tb927.10.12780,		4		2527	198.62	235.96	4	286.193	280.887		BS34240, BS62120, BS93745, BS34235, BS34520, BS58385, BS61840, BS34515, BS62115, BS34385, BS58390,	CfaC1_21_1910, CfaC1_21_1880,	LbrM.18.1130, LbrM.18.1120,	LdBPK_181330.1, LdBPK_181320.1,	LinJ.18.1330, LinJ.18.1320,	LmjF.18.1350, LmjF.18.1340,	LmxM.18.1350, LmxM.18.1340,	LtaP18.1290, LtaP18.1310,	Pem.34.1330,	Pha.6.4250, Pha.6.4260,	Pse.756.1010,	4905, 3576,	Tb927.10.12760, Tb927.10.12740, Tb927.10.12800, Tb927.10.12780,	TcIL3000_10_10850, TcIL3000_10_10870, TcIL3000_10_10880, TcIL3000_10_10890,	TcCLB.507831.30, TcCLB.509805.230, TcCLB.509805.240, TcCLB.507831.40, TcCLB.507831.20,	Tgr.692.1020, Tgr.826.1010, Tgr.692.1030, Tgr.826.1000,	ESL09641.1, ESL06137.1, ESL09737.1, ESL11790.1,	Tth.3.4780, Tth.3.4810, Tth.3.4800, Tth.3.4790,	TvY486_1012420, TvY486_1012390, TvY486_1012440, TvY486_1012410,		zinc finger protein family member, putative (ZC3H38), zinc finger protein family member, putative (ZC3H37), zinc finger protein family member, putative (ZC3H36), zinc finger protein family memeber, putative (ZC3H35)
OG0000110	Tth.15.2140, Tth.5.3080, Tth.3.2290, Tth.15.2150, Tth.15.2130,	Tb927.8.6720, Tb927.8.6730, Tb927.8.6700, Tb927.11.1830, Tb927.8.6710,		5		2927	298.81	355.02	5	84.4867	339.777		BS73735, BS73720, BS73715, BS73730,	CfaC1_19_0560,	LbrM.19.0900, LbrM.19.1940,	LdBPK_190560.1, LdBPK_190570.1,	LinJ.19.0560, LinJ.19.0570,	LmjF.19.0540, LmjF.19.0570,	LmxM.19.0540, LmxM.19.0570,	LtaP19.0540,	Pem.3.1100,	Pha.13.2440,	Pse.25.1170,	712, 7823, 1562, 2083, 1563, 577,	Tb927.8.6720, Tb927.8.6730, Tb927.8.6700, Tb927.11.1830, Tb927.8.6710,	TcIL3000_8_6600, TcIL3000_0_05630, TcIL3000_0_05640, TcIL3000_0_05730, TcIL3000_8_6590, TcIL3000_8_6620, TcIL3000_0_24630, TcIL3000_0_24640, TcIL3000_0_24650, TcIL3000_8_6610, TcIL3000_0_05620,	TcCLB.509835.30, TcCLB.504111.40, TcCLB.505789.20, TcCLB.509441.10, TcCLB.505789.10,	Tgr.172.1000, Tgr.698.1040, Tgr.583.1020, Tgr.2237.1000,	ESL11547.1,	Tth.15.2140, Tth.5.3080, Tth.3.2290, Tth.15.2150, Tth.15.2130,	TvY486_0806340, TvY486_0806350, TvY486_0806330, TvY486_1101740,		hypothetical protein, conserved
OG0000111	Tth.22.1970, Tth.24.1490, Tth.33.2070,	Tb927.3.1240, Tb927.11.11940, Tb927.11.16970,		3		1068	174.81	207.68	3	175.56	207.473		BS62865, BS82210, BS52980, BS10640,	CfaC1_32_4410, CfaC1_26_3480, CfaC1_28_1720, CfaC1_AODS01003413_0010,	LbrM.32.3330, LbrM.25.1290, LbrM.28.2880,	LdBPK_251360.1, LdBPK_282870.1, LdBPK_323230.1,	LinJ.32.3230, LinJ.25.1360, LinJ.28.2870,	LmjF.25.1320, LmjF.28.2670, LmjF.32.3040,	LmxM.28.2670, LmxM.25.1320, LmxM.31.3040,	LtaP25.1360, LtaP28.2730, LtaP32.3260,	Pem.14.1280, Pem.2.2800, Pem.8.1080,	Pha.4.3020, Pha.10.2710, Pha.4.5060,	Pse.96.1080, Pse.104.1020, Pse.618.1020,	11212, 2848, 8522, 13955,	Tb927.3.1240, Tb927.11.11940, Tb927.11.16970,	TcIL3000_3_490, TcIL3000.11.12600, TcIL3000.11.16890,	TcCLB.511537.40, TcCLB.509453.50, TcCLB.511211.60,	Tgr.815.1020, Tgr.40.1080, Tgr.1766.1000,	ESL07965.1, ESL11480.1, ESL09525.1, ESL06935.1,	Tth.22.1970, Tth.24.1490, Tth.33.2070,	TvY486_1112970, TvY486_0300610,		protein phosphatase 2A, putative, protein phosphatase 4, putative
OG0000112	Tth.13.3050, Tth.5.3750, Tth.8.4630,	Tb927.2.1560, Tb927.2.1680, Tb927.8.2000, Tb927.11.880,		3		6246	2073.07	2463	4	2358.46	2199.38		BS85390, BS81655, BS38025, BS85385,	CfaC1_04_0140, CfaC1_28_1250, CfaC1_22_0190, CfaC1_AODS01003079_0060,	LbrM.25.0790, LbrM.23.0060, LbrM.33.1900,	LdBPK_250940.1, LdBPK_230060.1, LdBPK_331730.1,	LinJ.33.1730, LinJ.25.0940, LinJ.23.0060,	LmjF.23.0050, LmjF.25.0910, LmjF.33.1630,	LmxM.32.1630, LmxM.25.0910, LmxM.23.0050,	LtaP25.0960, LtaP33.1785, LtaP23.0060,	Pem.14.1640, Pem.17.1060, Pem.12.2780,	Pha.10.2350, Pha.4.1110, Pha.1.4830,	Pse.817.1020, Pse.133.1060, Pse.110.1040,	14108, 1836, 2555,	Tb927.2.1560, Tb927.2.1680, Tb927.8.2000, Tb927.11.880,	TcIL3000_8_2030, TcIL3000_0_06330, TcIL3000.11.810, TcIL3000_0_06320,	TcCLB.509499.10, TcCLB.510259.50, TcCLB.506925.300,	Tgr.287.1070, Tgr.576.1000, Tgr.18.1240,	ESL11216.1, ESL10346.1,	Tth.13.3050, Tth.5.3750, Tth.8.4630,	TvY486_1100730, TvY486_0200172, TvY486_0801500,		cyclophilin, putative (NCP1), cyclophilin a,cyclophilin type peptidyl-prolyl cis-trans isomerase (CYPA), cyclophilin-type peptidyl-prolyl cis-trans isomerase, putative
OG0000113				0		0	0	0	0	0	0			CfaC1_22_1480, CfaC1_22_1490, CfaC1_KB217680_0030,	LbrM.23.0940,	LdBPK_231020.1,	LinJ.23.1020,	LmjF.23.0840,	LmxM.23.0840,	LtaP23.1120,	Pem.2.2560, Pem.12.1510, Pem.2.2570, Pem.12.1520,	Pha.1.9640, Pha.1.9620, Pha.4.3290, Pha.12.1860, Pha.1.9630, Pha.1.3660, Pha.1.3650, Pha.4.3280,	Pse.356.1040, Pse.213.1040, Pse.678.1020, Pse.524.1040, Pse.353.1070, Pse.356.1000, Pse.353.1000, Pse.353.1030, Pse.524.1010, Pse.502.1000, Pse.1370.1010, Pse.356.1030, Pse.353.1020, Pse.356.1070, Pse.1792.1000, Pse.356.1010, Pse.1020.1010, Pse.1344.1000, Pse.524.1030, Pse.213.1030, Pse.353.1060, Pse.356.1050, Pse.356.1060, Pse.42.1040, Pse.1370.1000, Pse.353.1040, Pse.524.1000, Pse.678.1010, Pse…
OG0000114	Tth.9.2960, Tth.44.1750, Tth.44.1740,	Tb927.4.5040, Tb927.3.4390, Tb927.8.7380, Tb927.4.5050,		3		669	50.64	60.17	4	138.65	203.19		BS37065, BS40305,	CfaC1_25_2140, CfaC1_34_4870, CfaC1_34_4880,	LbrM.31.0230, LbrM.31.2990, LbrM.31.2980,	LdBPK_291950.1, LdBPK_312720.1, LdBPK_312710.1,	LinJ.31.2720, LinJ.31.2710, LinJ.29.1950,	LmjF.31.2650, LmjF.31.2640, LmjF.29.1830,	LmxM.30.2650, LmxM.30.2640, LmxM.08_29.1830,	LtaP31.3060, LtaP29.1940, LtaP31.3070,	Pem.51.1160, Pem.48.1160, Pem.1.2640,	Pha.2.7210, Pha.21.1160,	Pse.160.1020, Pse.262.1030, Pse.274.1030,	7856, 6447,	Tb927.4.5040, Tb927.3.4390, Tb927.8.7380, Tb927.4.5050,	TcIL3000_0_03440, TcIL3000_0_00480, TcIL3000_8_7590, TcIL3000_0_00470, TcIL3000_4_4300, TcIL3000_0_03450, TcIL3000_4_4310, TcIL3000_8_7580,	TcCLB.509379.10, TcCLB.507757.60, TcCLB.507757.70,	Tgr.74.1010, Tgr.74.1000, Tgr.77.1000,	ESL06915.1, ESL07986.1,	Tth.9.2960, Tth.44.1750, Tth.44.1740,	TvY486_0806860, TvY486_0002690, TvY486_0806870,		dihydrolipoamide dehydrogenase, putative, dihydrolipoamide dehydrogenase, pseudogene, putative,acetoin dehydrogenase e3 component, point mutation,dihydrolipoamide dehydrogenase, point mutation, dihydrolipoamide dehydrogenase, putative (GCVL-1), dihydrolipoamide dehydrogenase, point mutation,acetoin dehydrogenase e3 component, putative
OG0000115	Tth.3.3850, Tth.3.3840, Tth.3.1280,	Tb927.10.13930, Tb08.27P2.110, Tb927.10.13700, Tb927.10.13400, Tb927.8.480,		3		779	133.03	158.05	5	104.403	173.397		BS75700, BS17320,	CfaC1_21_0560, CfaC1_19_1260, CfaC1_KB217621_0080, CfaC1_21_0570,	LbrM.18.0480, LbrM.18.0450, LbrM.19.1610, LbrM.18.0500, LbrM.18.0790, LbrM.18.0490, LbrM.18.0800,	LdBPK_180430.1, LdBPK_180440.1, LdBPK_191380.1,	LinJ.19.1380, LinJ.18.0430, LinJ.18.0440,	LmjF.18.0430, LmjF.19.1350, LmjF.18.0440,	LmxM.19.1350, LmxM.18.0430, LmxM.18.0440, LmxM.19.1351,	LtaP19.1270, LtaP18.0450, LtaP18.0460,	Pem.30.1500, Pem.4.2130,	Pha.18.1210,	Pse.43.1000, Pse.708.1020, Pse.709.1000,	9651,	Tb927.10.13930, Tb08.27P2.110, Tb927.10.13700, Tb927.10.13400, Tb927.8.480,	TcIL3000_10_11750, TcIL3000_10_11530, TcIL3000_10_13740, TcIL3000_10_11760, TcIL3000_10_11960,	TcCLB.511355.30,	Tgr.19.1160, Tgr.511.1010, Tgr.19.1170,	ESL06863.1,	Tth.3.3850, Tth.3.3840, Tth.3.1280,	TvY486_1013690, TvY486_1013480, TvY486_1013680, TvY486_1013670, TvY486_1015330,		phosphatidic acid phosphatase, putative, hypothetical protein, conserved,BAC from homologous region on chr8, phosphatidic acid phosphatase alpha, putative, phosphatidic acid phosphatase protein, putative, Phosphatidic acid phostphatase, putative
OG0000116	Tth.17.2860, Tth.17.2880, Tth.5.1680,	Tb927.11.14070,		3		1122	37.38	44.41	1	4.11333	10.6667		BS54080, BS24725, BS21895, BS28000, BS32765, BS08145, BS44170, BS23285, BS20365, BS51570, BS20370, BS21910, BS64735, BS23160, BS30590, BS66805, BS24730, BS25175,	CfaC1_01_0190, CfaC1_32_1110, CfaC1_01_0200, CfaC1_32_1080,	LbrM.32.0900, LbrM.33.2580,	LdBPK_320840.1, LdBPK_332420.1, LdBPK_320860.1,	LinJ.33.2420, LinJ.32.0840, LinJ.32.0860,	LmjF.32.0810, LmjF.32.0795, LmjF.33.2290,	LmxM.32.2290, LmxM.31.0810,	LtaP32.0880, LtaP33.2510,	Pem.11.1460,	Pha.8.4010, Pha.8.4020,	Pse.420.1070,	7282, 2963, 2715, 4762, 9216,	Tb927.11.14070,		TcCLB.506811.180,	Tgr.239.1020, Tgr.490.1000, Tgr.239.1000,	ESL07715.1,	Tth.17.2860, Tth.17.2880, Tth.5.1680,	TvY486_0044340, TvY486_0044360, TvY486_1114890,		protein kinase, putative
OG0000117	Tth.6.1670, Tth.33.1090, Tth.10.2820, Tth.6.1710, Tth.79.1010, Tth.10.2830,			6		675	121.51	144.36	0	0	0			CfaC1_AODS01003159_2090, CfaC1_35_0100, CfaC1_KB217722_0080, CfaC1_12_0050, CfaC1_23_2650, CfaC1_35_0090, CfaC1_03_0050, CfaC1_21_0050, CfaC1_KB217744_0040, CfaC1_33_6090, CfaC1_26_4260, CfaC1_25_3340, CfaC1_31_5720, CfaC1_21_2360, CfaC1_23_2660, CfaC1_28_0090, CfaC1_28_0100, CfaC1_26_4270, CfaC1_34_0010, CfaC1_35_7190, CfaC1_28_4180, CfaC1_23_2620, CfaC1_KB217668_0090, CfaC1_28_0110, CfaC1_26_00…																Tth.6.1670, Tth.33.1090, Tth.10.2820, Tth.6.1710, Tth.79.1010, Tth.10.2830,
OG0000118	Tth.14.2630, Tth.14.3060,			2		125	14.04	16.68	0	0	0		BS60795, BS32610,	CfaC1_33_1980, CfaC1_28_0200, CfaC1_35_0600, CfaC1_08_0510,	LbrM.33.0310, LbrM.26.0560, LbrM.20.0480, LbrM.25.0010,	LdBPK_260520.1, LdBPK_330330.1, LdBPK_250010.1,	LinJ.26.0520, LinJ.33.0330, LinJ.25.0010,	LmjF.26.0550, LmjF.33.0300, LmjF.25.0010,	LmxM.32.0300, LmxM.26.0550, LmxM.25.0010,	LtaP33.0350, LtaP25.0010, LtaP26.0520,	Pem.21.1400,		Pse.25.1270,				TcCLB.509581.20, TcCLB.506683.140, TcCLB.507479.51, TcCLB.507121.40, TcCLB.507875.60, TcCLB.503447.60, TcCLB.506183.70, TcCLB.510853.50, TcCLB.510847.20, TcCLB.508325.220, TcCLB.509777.40, TcCLB.505365.50, TcCLB.506341.30, TcCLB.508831.180, TcCLB.506129.60, TcCLB.508607.60, TcCLB.420293.40, TcCLB.506345.100, TcCLB.509815.50, TcCLB.509959.40,	Tgr.264.1070, Tgr.8.1010,	ESL05224.1, ESL05267.1, ESL05546.1, ESL05394.1, ESL05349.1, ESL05313.1,	Tth.14.2630, Tth.14.3060,
OG0000119	Tth.8.1390, Tth.5.1320, Tth.79.1160,	Tb927.11.3030, Tb927.10.9430, Tb927.5.2960,		3		2103	272.26	323.48	3	429.46	394.64		BS71415, BS54965, BS57745,	CfaC1_35_5220, CfaC1_04_0370, CfaC1_KB217631_0050,	LbrM.33.2210, LbrM.08.0900, LbrM.35.5650,	LdBPK_081040.1, LdBPK_365630.1, LdBPK_332040.1,	LinJ.08.1040, LinJ.36.5630, LinJ.33.2040,	LmjF.08.1130, LmjF.33.1930, LmjF.36.5390,	LmxM.32.1930, LmxM.08.1130, LmxM.36.5390,	LtaP36.5530, LtaP08.0870, LtaP33.2110,	Pem.13.2550, Pem.2.2000, Pem.3.1740,	Pha.13.1800, Pha.7.3830, Pha.4.3930,	Pse.1.1010, Pse.99.1160, Pse.58.1120,	2651, 5371, 11032,	Tb927.11.3030, Tb927.10.9430, Tb927.5.2960,	TcIL3000.11.2790, TcIL3000_5_3230, TcIL3000_10_8190,	TcCLB.506607.19, TcCLB.508717.30, TcCLB.510431.250,	Tgr.421.1020, Tgr.310.1080, Tgr.950.1000,	ESL09350.1, ESL07914.1, ESL06093.1,	Tth.8.1390, Tth.5.1320, Tth.79.1160,	TvY486_0502330, TvY486_1009350, TvY486_1103090,		phosphoribosylpyrophosphate synthetase, putative (PRS)
OG0000120				0		0	0	0	0	0	0													253, 324, 5367, 5560, 279, 367, 1216, 2790, 3036, 1018, 188, 168, 4999, 1544, 2869, 3061, 1283, 8178, 3161, 10024, 13235, 2541, 5688, 1021, 1319, 14274, 325, 32, 5611, 1256, 9213, 4645, 8025, 355, 9576, 217, 189, 2776, 735, 9007, 1250, 1269, 2562, 2028, 7621, 179, 11896, 12027, 391, 697, 422, 2457, 5210, 2685, 3154, 1677, 5530,
OG0000121	Tth.291.1000,			1		317	83.91	99.69	0	0	0		BS54140, BS75065, BS39275, BS67055, BS53770, BS39190, BS84160, BS76030, BS13975, BS75045, BS75040, BS53225, BS75000, BS39320, BS53220, BS17070, BS75050, BS54245, BS39325, BS75055, BS74995, BS53775, BS39220, BS75035, BS39315,	CfaC1_21_1650, CfaC1_21_1660, CfaC1_21_1640, CfaC1_AODS01001599_0010, CfaC1_AODS01001602_0010, CfaC1_21_1620,	LbrM.30.1500, LbrM.30.1520, LbrM.30.1530,	LdBPK_301470.1, LdBPK_301450.1, LdBPK_301480.1,	LinJ.30.1480, LinJ.30.1450, LinJ.30.1470, LinJ.30.1490,	LmjF.30.1430, LmjF.30.1410, LmjF.30.1420, LmjF.30.1390,	LmxM.29.1390, LmxM.29.1410, LmxM.29.1420,	LtaP30.1500, LtaP30.1520,	Pem.5.3400,	Pha.3.6430,	Pse.63.1240,	12132,				Tgr.279.1090,		Tth.291.1000,
OG0000122				0		0	0	0	0	0	0		BS84445, BS90740, BS85735, BS92710, BS79920, BS90620, BS89685, BS41935, BS90635, BS78175c, BS92705, BS22960, BS45820, BS08880, BS88645, BS89695, BS79915, BS35410, BS16180, BS01440, BS73580, BS80025, BS59480, BS35405, BS16235, BS79955, BS79900, BS90775, BS90760, BS59485, BS35825c, BS14260, BS63425, BS59500, BS73595, BS90725, BS88515, BS80225, BS79925, BS52190, BS02095, BS59510, BS59270, BS22985, B…
OG0000123	Tth.75.1060, Tth.88.1120, Tth.75.1070, Tth.75.1080, Tth.42.1190,	Tb927.5.930, Tb927.5.940, Tb927.10.3650,		5		5643	528.26	627.62	3	456.91	107.47		BS58430, BS51270, BS76915,	CfaC1_24_2780, CfaC1_24_3200, CfaC1_24_3190,	LbrM.34.0820, LbrM.34.1110, LbrM.34.1090, LbrM.34.1100,	LdBPK_350850.1, LdBPK_351200.1, LdBPK_351190.1,	LinJ.35.0850, LinJ.35.1190, LinJ.35.1200,	LmjF.35.1180, LmjF.35.1190, LmjF.35.0830,	LmxM.34.0830, LmxM.34.1180, LmxM.34.1190,	LtaP35.1260, LtaP35.1270, LtaP35.0950,	Pem.33.1230,	Pha.19.1390,	Pse.220.1030,		Tb927.5.930, Tb927.5.940, Tb927.10.3650,	TcIL3000_5_620, TcIL3000_5_630, TcIL3000_10_2980, TcIL3000_0_22370, TcIL3000_0_37280, TcIL3000_5_640, TcIL3000_0_22360,	TcCLB.503467.9, TcCLB.508535.10, TcCLB.510213.110, TcCLB.439653.10, TcCLB.510215.10,	Tgr.253.1000, Tgr.1095.1000, Tgr.1749.1000,	ESL12146.1, ESL07380.1,	Tth.75.1060, Tth.88.1120, Tth.75.1070, Tth.75.1080, Tth.42.1190,	TvY486_1003670, TvY486_0500510, TvY486_0500500,		NADH-dependent fumarate reductase (FRDg), NADH-dependent fumarate reductase, putative
OG0000124	Tth.24.2730, Tth.8.4680, Tth.11.3350,	Tb927.11.8440, Tb927.11.7370,		3		762	126.88	150.76	2	33.39	88.2333			CfaC1_26_1860, CfaC1_26_1870, CfaC1_26_1750, CfaC1_26_1800, CfaC1_26_1770, CfaC1_KB217794_0040, CfaC1_26_1840, CfaC1_KB217794_0020, CfaC1_26_1830, CfaC1_KB217794_0070, CfaC1_26_1850, CfaC1_26_1820, CfaC1_26_1810,	LbrM.28.1530, LbrM.28.1520, LbrM.28.1510,	LdBPK_281490.1, LdBPK_281480.1, LdBPK_281470.1,	LinJ.28.1490, LinJ.28.1470, LinJ.28.1480,	LmjF.28.1380, LmjF.28.1360, LmjF.28.1370,	LmxM.28.1380, LmxM.28.1360, LmxM.28.1370,	LtaP28.1420, LtaP28.1440, LtaP28.1430,	Pem.8.2260, Pem.8.2270,	Pha.4.6300, Pha.4.6290,	Pse.104.1130, Pse.104.1120,	9555,	Tb927.11.8440, Tb927.11.7370,	TcIL3000.11.8960, TcIL3000_0_21580, TcIL3000.11.7950,	TcCLB.506931.10, TcCLB.506779.170,	Tgr.1984.1010, Tgr.1984.1000, Tgr.10.1140, Tgr.930.1010,	ESL12096.1,	Tth.24.2730, Tth.8.4680, Tth.11.3350,	TvY486_1107910, TvY486_0043010, TvY486_1109230,		haloacid dehalogenase hydrolase, putative, haloacid dehalogenase-like hydrolase, putative
OG0000125				0		0	0	0	0	0	0		BS71120, BS28235,	CfaC1_34_3270, CfaC1_34_3030, CfaC1_34_2950, CfaC1_34_2930, CfaC1_34_3100, CfaC1_34_3220, CfaC1_34_2910, CfaC1_34_3150, CfaC1_34_3090, CfaC1_34_2970, CfaC1_34_2900, CfaC1_34_2960, CfaC1_34_3200, CfaC1_34_3140, CfaC1_34_3160, CfaC1_34_3170, CfaC1_34_2940, CfaC1_34_3210, CfaC1_34_3230, CfaC1_34_2920, CfaC1_34_3180, CfaC1_34_3060, CfaC1_34_2990, CfaC1_34_3040, CfaC1_34_2980, CfaC1_34_3110, CfaC1_34_…	LbrM.31.2080, LbrM.31.2070, LbrM.10.1510, LbrM.31.3740, LbrM.31.2030, LbrM.31.2050,	LdBPK_311880.1, LdBPK_311870.1, LdBPK_080670.1,	LinJ.31.1880, LinJ.08.0670, LinJ.31.1870,	LmjF.31.1830, LmjF.31.1840, LmjF.08.0660,	LmxM.30.1840, LmxM.30.1830, LmxM.08.0660,	LtaP31.2280, LtaP31.2270, LtaP08.0640,
OG0000126	Tth.10.1280,	Tb927.8.4950,		1		337	17.88	21.24	1	45.8167	45.74		BS77250, BS08720,	CfaC1_17_1800, CfaC1_17_1810, CfaC1_AODS01003214_0040,	LbrM.16.1510, LbrM.16.1520, LbrM.16.1530,	LdBPK_161570.1,	LinJ.16.1570, LinJ.16.1550,	LmjF.16.1470, LmjF.16.1460,	LmxM.16.1460, LmxM.16.1460cpartial, LmxM.16.1470, LmxM.16.1460a,	LtaP16.1450, LtaP35.0020,	Pem.29.1170, Pem.29.1180,	Pha.16.1240, Pha.16.1230,	Pse.13368.1000_o, Pse.5729.1000_o, Pse.12634.1000_o, Pse.12870.1000_o, Pse.4017.1000_o, Pse.7195.1000_o, Pse.2181.1000_o, Pse.8014.1000_o, Pse.4619.1000_o, Pse.2172.1000_o, Pse.79.1180, Pse.3934.1000_o, Pse.12508.1000_o, Pse.3691.1000_o, Pse.7872.1000_o, Pse.8594.1000_o, Pse.9002.1000_o, Pse.4947.1000_o, Pse.3769.1000_o, Pse.8425.1000_o, Pse.7073.1000_o, Pse.2849.1000_o,	5569, 3283, 9258,	Tb927.8.4950,	TcIL3000_8_4720,	TcCLB.511215.70,	Tgr.227.1000,	ESL06702.1,	Tth.10.1280,	TvY486_0804460,		kinesin, putative
OG0000127	Tth.1.7040, Tth.5.2040,	Tb927.4.560, Tb927.11.2430,		2		7764	73.43	87.24	2	86.6367	226.657		BS12660, BS70275, BS92735, BS92740,	CfaC1_33_5700, CfaC1_20_2070,	LbrM.27.1870, LbrM.20.3790,	LdBPK_343990.1, LdBPK_271650.1,	LinJ.27.1650, LinJ.34.3990,	LmjF.27.1750, LmjF.34.4160,	LmxM.27.1750, LmxM.33.4160,	LtaP34.4130, LtaP27.1800,	Pem.1.4440, Pem.3.2370,	Pha.2.5320, Pha.2.5310, Pha.2.5300, Pha.13.1130, Pha.13.1120,	Pse.80.1060, Pse.277.1030, Pse.80.1070,	12862, 12382, 13480, 4367, 6195, 4101, 3226, 3719, 12621, 9277, 8770, 8937, 9278,	Tb927.4.560, Tb927.11.2430,	TcIL3000.11.2240, TcIL3000.11.2230, TcIL3000_4_190, TcIL3000_4_180,	TcCLB.504153.90,	Tgr.7.1190, Tgr.84.1080,	ESL11724.1,	Tth.1.7040, Tth.5.2040,	TvY486_1102460, TvY486_0400280,		Cytoplasmic dynein 2 heavy chain (DYNC2H1), putative, Cytoplasmic dynein 2 heavy chain (DYNC2H1), putative,Cytoplasmic dynein 2 heavy chain (DYNC2H2), putative (DHC1b)
OG0000128	Tth.18.2360, Tth.7.1040, Tth.18.2370,	Tb927.6.5130, Tb927.6.5120, Tb927.9.5690,		3		1927	1634.48	1941.91	3	1774.45	1333.14		BS30135, BS28115, BS09395, BS28110,	CfaC1_10_1500, CfaC1_10_1490, CfaC1_29_4900, CfaC1_AODS01003164_0050, CfaC1_AODS01003164_0040, CfaC1_29_4890,	LbrM.30.3760, LbrM.15.1150,	LdBPK_151200.1, LdBPK_303790.1, LdBPK_151190.1, LdBPK_303780.1,	LinJ.30.3780, LinJ.30.3790, LinJ.15.1190, LinJ.15.1200,	LmjF.15.1207, LmjF.30.3730, LmjF.15.1203, LmjF.30.3720,	LmxM.29.3730, LmxM.29.3720, LmxM.15.1203, LmxM.15.1207,	LtaP30.3760, LtaP30.3770, LtaP15.1130,	Pem.5.1070, Pem.5.1080,	Pha.3.4190,	Pse.184.1050, Pse.69.1200,	1925, 2281,	Tb927.6.5130, Tb927.6.5120, Tb927.9.5690,	TcIL3000_6_4580, TcIL3000_0_57570, TcIL3000_0_57560, TcIL3000_9_1910,	TcCLB.507875.159, TcCLB.509165.40, TcCLB.505977.26,	Tgr.335.1000,		Tth.18.2360, Tth.7.1040, Tth.18.2370,	TvY486_0604440, TvY486_0604430,		60S acidic ribosomal protein P2, putative, 60S acidic ribosomal protein, putative
OG0000129	Tth.10.1870, Tth.10.1880, Tth.10.1890,	Tb927.8.5465, Tb927.8.5460, Tb927.8.5440, Tb927.8.5470,		3		5343	1516.55	1801.81	4	1722.79	678.59		BS16130, BS93175, BS19885,	CfaC1_17_1080, CfaC1_17_1070,	LbrM.16.0930, LbrM.16.0920,	LdBPK_160930.1,	LinJ.16.0930, LinJ.16.0920,	LmjF.16.0910, LmjF.16.0920,	LmxM.16.0920, LmxM.16.0910,	LtaP16.0900, LtaP16.0910,	Pem.62.1090,	Pha.15.1320,	Pse.107.1130,	1381, 2834, 4832, 2510, 10613, 867, 13977, 45, 11316, 2329, 2678, 1520,	Tb927.8.5465, Tb927.8.5460, Tb927.8.5440, Tb927.8.5470,	TcIL3000_0_43830, TcIL3000_8_5250, TcIL3000_8_5280, TcIL3000_0_43820,	TcCLB.509391.30, TcCLB.506749.30, TcCLB.509391.10, TcCLB.509391.20, TcCLB.506749.20,	Tgr.732.1000,	ESL05637.1, ESL11056.1, ESL06144.1, ESL11149.1, ESL11899.1,	Tth.10.1870, Tth.10.1880, Tth.10.1890,	TvY486_0805005,		flagellar calcium-binding protein,17 kDa calflagin,17 kDa calcimedin (Tb-17), flagellar calcium-binding protein,24 kDa calflagin,24 kDa calcimedin (Tb-24), flagellar calcium-binding protein,44 kDa calflagin,44 kDa calcimedin (Tb-44)
OG0000130	Tth.14.1580, Tth.298.1000,	Tb927.1.2360, Tb927.1.2400, Tb927.1.2380, Tb927.1.2340,		2		26295	7062.55	8390.97	4	10330.3	6332.39		BS18440, BS40435, BS59705, BS86625, BS18445,	CfaC1_AODS01003159_2500,	LbrM.29.2700, LbrM.13.0210, LbrM.13.0200, LbrM.13.0190,	LdBPK_130330.1,	LinJ.13.1460, LinJ.13.1450, LinJ.13.0330,	LmjF.13.0340, LmjF.13.0280, LmjF.13.0330, LmjF.13.0320, LmjF.13.0350, LmjF.13.0390, LmjF.13.0360, LmjF.13.0310, LmjF.13.0290, LmjF.13.0380, LmjF.13.0300, LmjF.13.0370,	LmxM.13.0290partial, LmxM.13.0300, LmxM.13.0390, LmxM.13.0280,		Pem.3.1580,	Pha.13.1950,	Pse.308.1000, Pse.308.1010, Pse.99.1010,	1670, 520, 499,	Tb927.1.2360, Tb927.1.2400, Tb927.1.2380, Tb927.1.2340,	TcIL3000_0_31230, TcIL3000_0_31250, TcIL3000_0_27270,		Tgr.662.1010,	ESL09113.1, ESL08706.1, ESL09781.1,	Tth.14.1580, Tth.298.1000,	TvY486_0101150, TvY486_0101120, TvY486_0101130,		alpha tubulin
OG0000131				0		0	0	0	0	0	0		BS30375, BS53570,											2983, 11633, 7078, 2978, 1731, 724, 6816, 14007, 65, 1927, 9548, 14408, 3367, 10868, 1621, 180, 9933, 7523, 14144, 825, 11156, 1824, 1709, 2225, 7610, 11887, 8161, 36, 13561, 687, 165, 1618, 5517, 14077, 7455, 9022, 5357, 1758, 1521, 8523, 6472, 377, 986, 12782, 516, 8434, 3840, 2460, 330, 4233, 13796, 3941,
OG0000132	Tth.3.4040, Tth.17.2020, Tth.3.1030,	Tb927.10.16150, Tb927.10.13510, Tb927.11.14730,		3		1794	126.37	150.15	3	200.23	223.04		BS91365, BS10415, BS86945,	CfaC1_32_2000, CfaC1_21_0880, CfaC1_27_1650,	LbrM.32.1670, LbrM.18.0690, LbrM.19.1850,	LdBPK_321570.1, LdBPK_180620.1, LdBPK_191620.1,	LinJ.32.1570, LinJ.19.1620, LinJ.18.0620,	LmjF.32.1500, LmjF.19.1590, LmjF.18.0610,	LmxM.31.1500, LmxM.18.0610, LmxM.19.1590,	LtaP32.1600, LtaP19.1530, LtaP18.0650,	Pem.4.1740, Pem.30.1690, Pem.10.2460,	Pha.5.4740, Pha.9.2430, Pha.18.1030,	Pse.26.1070, Pse.222.1020,	12731, 9909, 9406, 13474,	Tb927.10.16150, Tb927.10.13510, Tb927.11.14730,	TcIL3000.11.15020, TcIL3000_10_11610,	TcCLB.506223.80, TcCLB.507213.10,	Tgr.9.1110, Tgr.630.1040, Tgr.860.1040,	ESL10333.1, ESL07283.1,	Tth.3.4040, Tth.17.2020, Tth.3.1030,	TvY486_0027180, TvY486_1115460, TvY486_1013080,		ATP-dependent zinc metallopeptidase, putative, zinc metallopeptidase, putative, metalloprotease, putative,cell division protein FtsH homologue, putative
OG0000133	Tth.11.3400, Tth.11.3420,	Tb927.11.8520, Tb927.11.8480, Tb927.11.8580, Tb927.11.8570, Tb927.11.8530, Tb927.11.8490, Tb927.11.8610, Tb927.11.8500, Tb927.11.8620, Tb927.11.8510,		2		794	64.47	76.59	10	65.9833	155.167		BS01685,	CfaC1_26_1930, CfaC1_KB217612_0030, CfaC1_26_1910, CfaC1_KB217612_0040, CfaC1_26_1940, CfaC1_KB217612_0010,	LbrM.28.1580, LbrM.28.1590, LbrM.28.1570,	LdBPK_281530.1, LdBPK_281550.1, LdBPK_281540.1,	LinJ.28.1540, LinJ.28.1530, LinJ.28.1550,	LmjF.28.1410, LmjF.28.1420, LmjF.28.1430,	LmxM.28.1430, LmxM.28.1420, LmxM.28.1410,	LtaP28.1490, LtaP28.1480,	Pem.8.2210, Pem.8.2220,	Pha.4.6260, Pha.4.6270,	Pse.378.1020, Pse.378.1040, Pse.378.1050, Pse.378.1030,		Tb927.11.8520, Tb927.11.8480, Tb927.11.8580, Tb927.11.8570, Tb927.11.8530, Tb927.11.8490, Tb927.11.8610, Tb927.11.8500, Tb927.11.8620, Tb927.11.8510,	TcIL3000.11.9000, TcIL3000_0_59930,	TcCLB.503755.10, TcCLB.503755.30,	Tgr.699.1040, Tgr.462.1020, Tgr.1775.1000,	ESL09036.1,	Tth.11.3400, Tth.11.3420,	TvY486_1109290, TvY486_1109280,		unspecified product, DNA polymerase kappa, putative,DNA polymerase IV, putative, DNA polymerase kappa, putative
OG0000134				0		0	0	0	0	0	0																	Tgr.1863.1000, Tgr.2351.1000, Tgr.1199.1010, Tgr.1545.1010, Tgr.1516.1010, Tgr.661.1030, Tgr.1460.1010, Tgr.1057.1020, Tgr.2224.1000, Tgr.1050.1030, Tgr.907.1030, Tgr.2216.1000, Tgr.1199.1020, Tgr.986.1010, Tgr.1255.1000, Tgr.2413.1000, Tgr.2320.1000, Tgr.1398.1000, Tgr.1743.1000, Tgr.2509.1000, Tgr.1028.1010, Tgr.1545.1000, Tgr.800.1010, Tgr.2217.1000, Tgr.1309.1000, Tgr.1689.1000, Tgr.1077.1000…
OG0000135	Tth.1.5830,	Tb927.4.1650,		1		542	43.76	51.99	1	29.1467	63.0333		BS77450, BS77455, BS77460,	CfaC1_34_1220, CfaC1_33_4520, CfaC1_KB217510_0460, CfaC1_34_1260, CfaC1_KB217510_0430, CfaC1_34_1210, CfaC1_KB217510_0440, CfaC1_KB217510_0410, CfaC1_34_1230, CfaC1_34_1240, CfaC1_34_1250, CfaC1_KB217510_0390, CfaC1_KB217510_0380,	LbrM.20.2650, LbrM.31.1000, LbrM.31.0980, LbrM.31.0990,	LdBPK_310850.1, LdBPK_342900.1, LdBPK_310840.1, LdBPK_310830.1,	LinJ.34.2900, LinJ.31.0840, LinJ.31.0850, LinJ.31.0830,	LmjF.31.0800, LmjF.34.3070, LmjF.31.0820, LmjF.31.0810,	LmxM.30.0800, LmxM.30.0810, LmxM.30.0820, LmxM.33.3070,	LtaP17.1360, LtaP31.0820, LtaP34.2980,	Pem.2.6540,	Pha.1.7310,	Pse.875.1010, Pse.732.1000, Pse.875.1000,	650,	Tb927.4.1650,	TcIL3000_4_1230,	TcCLB.504057.130,	Tgr.501.1010,	ESL05787.1, ESL08071.1,	Tth.1.5830,	TvY486_0401350,		hypothetical protein, conserved
OG0000136	Tth.29.1880, Tth.29.1870,	Tb927.7.4180, Tb927.7.4170,		2		675	115.07	136.71	2	283.99	435.567			CfaC1_11_0750, CfaC1_11_0770, CfaC1_11_0740, CfaC1_11_0790,	LbrM.14.0650, LbrM.14.0660, LbrM.14.0630, LbrM.14.0640,	LdBPK_140670.1, LdBPK_140700.1, LdBPK_140660.1, LdBPK_140680.1,	LinJ.14.0670, LinJ.14.0660, LinJ.14.0680, LinJ.14.0700,	LmjF.14.0650, LmjF.14.0640, LmjF.14.0660, LmjF.14.0670,	LmxM.14.0670, LmxM.14.0660, LmxM.14.0650, LmxM.14.0640,	LtaP14.0660, LtaP14.0650, LtaP14.0640, LtaP14.0630,	Pem.23.1040, Pem.23.1070, Pem.23.1060, Pem.23.1050,	Pha.3.5360, Pha.3.5340, Pha.3.5330, Pha.3.5350,	Pse.495.1030, Pse.882.1000, Pse.495.1020, Pse.298.1000,		Tb927.7.4180, Tb927.7.4170,	TcIL3000_7_3360,	TcCLB.506661.30, TcCLB.506661.20,	Tgr.871.1000, Tgr.748.1040,	ESL07780.1, ESL08017.1,	Tth.29.1880, Tth.29.1870,	TvY486_0704210, TvY486_0704200,		fatty acid elongase, putative
OG0000137	Tth.34.2320, Tth.34.2410, Tth.34.2420, Tth.34.2390,	Tb927.10.8950, Tb927.10.8890, Tb927.10.8970,		4		896	479.7	569.92	3	214.7	348.853		BS90205, BS90200, BS19650, BS62005, BS14825, BS59700, BS19655, BS43380,	CfaC1_35_5840, CfaC1_35_5760,	LbrM.35.6130, LbrM.35.6140, LbrM.35.6210,	LdBPK_366180.1, LdBPK_366100.1,	LinJ.36.6100, LinJ.36.6180,	LmjF.36.5920, LmjF.36.5845,	LmxM.36.5845, LmxM.36.5920,	LtaP36.6070, LtaP36.5990,	Pem.13.2090, Pem.13.2160,	Pha.7.4310, Pha.7.4230,	Pse.1.1530, Pse.1.1450,	3038, 5716,	Tb927.10.8950, Tb927.10.8890, Tb927.10.8970,	TcIL3000_10_7740, TcIL3000_10_7660,	TcCLB.508719.60, TcCLB.511039.10, TcCLB.508719.40,	Tgr.1694.1000, Tgr.35.1000,	ESL06461.1, ESL05347.1, ESL05210.1, ESL06742.1, ESL06177.1,	Tth.34.2320, Tth.34.2410, Tth.34.2420, Tth.34.2390,	TvY486_1008800, TvY486_1008720,		kinetoplast DNA-associated protein, putative
OG0000138	Tth.27.2110, Tth.27.2100, Tth.27.2090,	Tb927.8.740, Tb927.8.750, Tb927.8.760, Tb927.8.730,		3		6752	1720.33	2043.91	4	1738.08	733.333		BS50145, BS50140,	CfaC1_09_1420, CfaC1_KB217720_0030, CfaC1_09_1430,	LbrM.07.1030, LbrM.07.1050, LbrM.07.1040,	LdBPK_071150.1,	LinJ.07.1150, LinJ.07.1130, LinJ.07.1140,	LmjF.07.0990, LmjF.07.1000, LmjF.07.0980,	LmxM.07.1000, LmxM.07.0990, LmxM.07.0980,	LtaP07.1050, LtaP07.1040, LtaP07.1060,	Pem.46.1190, Pem.46.1180, Pem.46.1200,	Pha.26.1080, Pha.26.1070, Pha.26.1060,	Pse.130.1020, Pse.130.1010, Pse.130.1040,	2411, 1485, 13915, 452, 6524,	Tb927.8.740, Tb927.8.750, Tb927.8.760, Tb927.8.730,	TcIL3000_8_300, TcIL3000_0_56630, TcIL3000_8_310,	TcCLB.510859.17, TcCLB.510859.10,	Tgr.669.1000, Tgr.289.1050,		Tth.27.2110, Tth.27.2100, Tth.27.2090,	TvY486_0800200, TvY486_0800230, TvY486_0800220,		nucleolar RNA-binding protein, putative, nucleolar RNA-binding protein (Nopp44/46), nucleolar RNA-binding protein, truncated
OG0000139	Tth.3.2190, Tth.3.2180,	Tb927.10.15400, Tb927.10.15390,		2		3348	105.99	125.93	2	70.1967	112.57		BS46935, BS17660, BS68850c, BS65435, BS73100, BS82985, BS69740,	CfaC1_19_0400, CfaC1_19_0420, CfaC1_19_0430,	LbrM.19.1000, LbrM.19.1160, LbrM.19.1010, LbrM.19.1150,	LdBPK_190690.1, LdBPK_190700.1, LdBPK_190680.1,	LinJ.19.0680, LinJ.19.0700, LinJ.19.0690,	LmjF.19.0700, LmjF.19.0690, LmjF.19.0680,	LmxM.19.0700, LmxM.19.0680, LmxM.19.0690,	LtaP19.0670, LtaP19.0380, LtaP19.0660, LtaP19.0650, LtaPcontig162-1,	Pem.3.1010, Pem.3.1000,	Pha.13.2560, Pha.13.2540,	Pse.25.1020, Pse.25.1010, Pse.25.1030,	3101,	Tb927.10.15400, Tb927.10.15390,	TcIL3000_10_13180, TcIL3000_10_13170,	TcCLB.506503.90, TcCLB.506503.80,	Tgr.179.1000, Tgr.633.1000,	ESL06827.1,	Tth.3.2190, Tth.3.2180,	TvY486_1014760, TvY486_1014780,		kinesin, putative
OG0000140	Tth.14.3000,	Tb927.1.600, Tb927.1.580,		1		1869	159.91	189.99	2	179.043	129.317			CfaC1_18_0130, CfaC1_18_2180, CfaC1_03_0650, CfaC1_AODS01003348_0010, CfaC1_KB217810_0010, CfaC1_23_0100, CfaC1_24_0270, CfaC1_26_0080, CfaC1_03_0640,	LbrM.10.1450, LbrM.10.0030, LbrM.20.4120, LbrM.28.3250,	LdBPK_101440.1, LdBPK_200040.1, LdBPK_030480.1,	LinJ.20.0040, LinJ.10.0010, LinJ.10.1440, LinJ.03.0480,	LmjF.10.1300, LmjF.10.0030, LmjF.03.0500,	LmxM.20.0031, LmxM.10.0030, LmxM.10.1300, LmxM.03.0500,	LtaP03.0460, LtaP20.0040, LtaPcontig41-1,	Pem.20.1190,	Pha.7.1200,	Pse.619.1000, Pse.619.1020,		Tb927.1.600, Tb927.1.580,	TcIL3000_1_150, TcIL3000_0_52300,	TcCLB.511417.90, TcCLB.511417.80,	Tgr.264.1000,	ESL05435.1, ESL05318.1, ESL11975.1, ESL05257.1, ESL05217.1, ESL05950.1,	Tth.14.3000,	TvY486_0003620, TvY486_0024200, TvY486_0100070, TvY486_0100050,		phosphate-repressible phosphate permease, putative
OG0000141	Tth.1.3750,	Tb927.4.3500, Tb927.4.3480, Tb927.4.3520,		1		294	78.34	93.07	3	355.81	289.567			CfaC1_17_0610, CfaC1_17_0620, CfaC1_17_0570, CfaC1_17_0560, CfaC1_17_0600, CfaC1_17_0550, CfaC1_17_0590, CfaC1_17_0520, CfaC1_17_0650, CfaC1_17_0640, CfaC1_17_0580,	LbrM.16.0490, LbrM.16.0520, LbrM.16.0510,	LdBPK_160480.1, LdBPK_160500.1, LdBPK_160510.1,	LinJ.16.0510, LinJ.16.0500, LinJ.16.0480,	LmjF.16.0500, LmjF.16.0490, LmjF.16.0470,	LmxM.16.0490, LmxM.16.0470, LmxM.16.0500,	LtaP16.0480, LtaP16.0450,					Tb927.4.3500, Tb927.4.3480, Tb927.4.3520,	TcIL3000_0_03260,	TcCLB.507485.10, TcCLB.507485.20, TcCLB.507673.50, TcCLB.507673.60, TcCLB.507485.30, TcCLB.507485.40, TcCLB.507673.70, TcCLB.507485.45,	Tgr.1334.1030, Tgr.985.1020, Tgr.108.1110, Tgr.2452.1000, Tgr.1334.1020, Tgr.1334.1000,	ESL07981.1, ESL12219.1, ESL06350.1,	Tth.1.3750,	TvY486_0403290, TvY486_0403270,		hypothetical protein, hypothetical protein, conserved
OG0000142				0		0	0	0	0	0	0																TcCLB.506599.250, TcCLB.508715.20, TcCLB.507237.60, TcCLB.508389.90, TcCLB.506289.210, TcCLB.506971.20, TcCLB.507959.180, TcCLB.504239.330, TcCLB.506291.31, TcCLB.507699.170, TcCLB.510013.120, TcCLB.504239.180, TcCLB.511603.434, TcCLB.504039.250, TcCLB.510377.420, TcCLB.508163.330, TcCLB.506289.250, TcCLB.505025.20, TcCLB.511613.166, TcCLB.507237.310, TcCLB.511553.120, TcCLB.506289.140, TcCLB.510…		ESL06100.1, ESL05467.1, ESL05568.1, ESL05225.1,		TvY486_1013120,
OG0000143	Tth.1.3260, Tth.34.1330, Tth.42.1710,	Tb927.10.4180, Tb927.10.8050, Tb927.3.3380,		3		383	68.89	81.85	3	91.6667	327.26		BS02670, BS58940, BS43460,	CfaC1_25_2780, CfaC1_35_6850, CfaC1_24_2130,	LbrM.29.2370, LbrM.35.7130, LbrM.34.0230,	LdBPK_292510.1, LdBPK_367090.1, LdBPK_350190.1,	LinJ.36.7090, LinJ.29.2510, LinJ.35.0190,	LmjF.35.0190, LmjF.36.6780, LmjF.29.2400,	LmxM.08_29.2400, LmxM.34.0190, LmxM.36.6780,	LtaP35.0300, LtaP29.2610, LtaP36.7030,	Pem.31.1390, Pem.13.1290,	Pha.4.7510, Pha.7.5090,	Pse.23.1130, Pse.139.1160,	4516,	Tb927.10.4180, Tb927.10.8050, Tb927.3.3380,	TcIL3000_0_42490, TcIL3000_10_3480, TcIL3000_10_6920,	TcCLB.510323.110, TcCLB.511467.30,	Tgr.54.1060, Tgr.209.1000, Tgr.374.1080,	ESL09653.1, ESL07251.1, ESL11867.1,	Tth.1.3260, Tth.34.1330, Tth.42.1710,	TvY486_1007930, TvY486_0302770, TvY486_1004200,		TFIIF-stimulated CTD phosphatase, putative
OG0000144	Tth.4.4980, Tth.32.1320, Tth.32.1330,	Tb927.10.2440, Tb927.9.14220, Tb927.6.930, Tb927.6.940, Tb927.11.3220,		3		2241	287.21	341.23	5	186.153	523.197		BS62910, BS88390,	CfaC1_31_1790, CfaC1_06_0300, CfaC1_31_1770, CfaC1_KB217577_0100,	LbrM.34.1490,	LdBPK_351580.1,	LinJ.35.1580,	LmjF.35.1580,	LmxM.34.1580,	LtaP35.1630,	Pem.7.1100,	Pha.6.1770,	Pse.16.1290,	14055, 2173, 2051,	Tb927.10.2440, Tb927.9.14220, Tb927.6.930, Tb927.6.940, Tb927.11.3220,	TcIL3000_0_46570, TcIL3000_0_40900, TcIL3000_9_6120, TcIL3000_10_2070,	TcCLB.510759.160, TcCLB.506531.50, TcCLB.507537.40,	Tgr.973.1010, Tgr.110.1100,	ESL09944.1, ESL05447.1,	Tth.4.4980, Tth.32.1320, Tth.32.1330,	TvY486_0027080, TvY486_0600450, TvY486_0600430, TvY486_0028210, TvY486_0907120, TvY486_0024170, TvY486_0041090, TvY486_0020990, TvY486_0038760, TvY486_0600420, TvY486_0019190, TvY486_0600440, TvY486_0600410, TvY486_0009220,		metacaspase MCA4,cysteine peptidase, Clan CD, family C13, putative (MCA4), metacaspase MCA2 (MCA2), metacaspase 5, putative (MCA5), metacaspase MCA3,cysteine peptidase, Clan CD, family C13, putative (TbMCA4), metacaspase,cysteine peptidase, Clan CD, family C13 (mca1)
OG0000145	Tth.35.1200, Tth.3.5000, Tth.3.5010, Tth.3.4990, Tth.3.5020,	Tb927.10.12500, Tb927.10.12510,		5		8916	413.25	490.99	2	261.937	157.453		BS57740, BS46975, BS66915, BS57735, BS03190, BS06025, BS93450, BS06030, BS42870,	CfaC1_21_2120, CfaC1_21_2130,	LbrM.18.1730, LbrM.18.1740, LbrM.18.1550,	LdBPK_181510.1, LdBPK_181500.1,	LinJ.18.1510, LinJ.18.1490, LinJ.18.1500,	LmjF.18.1510, LmjF.18.1520,	LmxM.18.1520, LmxM.18.1510,	LtaP18.1480,	Pem.34.1150,	Pha.6.4100,	Pse.149.1000, Pse.149.1010,	6205,	Tb927.10.12500, Tb927.10.12510,	TcIL3000_10_10700, TcIL3000_10_10710,	TcCLB.506649.20, TcCLB.509809.39,	Tgr.53.1070, Tgr.1601.1010, Tgr.59.1220, Tgr.2113.1000,	ESL05249.1, ESL09518.1, ESL07387.1, ESL08181.1, ESL10273.1,	Tth.35.1200, Tth.3.5000, Tth.3.5010, Tth.3.4990, Tth.3.5020,	TvY486_1012190,		P-type H -ATPase, putative
OG0000146	Tth.17.1940, Tth.24.2510, Tth.9.1360,	Tb927.3.5330, Tb927.11.9180,		3		1111	184.7	219.43	2	113.293	156.15		BS11820, BS64130, BS21935,	CfaC1_14_1760, CfaC1_26_2340, CfaC1_32_2070,	LbrM.29.0270, LbrM.32.1740, LbrM.28.1940,	LdBPK_290340.1, LdBPK_281890.1, LdBPK_321650.1,	LinJ.28.1890, LinJ.32.1650, LinJ.29.0340,	LmjF.28.1770, LmjF.32.1570, LmjF.29.0330,	LmxM.08_29.0330, LmxM.31.1570, LmxM.28.1770,	LtaP29.0340, LtaP28.1820, LtaP32.1680,	Pem.8.1920, Pem.1.1350,	Pha.4.5970, Pha.2.8480,	Pse.19.1060, Pse.8.1170,	13775, 9457, 14411,	Tb927.3.5330, Tb927.11.9180,	TcIL3000.11.9540, TcIL3000_3_3280,	TcCLB.503677.4, TcCLB.510143.30,	Tgr.9.1190, Tgr.226.1080, Tgr.441.1040,	ESL10480.1, ESL12234.1, ESL05539.1,	Tth.17.1940, Tth.24.2510, Tth.9.1360,	TvY486_0304710, TvY486_1109700,		ADP-ribosylation factor GTPase activating protein, putative (Cnt-b5), centaurin beta 5 (Cnt-b5)
OG0000147	Tth.10.2780, Tth.44.1030, Tth.5.4760, Tth.10.2700, Tth.10.2810, Tth.10.2740, Tth.6.1680, Tth.10.2800, Tth.6.1700, Tth.80.1010, Tth.18.1010, Tth.6.1660, Tth.44.1010,			13		9214.31	1412.38	1678.05	0	0	0		BS06430, BS06425,	CfaC1_AODS01003159_2360, CfaC1_26_0010, CfaC1_01_0370, CfaC1_23_1460, CfaC1_31_0010, CfaC1_23_2630, CfaC1_28_4190, CfaC1_03_0040, CfaC1_KB217814_0060, CfaC1_KB217817_0030, CfaC1_28_0080, CfaC1_16_1480, CfaC1_35_7200, CfaC1_12_0040, CfaC1_21_2380, CfaC1_01_0380, CfaC1_24_0310, CfaC1_10_1220, CfaC1_22_0090, CfaC1_KB217722_0060, CfaC1_02_0920, CfaC1_32_0070, CfaC1_07_1430, CfaC1_15_0050, CfaC1_10_00…																Tth.10.2780, Tth.44.1030, Tth.5.4760, Tth.10.2700, Tth.10.2810, Tth.10.2740, Tth.6.1680, Tth.10.2800, Tth.6.1700, Tth.80.1010, Tth.18.1010, Tth.6.1660, Tth.44.1010,
OG0000148	Tth.18.2720, Tth.18.2700, Tth.18.2710,	Tb927.9.5100, Tb927.9.5040,		3		2179	215.39	255.91	2	134.113	161.467		BS27845,	CfaC1_10_1880, CfaC1_AODS01003594_0010, CfaC1_10_1870, CfaC1_10_1890, CfaC1_KB217714_0110,	LbrM.15.1480, LbrM.15.1250,	LdBPK_151540.1, LdBPK_151550.1,	LinJ.15.1550, LinJ.15.1540,	LmjF.15.1480,	LmxM.15.1481, LmxM.15.1480,	LtaPcontig05818-1, LtaP15.1430, LtaPcontig05819-1, LtaP15.1440,	Pem.44.1340,	Pha.3.4450, Pha.3.4460,	Pse.293.1080, Pse.293.1070,	6482, 25, 1404, 5178, 116, 1947, 3013, 115,	Tb927.9.5100, Tb927.9.5040,	TcIL3000_0_03910, TcIL3000_9_1670, TcIL3000_0_03920,	TcCLB.508277.100, TcCLB.508277.110,	Tgr.1578.1010, Tgr.1578.1000, Tgr.72.1100,	ESL12121.1, ESL06854.1, ESL06997.1,	Tth.18.2720, Tth.18.2700, Tth.18.2710,	TvY486_0901790, TvY486_0039420,		cAMP-specific phosphodiesterase (PDEB1), cAMP-specific phosphodiesterase (PDEB2)
OG0000149				0		0	0	0	0	0	0		BS73340, BS09685, BS76050, BS77990, BS72990, BS76040, BS72980, BS84650, BS38520, BS78010, BS41735, BS79870, BS38515, BS05475, BS18325, BS83705, BS09690, BS78005, BS18340, BS76035, BS72965, BS79785, BS05470, BS38510, BS83710, BS05460, BS79865, BS54610, BS76025, BS72975, BS05480, BS18330, BS05450, BS61360, BS72985, BS61365, BS18335,							LtaP17.0130,				7113, 108, 914, 2914, 1118, 362, 13696, 3521, 4196, 2177, 7188,
OG0000150	Tth.12.1300, Tth.6.1530, Tth.2.3190,	Tb927.5.4460, Tb927.10.6310, Tb05.5K5.110, Tb927.10.1990,		3		1703	87.34	103.77	4	233.23	306.447		BS73780, BS36325, BS73775, BS71795,	CfaC1_31_0350, CfaC1_05_0080, CfaC1_30_2190,	LbrM.05.0060, LbrM.21.0270, LbrM.21.0260, LbrM.35.2060,	LdBPK_361950.1, LdBPK_050060.1, LdBPK_210260.1,	LinJ.21.0260, LinJ.05.0060, LinJ.36.1950,	LmjF.05.0060, LmjF.36.1870, LmjF.21.0200,	LmxM.05.0060, LmxM.21.0200, LmxM.36.1870,	LtaP05.0070, LtaP36.1850, LtaP21.0220,					Tb927.5.4460, Tb927.10.6310, Tb05.5K5.110, Tb927.10.1990,	TcIL3000_10_1640, TcIL3000_5_5140, TcIL3000_10_5380,	TcCLB.510353.10, TcCLB.507641.160, TcCLB.508951.70,	Tgr.145.1060, Tgr.175.1060, Tgr.1394.1000,	ESL09696.1, ESL08130.1, ESL06031.1, ESL10179.1,	Tth.12.1300, Tth.6.1530, Tth.2.3190,	TvY486_0503860, TvY486_1006270, TvY486_1001960,		major vault protein, putative,BAC from homologous region on chr5, major vault protein, putative (MVP)
OG0000151	Tth.35.1760, Tth.288.1000, Tth.15.1970,	Tb927.8.6850, Tb927.9.15930, Tb927.7.7490, Tb09.v4.0108,		3		767	197.01	234.07	4	58.22	179.043		BS12040, BS58495, BS18155, BS55320,	CfaC1_07_0590, CfaC1_AODS01003307_0020, CfaC1_AODS01003308_0020, CfaC1_30_3330, CfaC1_AODS01003308_0030, CfaC1_AODS01003307_0030,	LbrM.24.1500, LbrM.24.1490, LbrM.04.0590,	LdBPK_241430.1, LdBPK_241420.1, LdBPK_040530.1,	LinJ.24.1430, LinJ.24.1420, LinJ.04.0530,	LmjF.24.1380, LmjF.04.0540, LmjF.24.1390,	LmxM.24.1380, LmxM.24.1390, LmxM.04.0540,	LtaP04.0530, LtaPcontig03216-1, LtaP05.0920, LtaP24.1470, LtaP24.1490, LtaPcontig00006-1,	Pem.9.2390,	Pha.1.1720, Pha.1.1700,	Pse.4.1350,		Tb927.8.6850, Tb927.9.15930, Tb927.7.7490, Tb09.v4.0108,		TcCLB.504035.130, TcCLB.504033.190,	Tgr.425.1080, Tgr.781.1000, Tgr.205.1010,	ESL05277.1,	Tth.35.1760, Tth.288.1000, Tth.15.1970,	TvY486_0806450,		small GTPase, putative,GTP-binding protein, putative (RAB1B), expression site-associated gene (ESAG, pseudogene), putative,expression site-associated gene 8 (ESAG8), pseudogene,chrIX additional, unordered contigs, hypothetical protein, conserved
OG0000152				0		0	0	0	0	0	0		BS07835, BS73920, BS31305,											117, 7934, 13778, 11683, 6226, 11049, 7855, 1313, 1643, 3462, 898, 4205, 2383, 9231, 11667, 3162, 8584, 8017, 10191, 12817, 4917, 326, 9619, 6101, 2054, 7110, 7678, 7052, 3483, 12005, 1957, 5628, 3177, 5584, 11738, 13806, 1876, 2098, 2902, 66, 7844, 10667, 6233, 859, 2763, 12458,
OG0000153				0		0	0	0	0	0	0															TcIL3000_0_54490, TcIL3000_0_31890, TcIL3000_0_05940, TcIL3000_0_58880, TcIL3000_0_45780, TcIL3000_0_38280, TcIL3000_0_29900, TcIL3000_0_41630, TcIL3000_0_60970, TcIL3000_0_32220, TcIL3000_0_16110, TcIL3000_0_45175, TcIL3000_0_10021, TcIL3000_0_11380, TcIL3000_0_39990, TcIL3000_0_05760, TcIL3000_0_33780, TcIL3000_0_28783, TcIL3000_0_52540, TcIL3000_0_40780, TcIL3000_0_19210, TcIL3000_0_01870, TcI…
OG0000154				0		0	0	0	0	0	0																				TvY486_0013400, TvY486_0017410, TvY486_0017270, TvY486_0021990, TvY486_0044110, TvY486_0009570, TvY486_0031020, TvY486_0036810, TvY486_0026250, TvY486_0019550, TvY486_0016460, TvY486_0016440, TvY486_0024790, TvY486_0033430, TvY486_0041920, TvY486_0015480, TvY486_0011030, TvY486_0035590, TvY486_0021670, TvY486_0017370, TvY486_0034270, TvY486_0001910, TvY486_0031230, TvY486_0036010, TvY486_0010120,…
OG0000155	Tth.46.1070, Tth.70.1100,	Tb927.11.13190, Tb927.11.13090,		2		6370	745.04	885.17	2	658.913	522.677		BS11165, BS57385,	CfaC1_12_1380, CfaC1_12_1400,	LbrM.09.1020,	LdBPK_091020.1, LdBPK_091030.1,	LinJ.09.1030, LinJ.09.1020,	LmjF.09.0970,	LmxM.09.0970,	LtaP17.0920,	Pem.28.1180,	Pha.1.9970,	Pse.166.1040,		Tb927.11.13190, Tb927.11.13090,	TcIL3000.11.13470, TcIL3000.11.13550, TcIL3000_0_43470,	TcCLB.506599.395, TcCLB.511875.5, TcCLB.511399.76, TcCLB.508977.31, TcCLB.506965.60, TcCLB.508163.150, TcCLB.510275.180, TcCLB.509979.281, TcCLB.507237.110, TcCLB.506603.29, TcCLB.511613.100, TcCLB.508977.65, TcCLB.503977.79, TcCLB.507091.91, TcCLB.506653.50, TcCLB.508977.111, TcCLB.511875.25, TcCLB.511401.111, TcCLB.510163.20, TcCLB.508163.105,	Tgr.928.1020,	ESL05888.1, ESL11276.1, ESL05599.1, ESL10224.1,	Tth.46.1070, Tth.70.1100,	TvY486_1114060,		elongation factor 1 gamma, putative
OG0000156	Tth.41.1790,	Tb927.8.8150, Tb927.4.4190,		1		989	165.56	196.7	2	62.1767	152.187		BS15650, BS81230, BS00750, BS81235,	CfaC1_34_0980, CfaC1_KB217510_0370, CfaC1_34_1190, CfaC1_KB217510_0160, CfaC1_34_1200, CfaC1_KB217510_0360,	LbrM.31.0850, LbrM.31.0960, LbrM.31.0970,	LdBPK_310810.1, LdBPK_310710.1, LdBPK_310820.1,	LinJ.31.0710, LinJ.31.0810, LinJ.31.0820,	LmjF.31.0780, LmjF.31.0680, LmjF.31.0790,	LmxM.30.0680, LmxM.30.0790, LmxM.30.0780,	LtaP31.0810, LtaP31.0800, LtaP31.0700,		Pha.14.1360, Pha.20.1200, Pha.20.1330,	Pse.254.1010, Pse.973.1000,	9944, 8403, 2391, 224,	Tb927.8.8150, Tb927.4.4190,	TcIL3000_8_8300, TcIL3000_0_20280, TcIL3000_4_3610,	TcCLB.509895.60,	Tgr.422.1060,	ESL12091.1,	Tth.41.1790,	TvY486_0403830, TvY486_0807530,		hypothetical protein, conserved
OG0000157	Tth.8.1650, Tth.8.1640, Tth.6.3250,	Tb927.10.9700, Tb927.10.9690,		3		1433	33.66	39.99	2	55.2633	86.5067		BS14140, BS14135,	CfaC1_35_4030, CfaC1_35_4040,	LbrM.35.4560, LbrM.35.4570,	LdBPK_364530.1, LdBPK_364540.1,	LinJ.36.4540, LinJ.36.4530,	LmjF.36.4320, LmjF.36.4330,	LmxM.36.4330, LmxM.36.4320,	LtaP36.4460, LtaP36.4470,	Pem.18.1860, Pem.18.1830, Pem.18.1850,	Pha.7.2680, Pha.7.2710, Pha.7.2690, Pha.7.2720,	Pse.582.1000, Pse.1089.1000, Pse.1749.1000,	13592,	Tb927.10.9700, Tb927.10.9690,	TcIL3000_10_8660, TcIL3000.11.11660, TcIL3000_10_8650, TcIL3000_10_8640,	TcCLB.504147.250, TcCLB.503971.5, TcCLB.504147.240, TcCLB.509823.4,	Tgr.562.1020, Tgr.38.1040, Tgr.562.1010, Tgr.38.1050,	ESL07837.1,	Tth.8.1650, Tth.8.1640, Tth.6.3250,	TvY486_0022690, TvY486_1111930, TvY486_1009510,		predicted C2 domain protein
OG0000158	Tth.17.1070, Tth.1.6430, Tth.38.1140, Tth.38.1130,	Tb927.11.15490, Tb927.7.7400,		4		2839.98	199.48	237.01	2	117.71	219.233		BS80505,		LbrM.27.0260, LbrM.32.2500, LbrM.27.0250,	LdBPK_270240.1, LdBPK_322420.1,	LinJ.32.2420, LinJ.27.0250,	LmjF.32.2270, LmjF.27.0240,	LmxM.31.2270, LmxM.27.0240,	LtaP32.2450, LtaP32.2460,	Pem.4.2990, Pem.2.3490, Pem.4.3000,	Pha.5.3460, Pha.3.3040, Pha.5.3450,	Pse.287.1050, Pse.11858.1000_o, Pse.5628.1000_o, Pse.7749.1000_o, Pse.11137.1000_o, Pse.4725.1000_o, Pse.8522.1000_o, Pse.11793.1000_o, Pse.297.1010, Pse.13376.1000_o, Pse.8357.1000_o, Pse.3627.1000_o,		Tb927.11.15490, Tb927.7.7400,	TcIL3000_7_6020, TcIL3000_0_04370,	TcCLB.510609.60, TcCLB.509269.4, TcCLB.503865.60,	Tgr.52.1120, Tgr.237.1050,		Tth.17.1070, Tth.1.6430, Tth.38.1140, Tth.38.1130,	TvY486_0404450, TvY486_1116280, TvY486_0707000,		hypothetical protein, conserved, Tb-291 membrane associated protein, putative,membrane associated protein, putative
OG0000159	Tth.21.2130, Tth.21.2120, Tth.21.2110,	Tb927.7.1120, Tb927.7.1140, Tb927.7.1130,		3		745	268.86	319.44	3	285.843	654.567		BS59885, BS59945, BS77340, BS59890,	CfaC1_08_0810, CfaC1_08_0780, CfaC1_08_0800, CfaC1_08_0790,	LbrM.26.0830, LbrM.26.0810, LbrM.26.0820,	LdBPK_260780.1,	LinJ.26.0770, LinJ.26.0780,	LmjF.26.0810, LmjF.26.0800, LmjF.26.0820,	LmxM.26.0800, LmxM.26.0810,	LtaP26.1520,	Pem.21.1650, Pem.21.1660,	Pha.8.1710, Pha.8.1690,	Pse.300.1020, Pse.300.1010,	12242, 1241,	Tb927.7.1120, Tb927.7.1140, Tb927.7.1130,	TcIL3000_0_04420, TcIL3000_0_04430,	TcCLB.503899.110, TcCLB.503899.130, TcCLB.503899.119,	Tgr.165.1020, Tgr.165.1010, Tgr.165.1000,	ESL05377.1, ESL05187.1, ESL06216.1,	Tth.21.2130, Tth.21.2120, Tth.21.2110,	TvY486_0700940, TvY486_0700950,		trypanothione/tryparedoxin dependent peroxidase 2,glutathione peroxidase-like 2 (TDPX2), trypanothione/tryparedoxin dependent peroxidase 3,glutathione peroxidase-like protein 3 (TDPX3), trypanothione/tryparedoxin dependent peroxidase 1, cytosolic,glutathione peroxidase-like protein 1 (TDPX1)
OG0000160	Tth.2.2690,	Tb927.10.6720, Tb927.10.6760, Tb927.10.6730, Tb927.10.6740, Tb927.10.6750,		1		1619	152.88	181.64	5	323.323	683.89		BS70315, BS50490,	CfaC1_30_2630, CfaC1_AODS01003170_0020, CfaC1_11_0440,	LbrM.14.0380, LbrM.35.2450,	LdBPK_362340.1, LdBPK_140380.1,	LinJ.36.2340, LinJ.14.0380,	LmjF.14.0380, LmjF.36.2210,	LmxM.36.2210, LmxM.14.0380,	LtaP36.2240, LtaP14.0360,	Pem.20.1870, Pem.1.6600,	Pha.2.3190, Pha.7.1950,	Pse.695.1010, Pse.850.1010, Pse.2.1670, Pse.677.1000, Pse.1305.1000,	6979, 908, 10330, 8051, 2659, 12273,	Tb927.10.6720, Tb927.10.6760, Tb927.10.6730, Tb927.10.6740, Tb927.10.6750,	TcIL3000_10_5810, TcIL3000_10_5820, TcIL3000_10_5780, TcIL3000_10_5800,	TcCLB.504213.50,	Tgr.320.1090,	ESL07727.1,	Tth.2.2690,	TvY486_1006730, TvY486_1006710,		hypothetical protein, conserved
OG0000161	Tth.9.2430, Tth.9.2420,	Tb927.3.3860, Tb927.3.3870,		2		1377	44.92	53.37	2	39.4567	125.41		BS39205, BS65655, BS44010, BS39215, BS39210, BS65710, BS39195, BS65725c,	CfaC1_25_1520, CfaC1_25_1500,	LbrM.29.1360, LbrM.29.1340,	LdBPK_291370.1, LdBPK_291350.1,	LinJ.29.1370, LinJ.29.1350,	LmjF.29.1260, LmjF.29.1280,	LmxM.08_29.1280, LmxM.08_29.1260,	LtaP29.1440, LtaP29.1420,	Pem.1.2190, Pem.1.2210,	Pha.2.7650,	Pse.6.1410, Pse.358.1000,	12839, 9286, 5107, 8470, 4086, 9658,	Tb927.3.3860, Tb927.3.3870,	TcIL3000_3_2480, TcIL3000_3_2490, TcIL3000_0_42380,	TcCLB.504029.21,	Tgr.34.1060, Tgr.34.1050, Tgr.34.1040,	ESL05565.1, ESL10618.1,	Tth.9.2430, Tth.9.2420,	TvY486_0303190,		lipase, putative,triacylglycerol lipase, putative, lipase domain protein, putative
OG0000162	Tth.9.2650, Tth.9.2640,	Tb927.3.4070, Tb927.3.4090, Tb927.3.4080, Tb927.3.4110, Tb927.3.4100,		2		2613	193.34	229.7	5	239.163	1168.47			CfaC1_25_1750,	LbrM.29.1590,	LdBPK_291600.1,	LinJ.29.1600,	LmjF.29.1510, LmjF.29.1500,	LmxM.08_29.1500, LmxM.08_29.1500a,	LtaP29.1650,	Pem.1.2400,	Pha.2.7450,	Pse.6.1160,		Tb927.3.4070, Tb927.3.4090, Tb927.3.4080, Tb927.3.4110, Tb927.3.4100,	TcIL3000_3_2750, TcIL3000_3_2720, TcIL3000_3_2740, TcIL3000_3_2770, TcIL3000_3_2730, TcIL3000_3_2760,	TcCLB.509669.170, TcCLB.507707.20, TcCLB.507677.160, TcCLB.506505.30, TcCLB.507529.30,	Tgr.881.1010, Tgr.2628.1000, Tgr.2098.1000, Tgr.881.1000, Tgr.881.1020, Tgr.628.1000, Tgr.628.1010,	ESL08544.1, ESL09686.1, ESL05958.1, ESL05756.1,	Tth.9.2650, Tth.9.2640,	TvY486_0303314, TvY486_0303340, TvY486_0303320, TvY486_0303312, TvY486_0032350, TvY486_0303330,		hypothetical protein, conserved
OG0000163				0		0	0	0	0	0	0																	Tgr.2076.1000, Tgr.969.1020, Tgr.893.1030, Tgr.1314.1010, Tgr.1284.1010, Tgr.1551.1000, Tgr.1336.1010, Tgr.295.1040, Tgr.723.1010, Tgr.2339.1000, Tgr.2109.1000, Tgr.1340.1010, Tgr.893.1000, Tgr.1657.1000, Tgr.907.1010, Tgr.1396.1010, Tgr.1398.1010, Tgr.1026.1020, Tgr.776.1000, Tgr.893.1010, Tgr.1091.1000, Tgr.776.1010, Tgr.1166.1020, Tgr.776.1030, Tgr.1166.1010, Tgr.1838.1000, Tgr.1605.1000, Tgr.…
OG0000164	Tth.10.1560, Tth.15.3100,	Tb927.8.5210, Tb927.8.5970,		2		766	33.47	39.77	2	75.06	111.133		BS18395, BS94735, BS18385, BS18405, BS94730, BS33330,	CfaC1_17_1520, CfaC1_30_4430,	LbrM.24.2370, LbrM.16.1260,	LdBPK_161270.1, LdBPK_242380.1,	LinJ.24.2380, LinJ.16.1270,	LmjF.24.2290, LmjF.16.1220,	LmxM.24.2290, LmxM.16.1220,	LtaP24.2450, LtaP16.1210,	Pem.29.1360, Pem.9.3030,	Pha.16.1520, Pha.16.1510, Pha.1.1060,	Pse.53.1080, Pse.910.1000, Pse.910.1010,	5637, 11325, 7689, 8551,	Tb927.8.5210, Tb927.8.5970,	TcIL3000_8_5720, TcIL3000_8_5040,	TcCLB.511075.40, TcCLB.511217.100,	Tgr.255.1060, Tgr.274.1080,	ESL07865.1,	Tth.10.1560, Tth.15.3100,	TvY486_0805490, TvY486_0031930, TvY486_0804780,		cullin, putative
OG0000165	Tth.4.4030, Tth.4.4020,	Tb927.9.12960,		2		591	47.34	56.24	1	17.79	89.8067		BS18575, BS01940c, BS18570, BS18565,	CfaC1_31_2990, CfaC1_31_3020, CfaC1_31_3050, CfaC1_31_3060, CfaC1_31_3080, CfaC1_31_3070, CfaC1_31_3040,	LbrM.34.2730, LbrM.34.2710, LbrM.34.2680, LbrM.34.2720,	LdBPK_352860.1, LdBPK_352830.1, LdBPK_352870.1,	LinJ.35.2830, LinJ.35.2860, LinJ.35.2870,	LmjF.35.2820, LmjF.35.2780, LmjF.35.2810,	LmxM.34.2810, LmxM.34.2780, LmxM.34.2820, LmxM.34.2810b,	LtaP35.2830, LtaP35.2840, LtaP35.2800,	Pem.7.2190,	Pha.6.2820,	Pse.235.1040,	2542,	Tb927.9.12960,	TcIL3000_9_5420,	TcCLB.508465.30, TcCLB.508465.40,	Tgr.15.1270, Tgr.15.1280,	ESL05336.1, ESL07261.1,	Tth.4.4030, Tth.4.4020,	TvY486_0906350,		transporter, putative
OG0000166	Tth.3.4080, Tth.3.4070, Tth.27.1930,	Tb927.10.13480, Tb927.10.13490, Tb927.8.870,		3		810	143.99	171.07	3	146.86	165.317		BS86960, BS07870, BS12325,	CfaC1_21_0910, CfaC1_KB217690_0050, CfaC1_09_1320,	LbrM.18.0720, LbrM.07.0960,	LdBPK_180650.1, LdBPK_071030.1,	LinJ.07.1030, LinJ.18.0650,	LmjF.18.0640, LmjF.07.0900,	LmxM.07.0900, LmxM.18.0640,	LtaP07.0960, LtaP18.0670,	Pem.12.1220, Pem.12.1210, Pem.46.1290,		Pse.40.1280, Pse.1092.1000, Pse.744.1010,	5705, 1254,	Tb927.10.13480, Tb927.10.13490, Tb927.8.870,	TcIL3000_0_36270, TcIL3000_10_11580, TcIL3000_10_11590,	TcCLB.464807.10, TcCLB.510861.140,	Tgr.1572.1000, Tgr.605.1020, Tgr.605.1010, Tgr.605.1000, Tgr.605.1030,	ESL10592.1,	Tth.3.4080, Tth.3.4070, Tth.27.1930,	TvY486_1013050, TvY486_1013060, TvY486_0800330,		serine/threonine kinase, putative,protein kinase, putative, protein kinase, putative, serine/threonine kinase, putative
OG0000167	Tth.28.1830, Tth.72.1010, Tth.183.1010, Tth.49.1430, Tth.5.4650,	Tb927.9.1440,		5		2614	165.25	196.33	1	68.16	179.787		BS02125, BS02345,	CfaC1_33_0210,	LbrM.26.2520,	LdBPK_262620.1,	LinJ.26.2620,	LmjF.26.2590,	LmxM.26.2590,	LtaP26.2730, LtaP26.2740, LtaPcontig04968-1, LtaP26.2750,	Pem.36.1460,	Pha.9.4120, Pha.9.4110, Pha.78.1000,	Pse.207.1100, Pse.956.1000, Pse.422.1040, Pse.1364.1000, Pse.207.1080, Pse.207.1090, Pse.1407.1000, Pse.956.1010, Pse.422.1020, Pse.604.1030, Pse.1170.1000, Pse.422.1050,	2666, 1847,	Tb927.9.1440,	TcIL3000_0_59280, TcIL3000_0_59320, TcIL3000_9_110,	TcCLB.510345.40,	Tgr.729.1000, Tgr.916.1040, Tgr.636.1010, Tgr.636.1000,	ESL05824.1,	Tth.28.1830, Tth.72.1010, Tth.183.1010, Tth.49.1430, Tth.5.4650,	TvY486_0900100,		hypothetical protein, conserved
OG0000168	Tth.31.1160, Tth.40.1680,	Tb927.11.13000, Tb927.11.3350,		2		1124	34.69	41.21	2	44.47	106.5		BS37190, BS69020, BS13745, BS44100, BS26700,	CfaC1_28_3980, CfaC1_12_1320,	LbrM.13.1380, LbrM.09.0630, LbrM.13.1400,	LdBPK_090940.1, LdBPK_131590.1,	LinJ.13.1590, LinJ.09.0940,	LmjF.09.0890, LmjF.13.1530,	LmxM.13.1530, LmxM.09.0890,	LtaP13.1400, LtaP09.0920,	Pem.28.1110, Pem.28.1130, Pem.6.1090,	Pha.2.1090, Pha.1.9910, Pha.1.9920,	Pse.304.1020, Pse.957.1000,	420, 419, 13687,	Tb927.11.13000, Tb927.11.3350,	TcIL3000.11.13370, TcIL3000.11.3220, TcIL3000.11.13380,	TcCLB.506655.7, TcCLB.511559.70, TcCLB.509591.60,	Tgr.137.1160, Tgr.22.1110,	ESL06711.1,	Tth.31.1160, Tth.40.1680,	TvY486_1103440, TvY486_1113860,		phospholipid-transporting ATPase, putative, phospholipid-transporting ATPase 1-like protein, putative
OG0000169	Tth.49.1000, Tth.49.1020, Tth.10.2160, Tth.9.3020, Tth.49.1030,	Tb927.8.7440,		5		1596.99	318.71	378.66	1	35.6533	97.0333		BS43000, BS56650, BS06800,	CfaC1_34_4670, CfaC1_34_1280, CfaC1_KB217510_0480, CfaC1_KB217510_0470, CfaC1_34_1270,	LbrM.31.2750, LbrM.33.1730, LbrM.31.1010,	LdBPK_310860.1, LdBPK_312540.1, LdBPK_310870.1,	LinJ.31.0860, LinJ.31.2540, LinJ.31.0870,	LmjF.31.0840, LmjF.31.0830, LmjF.31.2460,	LmxM.30.2460, LmxM.30.0830,	LtaP31.0840, LtaP31.0850, LtaP31.2910,				8211, 641,	Tb927.8.7440,	TcIL3000_8_7830, TcIL3000_4_4200, TcIL3000_8_7680,	TcCLB.511439.30, TcCLB.509011.90, TcCLB.511437.30, TcCLB.511439.20,	Tgr.731.1020, Tgr.731.1030,	ESL05982.1, ESL12119.1, ESL11278.1,	Tth.49.1000, Tth.49.1020, Tth.10.2160, Tth.9.3020, Tth.49.1030,	TvY486_0404320,		lipase, putative
OG0000170	Tth.11.3170, Tth.48.1080, Tth.48.1090,	Tb927.10.200, Tb927.11.7480,		3		923	294.3	349.67	2	250.083	375.65		BS14525, BS74125,	CfaC1_16_2030, CfaC1_16_2040, CfaC1_26_1490,	LbrM.33.0850, LbrM.28.1250, LbrM.33.0860,	LdBPK_212160.1, LdBPK_281260.1,	LinJ.28.1260, LinJ.21.2160, LinJ.21.2170,	LmjF.28.1160, LmjF.21.1790, LmjF.21.1800,	LmxM.28.1160, LmxM.21.1790, LmxM.21.1800,	LtaP28.1230, LtaPcontig152-1,	Pem.11.1540, Pem.8.2420,	Pha.8.3940, Pha.4.6440,	Pse.21.1350, Pse.137.1050,	9643, 5833,	Tb927.10.200, Tb927.11.7480,	TcIL3000_0_21670, TcIL3000_10_70, TcIL3000_0_13350,	TcCLB.506867.20, TcCLB.511145.50, TcCLB.506163.40,	Tgr.210.1100, Tgr.120.1160,	ESL12012.1, ESL11964.1,	Tth.11.3170, Tth.48.1080, Tth.48.1090,	TvY486_0016810, TvY486_1000110,		vacuolar ATP synthase, putative, vacuolar type h ATPase subunit, putative
OG0000171	Tth.5.1990, Tth.16.1880,	Tb927.11.6590, Tb927.11.2470,		2		2068	181.33	215.44	2	365.637	313.777		BS59215,	CfaC1_04_1220, CfaC1_KB217837_0020, CfaC1_04_1190, CfaC1_13_0650, CfaC1_13_0640,	LbrM.33.2840, LbrM.11.0400, LbrM.11.0410,	LdBPK_110640.1, LdBPK_110630.1, LdBPK_332700.1,	LinJ.11.0640, LinJ.11.0630, LinJ.33.2700,	LmjF.11.0620, LmjF.11.0630, LmjF.33.2570,	LmxM.11.0630, LmxM.11.0620, LmxM.32.2570,	LtaPcontig498-1, LtaP11.0650,	Pem.15.1130, Pem.15.1120, Pem.3.2350,	Pha.13.1190, Pha.4.2250, Pha.4.2260,	Pse.80.1100, Pse.273.1050,	1944,	Tb927.11.6590, Tb927.11.2470,	TcIL3000_0_24310, TcIL3000.11.7170, TcIL3000.11.2280, TcIL3000_0_35010,	TcCLB.504153.140,	Tgr.84.1030,	ESL09351.1, ESL08994.1,	Tth.5.1990, Tth.16.1880,	TvY486_1106950, TvY486_1102510,		aminopeptidase, putative,metallo-peptidase, Clan MF, Family M17
OG0000172	Tth.31.1130, Tth.31.1110, Tth.31.1120,	Tb927.11.13020, Tb927.11.13030, Tb927.11.13050, Tb927.11.13040,		3		5612	2602.87	3092.46	4	1658.26	1762.88		BS17700, BS04750,	CfaC1_AODS01003334_0010,	LbrM.09.0970, LbrM.09.0980, LbrM.09.0960,	LdBPK_090980.1, LdBPK_090970.1,	LinJ.09.0980, LinJ.09.0970,	LmjF.09.0920, LmjF.09.0930, LmjF.09.0910,	LmxM.09.0910, LmxM.09.0920, LmxM.09.0930,	LtaP09.0940,	Pem.28.1150,	Pha.1.9930,	Pse.532.1020,	511, 14437, 3304,	Tb927.11.13020, Tb927.11.13030, Tb927.11.13050, Tb927.11.13040,	TcIL3000_0_05500, TcIL3000.11.13420, TcIL3000.11.13400, TcIL3000_0_31140, TcIL3000_0_05490, TcIL3000_0_31130, TcIL3000.11.13410,	TcCLB.507483.30, TcCLB.507483.50, TcCLB.507483.39,	Tgr.1721.1000,	ESL08483.1, ESL12116.1, ESL05317.1,	Tth.31.1130, Tth.31.1110, Tth.31.1120,	TvY486_1113890, TvY486_1113900,		calmodulin
OG0000173	Tth.1.6790,	Tb927.9.15890, Tb927.7.6860, Tb09.v4.0107, Tb927.2.1920, Tb927.4.810, Tb09.v4.0016, Tb927.5.340,		1		153	15.83	18.8	7	148.257	595.947		BS58425, BS58410,	CfaC1_33_5420,	LbrM.20.3540,	LdBPK_343740.1,	LinJ.34.3740,	LmjF.34.3930,	LmxM.33.3930,	LtaP34.3870,	Pem.1.4200,	Pha.2.5590,	Pse.38.1010,		Tb927.9.15890, Tb927.7.6860, Tb09.v4.0107, Tb927.2.1920, Tb927.4.810, Tb09.v4.0016, Tb927.5.340,	TcIL3000_0_09680, TcIL3000_4_390, TcIL3000_1_1160, TcIL3000_0_01080, TcIL3000_0_46900, TcIL3000_0_23450, TcIL3000_0_47390, TcIL3000_2_100, TcIL3000_0_27200, TcIL3000_4_400, TcIL3000_0_59580,		Tgr.270.1040,	ESL10608.1,	Tth.1.6790,	TvY486_0008780, TvY486_0044400, TvY486_0400540, TvY486_0014240, TvY486_0002965, TvY486_0025650, TvY486_0021255, TvY486_0016960, TvY486_0026540, TvY486_0029480, TvY486_0400530, TvY486_0013220, TvY486_0013360,		expression site- associated gene (ESAG) protein, putative,expression site associated gene 5 (ESAG5) protein, putative,chrIX additional, unordered contigs, expression site-associated gene (ESAG) protein, putative,expression site-associated gene 5 (ESAG5) protein, putative,chrIX additional, unordered contigs, expression site-associated gene (ESAG) protein, putative,expression site-associated gene 5…
OG0000174	Tth.16.1650, Tth.20.1040, Tth.80.1110,	Tb927.5.2750,		3		492	55.64	66.11	1	22.8167	86.65		BS39560, BS39565,	CfaC1_13_0920, CfaC1_AODS01003196_0010, CfaC1_29_0010, CfaC1_13_0930, CfaC1_AODS01003197_0010,	LbrM.11.0650, LbrM.11.0640, LbrM.30.0020,	LdBPK_300010.1, LdBPK_110850.1, LdBPK_110840.1,	LinJ.11.0850, LinJ.11.0840, LinJ.30.0010,	LmjF.11.0840, LmjF.30.0010, LmjF.11.0850,	LmxM.11.0840, LmxM.11.0850, LmxM.29.0010,	LtaP30.0060, LtaP11.0820,	Pem.15.1280, Pem.31.1330,	Pha.4.7600, Pha.4.2410,	Pse.23.1230,	6553, 11400,	Tb927.5.2750,	TcIL3000_0_59540, TcIL3000_0_43240,	TcCLB.507047.50, TcCLB.510101.330,	Tgr.116.1090, Tgr.143.1130, Tgr.116.1100,	ESL07095.1, ESL10285.1, ESL05416.1,	Tth.16.1650, Tth.20.1040, Tth.80.1110,	TvY486_0502120,		hypothetical protein, conserved
OG0000175				0		0	0	0	0	0	0		BS91925,											9100, 509, 8991, 2937, 8022, 1123, 2742, 1682, 1629, 8, 4322, 3026, 1878, 11496, 1301, 734, 339, 8664, 11891, 190, 10143, 14317, 930, 523, 7225, 1864, 2356, 9041, 389, 7714, 569, 13325, 5161, 8087, 175, 7742, 430, 2426, 12450, 13758, 1049, 6051, 7732, 1048, 12129,
OG0000176	Tth.31.1580, Tth.76.1140, Tth.55.1350, Tth.31.1550, Tth.1.2370, Tth.31.1560, Tth.15.1770, Tth.53.1010, Tth.8.4240, Tth.60.1000, Tth.43.1050, Tth.8.4290, Tth.92.1120, Tth.56.1240, Tth.100.1010, Tth.108.1050, Tth.67.1150, Tth.15.1730, Tth.8.4480, Tth.8.4400, Tth.103.1030, Tth.8.4260, Tth.56.1110, Tth.64.1240, Tth.74.1140, Tth.52.1200, Tth.69.1080, Tth.98.1020, Tth.96.1030, Tth.55.1340, Tth.15.1720,…			43		13171	1285.49	1527.27	0	0	0													7885,			TcCLB.511559.10, TcCLB.511557.50,			Tth.31.1580, Tth.76.1140, Tth.55.1350, Tth.31.1550, Tth.1.2370, Tth.31.1560, Tth.15.1770, Tth.53.1010, Tth.8.4240, Tth.60.1000, Tth.43.1050, Tth.8.4290, Tth.92.1120, Tth.56.1240, Tth.100.1010, Tth.108.1050, Tth.67.1150, Tth.15.1730, Tth.8.4480, Tth.8.4400, Tth.103.1030, Tth.8.4260, Tth.56.1110, Tth.64.1240, Tth.74.1140, Tth.52.1200, Tth.69.1080, Tth.98.1020, Tth.96.1030, Tth.55.1340, Tth.15.1720,…
OG0000177	Tth.1.1480,	Tb927.10.2880,		1		5119	78.83	93.66	1	49.15	73.8333		BS06940, BS27665, BS83230, BS15350, BS15360, BS88290, BS88295, BS88620, BS34550, BS14940, BS35400, BS02455,	CfaC1_33_1950, CfaC1_33_1960,	LbrM.20.0460,	LdBPK_340500.1,	LinJ.34.0500,	LmjF.34.0480,	LmxM.33.0480,	LtaP34.0520,	Pem.2.4450, Pem.2.4440, Pem.2.4430,	Pha.3.2120,	Pse.221.1020,	4038, 13024, 12604, 5509, 12438, 8443, 1167, 13119, 7168, 4037, 7894, 4733, 10850, 4895,	Tb927.10.2880,	TcIL3000_10_2490,		Tgr.1.1190,	ESL05805.1,	Tth.1.1480,	TvY486_1002900,		calcium channel protein, putative
OG0000178	Tth.12.3110, Tth.12.3130, Tth.12.3120,	Tb927.10.840, Tb927.10.850,		3		2210	801.86	952.68	2	72.36	166.523		BS00025, BS40280, BS24325, BS24315, BS40275, BS24320, BS24310, BS24330,	CfaC1_KB217594_0140, CfaC1_KB217555_0270, CfaC1_KB217555_0240, CfaC1_KB217594_0130, CfaC1_KB217555_0260, CfaC1_KB217594_0170,	LbrM.21.1440,	LdBPK_211480.1, LdBPK_211470.1,	LinJ.21.1480, LinJ.21.1470,	LmjF.21.1230, LmjF.21.1240,	LmxM.21.1230, LmxM.21.1240,	LtaP21.1410, LtaP21.1420,	Pem.11.2100,	Pha.8.3390,	Pse.90.1080,	2237, 609, 977,	Tb927.10.840, Tb927.10.850,	TcIL3000_10_710, TcIL3000_10_690,	TcCLB.503479.70, TcCLB.503479.40,	Tgr.813.1010, Tgr.813.1000,	ESL10098.1,	Tth.12.3110, Tth.12.3130, Tth.12.3120,	TvY486_1000820, TvY486_1000810,		hypothetical protein, conserved
OG0000179	Tth.17.2370,			1		215	21.05	25.01	0	0	0		BS81685, BS13200, BS81800,	CfaC1_18_1060, CfaC1_18_1040, CfaC1_18_1050, CfaC1_34_3770, CfaC1_34_3740, CfaC1_34_3760, CfaC1_34_3780,	LbrM.31.2310, LbrM.32.1410, LbrM.31.2330, LbrM.32.1420, LbrM.31.2320,	LdBPK_312090.1, LdBPK_321320.1, LdBPK_312110.1, LdBPK_312100.1,	LinJ.32.1320, LinJ.31.2090, LinJ.31.2100, LinJ.31.2110,	LmjF.32.1260, LmjF.31.2070, LmjF.31.2060, LmjF.31.2050,	LmxM.30.2050, LmxM.30.2070, LmxM.31.1260, LmxM.30.2060,	LtaP31.2470, LtaP31.2480, LtaP31.2490, LtaP32.1350,	Pem.10.2230,	Pha.9.2210, Pha.9.2200,	Pse.364.1010,	2956,			TcCLB.507509.10, TcCLB.507507.49,	Tgr.1007.1000, Tgr.817.1030,		Tth.17.2370,
OG0000180	Tth.12.2160, Tth.27.2280, Tth.21.2500, Tth.43.1320,	Tb927.11.5280, Tb927.7.1470, Tb927.10.1570,		4		1984.99	1800.63	2139.33	3	775.027	267.66		BS22670, BS22675, BS22665,	CfaC1_27_0670, CfaC1_08_0440, CfaC1_27_0680,	LbrM.26.0480, LbrM.21.0820, LbrM.24.0640, LbrM.07.1180,	LdBPK_210820.1, LdBPK_240640.1,	LinJ.21.0820, LinJ.24.0640,	LmjF.24.0630, LmjF.21.0740,	LmxM.21.0740, LmxM.26.0460, LmxM.24.0630,	LtaP24.0710, LtaP26.0450, LtaP07.1190, LtaP21.0760,	Pem.46.1060, Pem.9.1460,	Pha.26.1210, Pha.1.2880,	Pse.515.1000,	2417,	Tb927.11.5280, Tb927.7.1470, Tb927.10.1570,	TcIL3000_7_970,	TcCLB.503579.70, TcCLB.504125.40,	Tgr.142.1020, Tgr.246.1110,	ESL06471.1, ESL10754.1,	Tth.12.2160, Tth.27.2280, Tth.21.2500, Tth.43.1320,	TvY486_0701250, TvY486_1001580,		ATPase subunit 9, putative
OG0000181	Tth.38.1440, Tth.2.1010, Tth.6.3220,	Tb927.7.7060, Tb927.2.3190, Tb927.11.10980,		3		299	114.93	136.55	3	139.207	144.273		BS20860, BS19140,	CfaC1_AODS01003152_0080, CfaC1_05_0910, CfaC1_35_4700, CfaC1_28_0250,	LbrM.25.0060,	LdBPK_050810.1, LdBPK_250060.1,	LinJ.25.0060, LinJ.05.0810,	LmjF.05.0810, LmjF.25.0060,	LmxM.25.0060, LmxM.05.0810,	LtaP25.0060, LtaP05.0830,	Pem.14.2260, Pem.4.2750,	Pha.10.1630, Pha.5.3770,	Pse.76.1060, Pse.30.1130,	6898, 9249, 8043,	Tb927.7.7060, Tb927.2.3190, Tb927.11.10980,	TcIL3000_7_5740, TcIL3000.11.11700, TcIL3000_0_57280,	TcCLB.510617.10, TcCLB.504769.89, TcCLB.503971.30,	Tgr.161.1010, Tgr.2492.1000,	ESL09847.1, ESL10597.1,	Tth.38.1440, Tth.2.1010, Tth.6.3220,	TvY486_0706780, TvY486_0200740, TvY486_1111960,		hypothetical protein, conserved
OG0000182	Tth.41.1520, Tth.5.1210,	Tb927.4.4050, Tb927.11.3130,		2		1214	83.45	99.15	2	131.057	143.053		BS11805, BS00240, BS00245, BS84040, BS54900,	CfaC1_04_0280, CfaC1_34_0770,	LbrM.31.0700, LbrM.33.2130,	LdBPK_331960.1, LdBPK_310560.1,	LinJ.31.0560, LinJ.33.1960,	LmjF.31.0540, LmjF.33.1860,	LmxM.30.0540, LmxM.32.1860,	LtaP31.0560, LtaP33.2030,	Pem.3.1660, Pem.47.1130,	Pha.13.1880, Pha.14.1720,	Pse.132.1080, Pse.132.1090, Pse.99.1090,	2465,	Tb927.4.4050, Tb927.11.3130,	TcIL3000_0_49430, TcIL3000.11.2910, TcIL3000_10_13930, TcIL3000_4_3540,	TcCLB.508927.20, TcCLB.510431.150,	Tgr.242.1080, Tgr.579.1020,	ESL10199.1, ESL12001.1,	Tth.41.1520, Tth.5.1210,	TvY486_0807800, TvY486_0037480, TvY486_1103170,		glycosomal transporter (GAT2) (GAT2), glycosomal transporter (GAT1) (GAT1)
OG0000183	Tth.20.1480, Tth.4.3180, Tth.4.3190,	Tb927.9.11810, Tb927.5.2430, Tb927.9.11800, Tb927.9.11790,		3		928	79.76	94.75	4	113.213	289.783		BS50975, BS50980,	CfaC1_AODS01003159_0020, CfaC1_31_3700,	LbrM.34.3590, LbrM.34.3600,	LdBPK_353680.1, LdBPK_353630.1,	LinJ.35.3630, LinJ.35.3680,	LmjF.35.3630, LmjF.35.3580,	LmxM.34.3580, LmxM.34.3630,	LtaP35.3680,	Pem.4.3950, Pem.4.3930,	Pha.5.1410, Pha.5.1390,	Pse.576.1010, Pse.191.1010,		Tb927.9.11810, Tb927.5.2430, Tb927.9.11800, Tb927.9.11790,	TcIL3000_0_56990, TcIL3000_5_2320, TcIL3000_9_4800, TcIL3000_0_56980,	TcCLB.511305.40, TcCLB.507011.10, TcCLB.511307.3, TcCLB.507011.20,	Tgr.21.1200, Tgr.21.1190,	ESL09296.1, ESL10810.1, ESL07030.1,	Tth.20.1480, Tth.4.3180, Tth.4.3190,	TvY486_0905520, TvY486_0501840, TvY486_0905530,		membrane transporter protein, putative, hypothetical protein, conserved
OG0000184	Tth.19.2520, Tth.198.1000, Tth.22.1100,			3		403	68.52	81.4	0	0	0		BS39865, BS48460, BS63110,	CfaC1_24_1610, CfaC1_33_5340, CfaC1_32_2970,	LbrM.32.2610, LbrM.20.3460, LbrM.22.1300,	LdBPK_322500.1, LdBPK_343660.1, LdBPK_221270.1,	LinJ.32.2500, LinJ.22.1270, LinJ.34.3660,	LmjF.22.1420, LmjF.34.3850, LmjF.32.2380,	LmxM.33.3850, LmxM.22.1420, LmxM.31.2380,	LtaP22.1390, LtaP34.3790, LtaP32.2570,	Pem.2.7230, Pem.6.2970, Pem.2.3410,	Pha.1.6630, Pha.3.3120, Pha.1.5640,	Pse.68.1020, Pse.50.1020, Pse.127.1170,				TcCLB.504159.50, TcCLB.508323.80,	Tgr.94.1150, Tgr.55.1070, Tgr.281.1010,	ESL08449.1, ESL11134.1, ESL11030.1,	Tth.19.2520, Tth.198.1000, Tth.22.1100,
OG0000185	Tth.270.1010, Tth.18.2300,	Tb927.9.5840, Tb927.9.5750,		2		3098	913.25	1085.03	2	1475.92	599.013		BS28140,	CfaC1_10_1430,	LbrM.15.1080, LbrM.15.1100,	LdBPK_151140.1, LdBPK_151120.1,	LinJ.15.1140, LinJ.15.1120, LinJ.15.1100,	LmjF.15.1160, LmjF.15.1120, LmjF.15.1040, LmjF.15.1060, LmjF.15.1080, LmjF.15.1100, LmjF.15.1140,	LmxM.15.1160, LmxM.15.1040,	LtaP15.1080, LtaP15.1060,	Pem.40.1150, Pem.54.1090,	Pha.7.2340,	Pse.112.1110, Pse.1018.1010,	6809,	Tb927.9.5840, Tb927.9.5750,	TcIL3000_9_1970, TcIL3000_9_1950,	TcCLB.509445.10, TcCLB.487507.10, TcCLB.505983.9,	Tgr.1648.1010, Tgr.755.1000,	ESL09713.1, ESL05855.1,	Tth.270.1010, Tth.18.2300,	TvY486_0902120, TvY486_0902150, TvY486_0005250, TvY486_0003245, TvY486_0902100,		unspecified product (TRYP1)
OG0000186	Tth.8.1270, Tth.8.1280,	Tb927.10.9300, Tb927.10.9310,		2		147	21.18	25.17	2	89.32	198.713		BS21560, BS92850, BS92840, BS45185c, BS92855, BS45170,	CfaC1_35_5370, CfaC1_35_5350, CfaC1_35_5340,	LbrM.35.5740, LbrM.35.5790, LbrM.35.5750, LbrM.35.5780,	LdBPK_365740.1, LdBPK_365750.1, LdBPK_365760.1,	LinJ.36.5740, LinJ.36.5750, LinJ.36.5760,	LmjF.36.5500, LmjF.36.5510, LmjF.36.5520,	LmxM.36.5510, LmxM.36.5520, LmxM.36.5500,	LtaP36.5670, LtaP36.5640, LtaP36.5660,	Pem.13.2480,	Pha.7.3900,	Pse.1.1080,	4703,	Tb927.10.9300, Tb927.10.9310,	TcIL3000_10_8070, TcIL3000_10_8080,	TcCLB.504137.140, TcCLB.504137.150,	Tgr.232.1030, Tgr.232.1020,	ESL06171.1,	Tth.8.1270, Tth.8.1280,	TvY486_1009200,		adiponectin receptor protein 1, hypothetical protein, conserved
OG0000187	Tth.4.3880, Tth.39.1040,	Tb927.9.12770, Tb927.2.3180,		2		1194	49.05	58.27	2	91.02	99.2667		BS22370, BS15915, BS22375,	CfaC1_21_0110, CfaC1_31_3220,	LbrM.34.2860, LbrM.18.0020,	LdBPK_353000.1, LdBPK_180010.1,	LinJ.18.0010, LinJ.35.3000,	LmjF.18.0010, LmjF.35.2950,	LmxM.34.2950, LmxM.18.0010,	LtaP35.2970, LtaP18.0010,	Pem.7.2350, Pem.4.2430, Pem.7.2340,	Pha.79.1000, Pha.5.4100,	Pse.217.1070,	11702, 12032, 10834, 13958,	Tb927.9.12770, Tb927.2.3180,	TcIL3000_9_5280, TcIL3000_2_400, TcIL3000_0_33680,	TcCLB.509123.30, TcCLB.399033.19, TcCLB.508463.20,	Tgr.557.1070, Tgr.2455.1000, Tgr.15.1130, Tgr.2026.1000,	ESL10068.1,	Tth.4.3880, Tth.39.1040,	TvY486_0906200, TvY486_0200730,		hypothetical protein, conserved, kinetoplast polyadenylation/uridylation factor 1 (PPR1)
OG0000188	Tth.38.1570, Tth.1.3960,	Tb927.4.3190, Tb927.7.6960, Tb927.4.3460,		2		983	128.01	152.09	3	179.997	314.767		BS27820, BS80140, BS27705, BS27825,	CfaC1_33_2400, CfaC1_05_1050, CfaC1_05_1040,	LbrM.20.0900, LbrM.20.0890, LbrM.20.0870, LbrM.05.0910,	LdBPK_340950.1, LdBPK_050930.1,	LinJ.34.0950, LinJ.05.0930,	LmjF.34.0900, LmjF.05.0930,	LmxM.05.0930, LmxM.33.0900,	LtaP05.1000, LtaP34.1050,	Pem.2.4900, Pem.4.2670,	Pha.5.3860, Pha.3.1850,	Pse.146.1170, Pse.30.1050,	7324, 3374,	Tb927.4.3190, Tb927.7.6960, Tb927.4.3460,	TcIL3000_0_44030,	TcCLB.508387.100, TcCLB.504055.81,	Tgr.119.1130, Tgr.1983.1000,	ESL08422.1,	Tth.38.1570, Tth.1.3960,	TvY486_0403050, TvY486_0014730, TvY486_0706680, TvY486_0403070,		ubiquitin-conjugating enzyme e2, putative,ubiquitin carrier protein, putative,ubiquitin-protein ligase, putative, ubiquitin-conjugating enzyme, putative,non-canonical ubiquiting-conjugating enzyme 1, putative
OG0000189	Tth.24.1880, Tth.18.2450,	Tb927.11.11540, Tb927.9.5590, Tb927.11.11550,		2		3113	92.98	110.47	3	109.2	155.707		BS04550, BS28010,	CfaC1_10_1630, CfaC1_26_2990, CfaC1_26_3000,	LbrM.15.1230, LbrM.28.2480,	LdBPK_151310.1, LdBPK_282450.1,	LinJ.28.2450, LinJ.15.1310,	LmjF.15.1290, LmjF.28.2280,	LmxM.15.1290, LmxM.28.2280,	LtaP15.1200, LtaP28.2360,	Pem.44.1140, Pem.8.1430,	Pha.4.5410, Pha.3.4260,	Pse.48.1170, Pse.857.1000,	1340, 1873, 13748, 1658,	Tb927.11.11540, Tb927.9.5590, Tb927.11.11550,	TcIL3000.11.12160, TcIL3000.11.12150, TcIL3000_0_04850,	TcCLB.509203.70, TcCLB.508277.370,	Tgr.828.1020, Tgr.464.1000, Tgr.828.1030,	ESL10133.1, ESL10763.1,	Tth.24.1880, Tth.18.2450,	TvY486_1112580, TvY486_0902010,		DNA topoisomerase II, putative, DNA topoisomerase ii (TOP2), DNA topoisomerase II, putative (TOP2)
OG0000190	Tth.19.2540, Tth.32.2060,	Tb927.1.4630, Tb927.1.4560, Tb927.1.4580, Tb927.1.4600, Tb927.1.4650, Tb927.1.4540,		2		6421	495.16	588.3	6	117.45	381.463		BS92655,	CfaC1_AODS01003639_0010, CfaC1_24_1630, CfaC1_24_1640,	LbrM.22.1320,	LdBPK_221290.1,	LinJ.22.1290,	LmjF.22.1440,	LmxM.22.1440,	LtaP22.1410,	Pem.6.2990,	Pha.1.5660,	Pse.50.1040,	7162,	Tb927.1.4630, Tb927.1.4560, Tb927.1.4580, Tb927.1.4600, Tb927.1.4650, Tb927.1.4540,	TcIL3000_0_59410, TcIL3000_1_1860, TcIL3000_1_1870,	TcCLB.506529.80, TcCLB.508323.90,	Tgr.695.1020, Tgr.972.1000,	ESL08693.1, ESL09828.1,	Tth.19.2540, Tth.32.2060,	TvY486_0000850, TvY486_0023885, TvY486_0006080, TvY486_0038150, TvY486_0014220, TvY486_0011670, TvY486_0102020, TvY486_0102050, TvY486_0041100, TvY486_0404500, TvY486_0102030, TvY486_0102040, TvY486_0018510,		cyclin-like F-box protein (CFB1D), cyclin-like F-box protein (CFB1B), cyclin-like F-box protein (CFB1A), cyclin-like F-box protein (CFB1E), cyclin-like F-box protein (CFB2), cyclin-like F-box protein (CFB1C)
OG0000191	Tth.31.1040,			1		452.41	257.51	305.94	0	0	0																TcCLB.507559.120, TcCLB.505941.20, TcCLB.507953.150, TcCLB.507959.290, TcCLB.510249.40, TcCLB.506763.160, TcCLB.510013.320, TcCLB.506501.105, TcCLB.510961.21, TcCLB.511437.10, TcCLB.510371.80, TcCLB.506759.10, TcCLB.503761.20, TcCLB.508121.70, TcCLB.507957.290, TcCLB.511173.410, TcCLB.506769.35, TcCLB.506499.50, TcCLB.509195.20, TcCLB.506599.380, TcCLB.510013.100, TcCLB.506767.90, TcCLB.510021.19…	Tgr.281.1110, Tgr.2791.1000, Tgr.1792.1000,	ESL05537.1, ESL11083.1, ESL11603.1,	Tth.31.1040,
OG0000192	Tth.1.2490,	Tb927.3.2690,		1		647	20.25	24.06	1	20.2	39.22		BS63050, BS13170, BS56720, BS64565, BS48395, BS67515, BS18085, BS10015, BS13515, BS48390, BS10025, BS57170, BS05185, BS63015, BS38595, BS78095, BS44300, BS80155, BS38935,	CfaC1_13_0270,	LbrM.03.0680,	LdBPK_030770.1, LdBPK_354010.1, LdBPK_030760.1,	LinJ.03.0770, LinJ.03.0760,	LmjF.03.0780,	LmxM.03.0780,	LtaP03.0730,	Pem.4.4150,	Pha.5.1200,	Pse.45.1310, Pse.7.1230,	13375, 13059,	Tb927.3.2690,	TcIL3000_3_1640,	TcCLB.484949.9, TcCLB.508181.4,	Tgr.39.1130,	ESL05869.1,	Tth.1.2490,	TvY486_0301980,		serine/threonine-protein kinase, putative,protein kinase, putative
OG0000193	Tth.31.1150,	Tb927.11.9920,		1		2402	1471.66	1748.47	1	221.547	493.727		BS01700, BS15305, BS05340,	CfaC1_12_1330, CfaC1_34_3410,	LbrM.31.2290, LbrM.31.2110, LbrM.35.3760, LbrM.09.0640, LbrM.31.2130, LbrM.26.2680,	LdBPK_311930.1,	LinJ.09.0950, LinJ.31.2070, LinJ.31.1930, LinJ.36.3690,	LmjF.31.1900, LmjF.36.3530, LmjF.31.2030,	LmxM.36.3530partial, LmxM.09.0891, LmxM.30.2030, LmxM.30.1900,	LtaP31.2340,	Pem.4.1230,	Pha.7.2490, Pha.14.1120, Pha.5.5460,	Pse.73.1100, Pse.315.1000, Pse.168.1140,	9021,	Tb927.11.9920,	TcIL3000.11.10410,	TcCLB.507483.4, TcCLB.506655.20,	Tgr.137.1150,	ESL05256.1, ESL08622.1, ESL05749.1,	Tth.31.1150,	TvY486_1110600, TvY486_1113870,		polyubiquitin, putative
OG0000194	Tth.31.2110,	Tb927.11.12320,		1		373	17.72	21.06	1	55.7633	52.5267		BS33960, BS39790, BS07500,	CfaC1_14_0570, CfaC1_14_0590, CfaC1_14_0610, CfaC1_14_0600, CfaC1_14_0580,	LbrM.09.0310, LbrM.09.0330, LbrM.09.0320,	LdBPK_090300.1, LdBPK_090280.1, LdBPK_090290.1,	LinJ.09.0300, LinJ.09.0280, LinJ.09.0290,	LmjF.09.0320, LmjF.09.0330, LmjF.09.0340,	LmxM.09.0330, LmxM.09.0320, LmxM.09.0340,	LtaP30.0010, LtaP09.0330, LtaP19.0800, LtaP09.0320,	Pem.7.3150, Pem.7.3140,	Pha.6.3750, Pha.6.3740, Pha.6.3730, Pha.6.3760,	Pse.20.1100, Pse.20.1090,	8270, 1456,	Tb927.11.12320,	TcIL3000.11.12950,	TcCLB.511127.230,	Tgr.519.1040,		Tth.31.2110,	TvY486_1113270,		hypothetical protein, conserved
OG0000195	Tth.25.2040,	Tb927.8.4360,		1		1137	29.87	35.49	1	12.3433	28.0133		BS72550, BS61650, BS05135, BS53970, BS61655, BS72555, BS29240,	CfaC1_18_1740, CfaC1_AODS01003159_1610,	LbrM.10.1030,	LdBPK_101000.1,	LinJ.10.1000,	LmjF.10.0935, LmjF.10.0930,	LmxM.10.0935,	LtaP10.1320,	Pem.15.2010,	Pha.12.2250,	Pse.229.1010,	4729, 7857, 5133, 1701, 11900, 1715, 1749, 803, 2523, 7293, 13464, 5870, 4790, 10020, 12106, 6679,	Tb927.8.4360,	TcIL3000_8_4080,	TcCLB.506865.79, TcCLB.506865.70,	Tgr.528.1010,	ESL05917.1,	Tth.25.2040,	TvY486_0803770,		hypothetical protein, conserved
OG0000196	Tth.8.2400, Tth.4.2290,	Tb927.10.10440, Tb927.9.10310,		2		2190	342.7	407.16	2	331.073	186.71		BS35735, BS06165,	CfaC1_05_0360, CfaC1_31_4600, CfaC1_KB217643_0070, CfaC1_31_4590,	LbrM.05.0290, LbrM.34.4410, LbrM.34.4400,	LdBPK_354490.1, LdBPK_050300.1,	LinJ.35.4500, LinJ.35.4490, LinJ.05.0300,	LmjF.05.0290, LmjF.35.4430, LmjF.35.4420,	LmxM.05.0290, LmxM.34.4430,	LtaPcontig321-1, LtaP05.0310,	Pem.4.3250, Pem.25.1770,	Pha.5.2100, Pha.5.3180,	Pse.196.1070, Pse.412.1020,	12324, 8174, 7271,	Tb927.10.10440, Tb927.9.10310,	TcIL3000_9_3880, TcIL3000_0_50290,	TcCLB.503425.5, TcCLB.509551.30,	Tgr.535.1030, Tgr.67.1090,	ESL06627.1,	Tth.8.2400, Tth.4.2290,	TvY486_0904600, TvY486_1010330,		mitochondrial carrier protein (MCP11), mitochondrial carrier protein (MCP8)
OG0000197	Tth.12.2490, Tth.7.4600,	Tb927.6.1880, Tb927.10.1260,		2		1702	135.24	160.68	2	201.117	105.057		BS51480, BS63285, BS51475, BS63670,	CfaC1_29_0530, CfaC1_KB217687_0040, CfaC1_16_0980,	LbrM.21.1130, LbrM.30.0540,	LdBPK_300470.1, LdBPK_211120.1,	LinJ.30.0470, LinJ.21.1120,	LmjF.21.0895, LmjF.30.0460,	LmxM.21.0895, LmxM.29.0460,	LtaP21.1070, LtaP30.0530,	Pem.11.2400, Pem.5.3970,	Pha.3.5830, Pha.8.3060,	Pse.584.1020, Pse.32.1020,	4469, 10200, 6542,	Tb927.6.1880, Tb927.10.1260,	TcIL3000_10_1050, TcIL3000_6_1480,	TcCLB.510777.20, TcCLB.509967.30, TcCLB.511911.21,	Tgr.446.1060, Tgr.457.1030,	ESL05848.1, ESL09949.1, ESL10311.1,	Tth.12.2490, Tth.7.4600,	TvY486_0601330,		aspartyl-tRNA synthetase, putative
OG0000198	Tth.164.1010, Tth.25.1510, Tth.25.1520, Tth.164.1020, Tth.25.1500, Tth.164.1000, Tth.164.1030,	Tb927.8.3540,		7		21037	2578.41	3063.37	1	22.1533	24.44		BS36600,	CfaC1_18_0760, CfaC1_18_0740, CfaC1_18_0780, CfaC1_18_0770, CfaC1_AODS01003159_1940, CfaC1_18_0750,	LbrM.10.0630,	LdBPK_100550.1,	LinJ.10.0550,	LmjF.10.0500,	LmxM.10.0500,	LtaP10.0910,	Pem.42.1000,	Pha.12.2650,	Pse.155.1000, Pse.155.1010,	9761, 14429, 4598, 11686, 9062, 9343, 10300,	Tb927.8.3540,	TcIL3000_8_3470,	TcCLB.509473.10, TcCLB.445553.10,	Tgr.216.1020,	ESL06890.1, ESL05965.1, ESL07371.1, ESL05325.1,	Tth.164.1010, Tth.25.1510, Tth.25.1520, Tth.164.1020, Tth.25.1500, Tth.164.1000, Tth.164.1030,	TvY486_0032480, TvY486_0802940, TvY486_0802960,		hypothetical protein, conserved
OG0000199	Tth.7.3470,	Tb927.6.2890, Tb927.6.1640, Tb927.6.1650,		1		116	17.39	20.66	3	192.673	136.587		BS09305,	CfaC1_21_1690, CfaC1_34_4110, CfaC1_KB217628_0040, CfaC1_06_0460,	LbrM.12.0420, LbrM.30.1560, LbrM.31.2580,	LdBPK_120350.1, LdBPK_312380.1, LdBPK_301520.1,	LinJ.12.0350, LinJ.31.2380, LinJ.30.1520, LinJ.31.2370,	LmjF.31.2300, LmjF.12.0400, LmjF.31.2310, LmjF.30.1510, LmjF.30.1500,	LmxM.30.2310, LmxM.29.1500, LmxM.12.0400, LmxM.29.1510,	LtaP12.0410, LtaP31.2740, LtaP30.1550,	Pem.5.2990,	Pha.3.6890,	Pse.377.1050,	10896,	Tb927.6.2890, Tb927.6.1640, Tb927.6.1650,	TcIL3000_6_1210, TcIL3000_6_2390, TcIL3000_0_18860,	TcCLB.511753.20,	Tgr.1472.1000, Tgr.181.1000,	ESL11423.1,	Tth.7.3470,	TvY486_0601050,		single strand-specific nuclease, putative
OG0000200	Tth.46.1340, Tth.20.1760,	Tb927.5.2140, Tb927.11.13380,		2		2424	67.68	80.41	2	74.6633	110.713		BS16285, BS78870, BS78890, BS06665, BS35435, BS68245, BS77550, BS26775, BS16280,	CfaC1_12_1730, CfaC1_12_1740, CfaC1_12_1720,	LbrM.09.1290,	LdBPK_091300.1,	LinJ.09.1300,	LmjF.09.1240,	LmxM.09.1240,	LtaP09.1270, LtaP09.1280, LtaPcontig140-1,	Pem.28.1410,	Pha.1.10200, Pha.1.10190,	Pse.197.1090, Pse.727.1010,	5311, 2082, 4484,	Tb927.5.2140, Tb927.11.13380,	TcIL3000.11.13740, TcIL3000.11.13750,	TcCLB.506755.140,	Tgr.551.1020, Tgr.271.1030,	ESL05612.1, ESL06566.1,	Tth.46.1340, Tth.20.1760,	TvY486_0501560, TvY486_1114250, TvY486_0033510,		regulator of nonsense transcripts UPF1, regulator of nonsense transcripts 1, putative
OG0000201	Tth.5.1740, Tth.44.1670,	Tb927.11.2690,		2		3647	338.77	402.49	1	142.503	63.8067		BS17080,	CfaC1_29_2050, CfaC1_29_2060, CfaC1_29_2040, CfaC1_04_0870, CfaC1_AODS01003155_0010,	LbrM.33.2630, LbrM.30.1810, LbrM.30.1870,	LdBPK_332470.1, LdBPK_301910.1, LdBPK_301920.1,	LinJ.30.1910, LinJ.33.2470, LinJ.30.1920,	LmjF.30.1930, LmjF.33.2340, LmjF.30.1940,	LmxM.29.1940, LmxM.32.2340, LmxM.29.1930,	LtaPcontig224-1, LtaP33.2560,	Pem.3.2100,	Pha.13.1450,	Pse.27.1200,	1246, 8246, 2322, 12590, 8029,	Tb927.11.2690,	TcIL3000.11.2430, TcIL3000_0_54130,	TcCLB.504153.360,	Tgr.1114.1020, Tgr.1493.1000,	ESL10782.1, ESL07787.1,	Tth.5.1740, Tth.44.1670,	TvY486_1102740,		succinyl-coA:3-ketoacid-coenzyme A transferase, mitochondrial precursor, putative
OG0000202	Tth.27.1860,	Tb927.8.940, Tb927.8.960,		1		2608	46.1	54.77	2	47.1533	92.28		BS68955,	CfaC1_AODS01003076_0020, CfaC1_33_1920, CfaC1_09_1260,	LbrM.07.0890, LbrM.20.0430, LbrM.20.0440, LbrM.07.0920.A, LbrM.07.0910,	LdBPK_070960.1, LdBPK_070970.1, LdBPK_070990.1, LdBPK_340480.1, LdBPK_070950.1,	LinJ.07.0990, LinJ.07.0950, LinJ.34.0480, LinJ.07.0970, LinJ.07.0960,	LmjF.34.0460, LmjF.07.0840, LmjF.07.0830, LmjF.07.0820,	LmxM.07.0840, LmxM.07.0831, LmxM.33.0460, LmxM.07.0830,	LtaP34.0500, LtaP07.0870, LtaPcontig102-1,				2053, 12531, 7483,	Tb927.8.940, Tb927.8.960,	TcIL3000_0_17980, TcIL3000_0_53830, TcIL3000_0_17970,	TcCLB.508569.70,	Tgr.559.1010,		Tth.27.1860,	TvY486_0800440,		hypothetical protein, conserved
OG0000203	Tth.1.3380,	Tb927.3.4820,		1		954	159.7	189.74	1	54.5467	55.02		BS37855c, BS54515, BS58630,	CfaC1_07_1140, CfaC1_KB217786_0030, CfaC1_25_2630, CfaC1_25_2640, CfaC1_KB217786_0040, CfaC1_07_1130,	LbrM.04.1050, LbrM.04.1040, LbrM.29.2250, LbrM.04.1060,	LdBPK_292380.1, LdBPK_292390.1, LdBPK_041040.1, LdBPK_041050.1,	LinJ.04.1050, LinJ.29.2380, LinJ.04.1040, LinJ.29.2390,	LmjF.29.2270, LmjF.29.2280, LmjF.04.1050, LmjF.04.1040,	LmxM.08_29.2280, LmxM.04.1050, LmxM.04.1040,	LtaP29.2430, LtaP04.1010, LtaP04.1000,	Pem.1.2970,	Pha.2.6850,	Pse.161.1050,	10206,	Tb927.3.4820,	TcIL3000_0_42610,	TcCLB.510325.40,	Tgr.37.1150,	ESL09234.1,	Tth.1.3380,	TvY486_0304150,		acyltransferase, putative
OG0000204	Tth.37.1750, Tth.42.1690, Tth.37.1740,	Tb927.10.780, Tb927.10.4160, Tb927.10.7400,		3		1840	176.41	209.6	3	98.9333	201.03		BS78265, BS24275, BS18960, BS02685, BS18945, BS55110, BS21165, BS87260, BS42435,	CfaC1_35_2420, CfaC1_21_0390,	LbrM.35.3150,	LdBPK_363080.1,	LinJ.36.3080,	LmjF.36.2930,	LmxM.36.2930,	LtaP36.3000,	Pem.1.7270,	Pha.2.2450,	Pse.34.1120,	7137, 14134, 595, 7707, 8404,	Tb927.10.780, Tb927.10.4160, Tb927.10.7400,	TcIL3000_10_3460, TcIL3000_10_6370,	TcCLB.511467.16, TcCLB.508779.40,	Tgr.209.1020, Tgr.141.1010,	ESL09417.1, ESL06513.1,	Tth.37.1750, Tth.42.1690, Tth.37.1740,	TvY486_1007230, TvY486_1000780, TvY486_1004180,		hypothetical protein, conserved, predicted zinc finger protein
OG0000205	Tth.11.3550, Tth.6.1760,	Tb927.9.4680, Tb927.11.8770,		2		4481	527.18	626.33	2	511.013	520.187		BS71095, BS01490, BS56210, BS08045,	CfaC1_12_1000, CfaC1_AODS01003117_0010,	LbrM.28.1700, LbrM.01.0740,	LdBPK_010790.1, LdBPK_281660.1,	LinJ.01.0790, LinJ.28.1660, LinJ.01.0800,	LmjF.01.0770, LmjF.01.0780, LmjF.28.1530,	LmxM.01.0770, LmxM.28.1530,	LtaP01.0740, LtaP28.1590,	Pem.8.2110, Pem.22.1180,	Pha.4.6150, Pha.12.1800,	Pse.19.1240, Pse.587.1000,	1642, 12475,	Tb927.9.4680, Tb927.11.8770,	TcIL3000_9_1560, TcIL3000.11.9080,	TcCLB.506929.60, TcCLB.511585.190,	Tgr.42.1090, Tgr.41.1010,	ESL08291.1, ESL07260.1,	Tth.11.3550, Tth.6.1760,	TvY486_1108170, TvY486_0901660,		ATP-dependent RNA helicase FAL1, putative, ATP-dependent DEAD box helicase, putative
OG0000206	Tth.10.2480, Tth.12.3140,	Tb927.10.830, Tb927.5.3970, Tb927.2.5660,		2		672	136.42	162.1	3	267.66	293.62		BS24305, BS32780,	CfaC1_KB217555_0220, CfaC1_KB217594_0120, CfaC1_17_0030,	LbrM.16.0030, LbrM.21.1450,	LdBPK_211490.1, LdBPK_160030.1,	LinJ.21.1490, LinJ.16.0030,	LmjF.21.1250, LmjF.16.0020,	LmxM.21.1250, LmxM.16.0020,	LtaP21.1430, LtaP16.0030,	Pem.35.1020, Pem.11.2090,	Pha.8.3400, Pha.25.1130,	Pse.90.1070, Pse.62.1150,	13546,	Tb927.10.830, Tb927.5.3970, Tb927.2.5660,	TcIL3000_10_680, TcIL3000_5_4510, TcIL3000_2_1430, TcIL3000_0_23810,	TcCLB.506947.90, TcCLB.503479.30,	Tgr.1667.1010, Tgr.334.1030,	ESL10586.1, ESL06161.1,	Tth.10.2480, Tth.12.3140,	TvY486_0503420, TvY486_0201936, TvY486_1000790,		adenylate kinase, putative (ADKE), adenylate kinase, putative (ADKA), adenylate kinase, putative
OG0000207				0		0	0	0	0	0	0													13586,				Tgr.2005.1000, Tgr.1606.1010, Tgr.1201.1010, Tgr.1311.1000, Tgr.1846.1000, Tgr.928.1000, Tgr.2226.1000, Tgr.2499.1000, Tgr.1411.1020, Tgr.1311.1010, Tgr.1079.1010, Tgr.1079.1000, Tgr.2236.1000, Tgr.1970.1000, Tgr.1953.1000, Tgr.1977.1000, Tgr.2650.1000, Tgr.1918.1010, Tgr.918.1040, Tgr.1989.1000, Tgr.735.1010, Tgr.2094.1000, Tgr.1392.1010, Tgr.1061.1010, Tgr.1877.1000, Tgr.1345.1000, Tgr.1392.100…
OG0000208				0		0	0	0	0	0	0															TcIL3000_0_17210, TcIL3000_0_19120, TcIL3000_0_40050, TcIL3000_0_35150, TcIL3000_0_11940, TcIL3000_0_44410, TcIL3000_0_11160, TcIL3000_0_15990, TcIL3000_0_22080, TcIL3000_0_29290, TcIL3000_0_11120, TcIL3000_0_15520, TcIL3000_0_50750, TcIL3000_0_56280, TcIL3000_1_40, TcIL3000_0_22060, TcIL3000_0_23120, TcIL3000_0_29700, TcIL3000_0_42220, TcIL3000_0_28070, TcIL3000_0_18780, TcIL3000_0_19610, TcIL30…
OG0000209	Tth.39.1090, Tth.23.2570,	Tb927.2.5980, Tb927.2.3030,		2		3760	194.03	230.53	2	98.09	107.57		BS87495, BS17810c,	CfaC1_27_1780, CfaC1_25_1510,	LbrM.29.1350, LbrM.27.2750,	LdBPK_291360.1, LdBPK_020680.1,	LinJ.02.0680, LinJ.29.1360,	LmjF.29.1270, LmjF.27.2630, LmjF.02.0710,	LmxM.08_29.1270, LmxM.02.0710,	LtaP29.1430, LtaP27.2670,	Pem.11.1000, Pem.1.2200,	Pha.2.7670, Pha.8.4450, Pha.2.7660,	Pse.807.1000, Pse.807.1010,	10283,	Tb927.2.5980, Tb927.2.3030,	TcIL3000_2_370, TcIL3000_2_1650, TcIL3000_2_1630,	TcCLB.509127.10, TcCLB.509125.20, TcCLB.508807.10,	Tgr.891.1020,	ESL06866.1, ESL11047.1, ESL06328.1,	Tth.39.1090, Tth.23.2570,	TvY486_0202040, TvY486_0200690,		ATP-dependent Clp protease subunit, heat shock protein 104 (HSP104), putative,atp-dependent chaperone (HSP104), ATP-dependent Clp protease subunit, heat shock protein 78 (HSP78), putative
OG0000210	Tth.16.2220, Tth.16.2230,	Tb927.11.6910,		2		278	19.85	23.58	1	9.43333	43.17		BS67220, BS67205, BS67215,	CfaC1_32_5060, CfaC1_16_0400, CfaC1_AODS01003269_0010,	LbrM.32.3790,	LdBPK_323700.1,	LinJ.32.3700,	LmjF.32.3510, LmjF.32.3512, LmjF.32.3506, LmjF.32.3504, LmjF.32.3540, LmjF.32.3520, LmjF.32.3500, LmjF.32.3542, LmjF.32.3530, LmjF.32.3544, LmjF.32.3535, LmjF.32.3508, LmjF.32.3548, LmjF.32.3515, LmjF.32.3538, LmjF.32.3546, LmjF.32.3502,	LmxM.31.3500,		Pem.2.3760,	Pha.3.2780, Pha.3.2770,	Pse.11.1080,	9478, 12902,	Tb927.11.6910,	TcIL3000.11.7510, TcIL3000_0_24710,	TcCLB.506775.110,	Tgr.88.1020,	ESL09354.1,	Tth.16.2220, Tth.16.2230,			hypothetical protein, conserved
OG0000211	Tth.8.2290, Tth.27.1910,	Tb927.10.10350,		2		2182	110.58	131.38	1	54.9667	59.0033		BS40100, BS22405, BS60990, BS06260, BS22395, BS60995, BS91610, BS93360, BS52160,	CfaC1_09_1300, CfaC1_05_0450,	LbrM.05.0400, LbrM.07.1260,	LdBPK_071050.1, LdBPK_050390.1,	LinJ.07.1050, LinJ.05.0390,	LmjF.05.0390, LmjF.07.0880,	LmxM.05.0390, LmxM.07.0880,	LtaP07.0950, LtaP05.0400,	Pem.46.1320, Pem.66.1060,	Pha.40.1030, Pha.1.4640, Pha.5.3280,	Pse.135.1070, Pse.887.1010,	7617,	Tb927.10.10350,	TcIL3000_10_8810,	TcCLB.503715.40,	Tgr.1234.1000, Tgr.67.1180,	ESL11092.1,	Tth.8.2290, Tth.27.1910,	TvY486_1009370, TvY486_1010180,		protein kinase, putative
OG0000212	Tth.16.2190, Tth.6.4860,	Tb927.11.6870, Tb927.11.9530,		2		4051	834.68	991.69	2	584.827	761.65		BS24585, BS67255,	CfaC1_KB217851_0040, CfaC1_16_0440, CfaC1_AODS01003159_1250, CfaC1_KB217860_0030,	LbrM.11.0040, LbrM.35.3430,	LdBPK_363360.1, LdBPK_110350.1,	LinJ.36.3360, LinJ.11.0350,	LmjF.11.0350, LmjF.36.3210,	LmxM.36.3210, LmxM.11.0350,	LtaP11.0380, LtaP36.3300,	Pem.55.1130, Pem.2.3720,	Pha.3.2830, Pha.5.6010,	Pse.11.1120, Pse.82.1100,	7167, 3277,	Tb927.11.6870, Tb927.11.9530,	TcIL3000.11.10000, TcIL3000.11.7440,	TcCLB.511589.130, TcCLB.506775.80,	Tgr.85.1010,	ESL09345.1,	Tth.16.2190, Tth.6.4860,	TvY486_1107200, TvY486_1110110, TvY486_0011520, TvY486_0045820, TvY486_0004050,		14-3-3 protein, 14-3-3-I protein
OG0000213	Tth.43.1130, Tth.43.1120,	Tb927.11.5450, Tb927.11.5440,		2		8057	646.78	768.43	2	420.747	236.3		BS85840, BS85845, BS85960,	CfaC1_27_0830, CfaC1_27_0820,	LbrM.24.0790, LbrM.24.0780,	LdBPK_240790.1, LdBPK_240780.1,	LinJ.24.0780, LinJ.24.0790,	LmjF.24.0770,	LmxM.24.0761, LmxM.24.0770,	LtaP24.0840, LtaP24.0850,	Pem.9.1590, Pem.9.1600,	Pha.1.2740, Pha.1.2750, Pha.1.2730,	Pse.1016.1010, Pse.145.1000, Pse.1016.1000, Pse.57.1000_o,	2561, 2833, 1459,	Tb927.11.5450, Tb927.11.5440,	TcIL3000.11.5680, TcIL3000.11.5690,	TcCLB.508647.270, TcCLB.508647.280,	Tgr.552.1020, Tgr.1499.1010, Tgr.1499.1000,		Tth.43.1130, Tth.43.1120,	TvY486_1105630, TvY486_1105620,		malic enzyme
OG0000214	Tth.5.2900, Tth.2.3940,	Tb927.10.5770, Tb927.11.1660,		2		2128	124.06	147.39	2	202.357	252.4		BS19215, BS16800, BS50720,	CfaC1_20_1250, CfaC1_30_1610,	LbrM.27.1140, LbrM.35.1490,	LdBPK_361420.1, LdBPK_270920.1,	LinJ.36.1420, LinJ.27.0920,	LmjF.36.1370, LmjF.27.1050,	LmxM.36.1370, LmxM.27.1050,	LtaP27.1090, LtaP36.1350,	Pem.1.5830, Pem.3.2990, Pem.3.3000,	Pha.11.1600, Pha.2.3970,	Pse.180.1090, Pse.340.1040,	4684, 8957, 13174,	Tb927.10.5770, Tb927.11.1660,	TcIL3000_10_4820, TcIL3000.11.1440,	TcCLB.506367.180,	Tgr.241.1100, Tgr.98.1190,	ESL10571.1, ESL07539.1,	Tth.5.2900, Tth.2.3940,	TvY486_1004340, TvY486_1101590, TvY486_1004330,		valosin-containing protein homolog,Transitional endoplasmic reticulum ATPase, putative (VCP), vesicular transport protein (CDC48 homologue), putative
OG0000215	Tth.40.1040, Tth.14.1530,	Tb927.1.2600, Tb927.7.4730,		2		1680	136.19	161.8	2	99.9467	117.463		BS81135,	CfaC1_19_1650, CfaC1_19_1640, CfaC1_28_2250,	LbrM.20.5610, LbrM.06.0050, LbrM.20.5580,	LdBPK_060050.1, LdBPK_201410.1, LdBPK_201420.1,	LinJ.20.1420, LinJ.06.0050, LinJ.20.1410,	LmjF.20.1370, LmjF.20.1365, LmjF.06.0050,	LmxM.20.1370a, LmxM.20.1370, LmxM.20.1365, LmxM.06.0050,	LtaP20.1370, LtaP06.0040, LtaP20.1380,	Pem.26.1340,	Pha.1.6160,	Pse.51.1210,	3731, 7042,	Tb927.1.2600, Tb927.7.4730,	TcIL3000_1_1350, TcIL3000_0_32780,	TcCLB.506563.10, TcCLB.507521.110,	Tgr.1117.1010, Tgr.1849.1000,	ESL08471.1, ESL08561.1,	Tth.40.1040, Tth.14.1530,	TvY486_0101230,		pumilio/PUF RNA binding protein 9 (PUF9), pumilio/PUF RNA binding protein 5
OG0000216	Tth.1.6010, Tth.1.4140,	Tb927.4.1500, Tb927.4.3020,		2		1802	38.91	46.22	2	83.2633	104.887		BS53425, BS50595,	CfaC1_33_4680, CfaC1_33_2860,	LbrM.20.1240, LbrM.20.2810,	LdBPK_341290.1,	LinJ.34.3010, LinJ.34.1290,	LmjF.34.1190, LmjF.34.3230,	LmxM.33.1190, LmxM.33.3230,	LtaP34.1410, LtaP34.3140,	Pem.2.6700, Pem.2.5130, Pem.2.5120, Pem.2.6690,	Pha.1.7160, Pha.1.8860, Pha.1.7150,	Pse.955.1020, Pse.258.1000,	8347, 12678, 4619,	Tb927.4.1500, Tb927.4.3020,	TcIL3000_4_2820, TcIL3000_4_1010, TcIL3000_0_05990,	TcCLB.506265.100,	Tgr.11.1000, Tgr.486.1030,	ESL11382.1, ESL06713.1,	Tth.1.6010, Tth.1.4140,	TvY486_0402870, TvY486_0401170,		ATP-dependent DEAH-box RNA helicase, putative, RNA editing associated helicase 2 (REH2)
OG0000217	Tth.7.1250,	Tb927.6.4900, Tb927.6.4910, Tb927.6.4840, Tb927.6.4860, Tb927.6.4850, Tb927.6.4920, Tb927.6.4890, Tb927.6.4880, Tb927.6.4870,		1		2096	253.47	301.15	9	724.14	664.113		BS30010,	CfaC1_29_4680,	LbrM.30.3550,	LdBPK_303560.1,	LinJ.30.3580, LinJ.30.3560,	LmjF.30.3500, LmjF.30.3520,	LmxM.29.3500,	LtaP30.3550,	Pem.5.1260,	Pha.3.8640,	Pse.339.1000, Pse.2250.1010_o, Pse.339.1010,	2331, 6027,	Tb927.6.4900, Tb927.6.4910, Tb927.6.4840, Tb927.6.4860, Tb927.6.4850, Tb927.6.4920, Tb927.6.4890, Tb927.6.4880, Tb927.6.4870,	TcIL3000_0_37490, TcIL3000_0_37470, TcIL3000_6_4330,	TcCLB.506945.160,	Tgr.6.1120,	ESL08025.1,	Tth.7.1250,	TvY486_0604230, TvY486_0604210, TvY486_0045510, TvY486_0030535, TvY486_0604240, TvY486_0604220, TvY486_0604250, TvY486_0030550,		S-adenosylmethionine synthetase, putative (METK1)
OG0000218	Tth.41.1220, Tth.4.4650,	Tb927.4.3890, Tb927.9.13610,		2		4521	168.31	199.98	2	88.03	153.543		BS08520, BS13530,	CfaC1_KB217757_0060, CfaC1_31_2420, CfaC1_34_0380,	LbrM.34.2220, LbrM.31.0360,	LdBPK_310260.1, LdBPK_352320.1,	LinJ.35.2320, LinJ.31.0260,	LmjF.35.2270, LmjF.31.0250,	LmxM.34.2270, LmxM.30.0250,	LtaP35.2300, LtaP31.0270,	Pem.47.1280, Pem.7.1710,	Pha.14.1890, Pha.14.1900, Pha.6.2260,	Pse.333.1030, Pse.567.1010,	745, 8871,	Tb927.4.3890, Tb927.9.13610,	TcIL3000_9_5840, TcIL3000_0_09130, TcIL3000_0_45240,	TcCLB.510753.9, TcCLB.505123.4, TcCLB.508469.59,	Tgr.616.1040,	ESL10697.1, ESL07642.1,	Tth.41.1220, Tth.4.4650,	TvY486_0906800, TvY486_0403610,		helicase, putative, ATP-dependent RNA helicase, putative
OG0000219	Tth.9.1010, Tth.19.1030,	Tb927.7.2050, Tb927.3.5640,		2		939	61	72.47	2	57.52	113.687		BS26525, BS03560,	CfaC1_14_1490, CfaC1_24_0140,	LbrM.22.0060, LbrM.29.0610,	LdBPK_220007.1, LdBPK_290620.1,	LinJ.29.0620, LinJ.22.0007,	LmjF.29.0600, LmjF.22.0060,	LmxM.08_29.0600, LmxM.22.0060,	LtaP29.0620, LtaP22.0060,	Pem.1.1570, Pem.52.1320,	Pha.24.1340, Pha.2.8220,	Pse.35.1250, Pse.46.1000,	10608, 5736, 3395, 12684, 14302,	Tb927.7.2050, Tb927.3.5640,	TcIL3000_3_3580, TcIL3000_7_1370,	TcCLB.510165.30, TcCLB.507797.9,	Tgr.336.1030,	ESL05628.1, ESL09241.1,	Tth.9.1010, Tth.19.1030,	TvY486_0701770, TvY486_0305050,		hypothetical protein, conserved, nuclear transcription factor, putative
OG0000220				0		0	0	0	0	0	0		BS82615, BS63695, BS70575, BS86155, BS82690, BS76105, BS26670, BS73070, BS63700, BS82685, BS87580, BS03455, BS88570, BS79230, BS86135, BS44070, BS89625, BS29085, BS76095, BS82695, BS56150, BS92990, BS72885, BS75300, BS25100, BS13820, BS86640, BS55360, BS86150, BS79235, BS26900, BS63705, BS93765, BS78420, BS21255, BS78445, BS57105, BS86670, BS13825, BS56870,
OG0000221	Tth.7.3190,	Tb927.6.3150,		1		2746	24.54	29.15	1	38.2367	73.0633		BS16995, BS17000,	CfaC1_29_1930, CfaC1_29_1940,	LbrM.17.0870,	LdBPK_301810.1,	LinJ.30.1810,	LmjF.30.1810,	LmxM.29.1810,	LtaP30.1840,	Pem.5.2700, Pem.5.2690,	Pha.3.7230, Pha.3.7180, Pha.3.7220, Pha.3.7190, Pha.3.7200,	Pse.566.1000, Pse.566.1010,	5245, 9373, 7854, 7953, 10030, 9805, 10605, 3666,	Tb927.6.3150,	TcIL3000_0_11680, TcIL3000_0_14730, TcIL3000_6_2720, TcIL3000_6_2700,	TcCLB.509171.100, TcCLB.511749.9, TcCLB.511751.14, TcCLB.509173.9,	Tgr.63.1140,	ESL05890.1,	Tth.7.3190,	TvY486_0602630,		Hydin
OG0000222	Tth.40.1120, Tth.7.3460,	Tb927.7.4810, Tb927.6.2900,		2		593	40.94	48.65	2	69.6633	102.213		BS09320, BS05655,	CfaC1_32_3190, CfaC1_28_2130,	LbrM.32.2770, LbrM.06.0140,	LdBPK_322680.1, LdBPK_060160.1,	LinJ.32.2680, LinJ.06.0160,	LmjF.32.2540, LmjF.06.0160,	LmxM.06.0160, LmxM.31.2540,	LtaP32.2740, LtaP06.0130,	Pem.3.4880, Pem.2.3300,	Pha.3.3230, Pha.11.3480,	Pse.68.1130, Pse.33.1200,	12257, 13864, 12442,	Tb927.7.4810, Tb927.6.2900,	TcIL3000_6_2400, TcIL3000_7_3980,	TcCLB.511753.9, TcCLB.511751.260, TcCLB.507521.40,	Tgr.436.1060, Tgr.877.1020,	ESL10803.1, ESL10253.1,	Tth.40.1120, Tth.7.3460,	TvY486_0602380, TvY486_0704880,		hypothetical protein, conserved, dendritic cell-derived IFNG-induced protein
OG0000223	Tth.8.2460, Tth.8.2480, Tth.8.2470,			3		496	88.59	105.26	0	0	0		BS06150, BS06130, BS00265,	CfaC1_05_0290, CfaC1_05_0280, CfaC1_05_0270, CfaC1_KB217643_0020, CfaC1_05_0300,	LbrM.05.0230,	LdBPK_050240.1,	LinJ.05.0240,	LmjF.05.0240,	LmxM.05.0241, LmxM.05.0240,	LtaP05.0260, LtaP05.0250,				13390, 8868, 723, 5023, 551, 408, 2488, 254, 12199, 2286, 13569, 8760, 681, 2872, 11200, 1029, 3027, 621,			TcCLB.504625.70,	Tgr.67.1020, Tgr.67.1010,		Tth.8.2460, Tth.8.2480, Tth.8.2470,
OG0000224	Tth.1.5540, Tth.40.1720,	Tb927.4.1870,		2		703	59.35	70.52	1	27.5267	48.4733		BS57375, BS80410,	CfaC1_33_4240, CfaC1_28_3950, CfaC1_28_4020,	LbrM.13.1270, LbrM.13.1430, LbrM.20.2330,	LdBPK_131570.1, LdBPK_342610.1, LdBPK_131630.1,	LinJ.13.1630, LinJ.13.1570, LinJ.34.2610,	LmjF.34.2770, LmjF.13.1570, LmjF.13.1510,	LmxM.13.1570, LmxM.33.2770, LmxM.13.1510,	LtaP13.1380, LtaP34.2680,	Pem.2.6320,	Pha.1.7530,	Pse.61.1130,	13763,	Tb927.4.1870,	TcIL3000_0_54170, TcIL3000_4_1540,	TcCLB.509591.20, TcCLB.508585.29, TcCLB.510879.10,	Tgr.1374.1000, Tgr.22.1150,	ESL07843.1,	Tth.1.5540, Tth.40.1720,	TvY486_0401620, TvY486_1013250, TvY486_1117990,		kinetoplastid-specific phospho-protein phosphatase, putative
OG0000225	Tth.1.3700, Tth.2.3860, Tth.77.1080,	Tb927.4.3570, Tb927.10.5840, Tb927.4.3590,		3		4066	1223.35	1453.45	3	1064.05	876.087		BS26305, BS19175,	CfaC1_30_1700, CfaC1_33_2350,	LbrM.20.0750, LbrM.35.1570, LbrM.20.0810, LbrM.20.0770,	LdBPK_361490.1, LdBPK_340870.1,	LinJ.34.0890, LinJ.34.0870, LinJ.36.1490,	LmjF.34.0840, LmjF.34.0820, LmjF.36.1430,	LmxM.36.1430, LmxM.33.0820, LmxM.33.0840,	LtaP34.1030, LtaP36.1420,	Pem.1.5910, Pem.2.4840,	Pha.2.3890, Pha.3.1790,	Pse.180.1010, Pse.146.1110,		Tb927.4.3570, Tb927.10.5840, Tb927.4.3590,	TcIL3000_10_4890,	TcCLB.507671.30,	Tgr.108.1060, Tgr.241.1020,		Tth.1.3700, Tth.2.3860, Tth.77.1080,	TvY486_1005790, TvY486_0403350, TvY486_0403370,		translation elongation factor 1-beta, putative
OG0000226	Tth.21.1470, Tth.21.1480,	Tb927.7.610, Tb927.7.600,		2		1240	108.07	128.39	2	139.743	405		BS42320, BS42315,	CfaC1_KB217667_0080, CfaC1_KB217667_0090, CfaC1_08_1420, CfaC1_08_1430,	LbrM.26.1370, LbrM.26.1360,	LdBPK_261330.1, LdBPK_261320.1,	LinJ.26.1320, LinJ.26.1330,	LmjF.26.1350, LmjF.26.1340,	LmxM.26.1350, LmxM.26.1340,	LtaP26.1270, LtaP26.1280,	Pem.39.1200, Pem.39.1210,	Pha.8.1200, Pha.8.1190,	Pse.74.1000, Pse.1074.1000,	11134,	Tb927.7.610, Tb927.7.600,	TcIL3000_7_290, TcIL3000_7_300,	TcCLB.506287.200, TcCLB.506287.209, TcCLB.506289.9,	Tgr.851.1020, Tgr.851.1030,	ESL07967.1, ESL09439.1,	Tth.21.1470, Tth.21.1480,	TvY486_0700350, TvY486_0700360,		mitochondrial DNA ligase homolog, LIG k-alpha, mitochondrial DNA ligase homolog, LIG k-beta
OG0000227	Tth.16.2200, Tth.16.2210,	Tb927.11.6890, Tb927.11.6900,		2		1592	67.62	80.34	2	130.73	93.05		BS67225, BS67230,	CfaC1_AODS01003159_1270, CfaC1_16_0410, CfaC1_16_0420, CfaC1_AODS01003159_1280,	LbrM.11.0010, LbrM.11.0020,	LdBPK_110330.1, LdBPK_110320.1,	LinJ.11.0320, LinJ.11.0330,	LmjF.11.0320, LmjF.11.0330,	LmxM.11.0320, LmxM.11.0330,	LtaP11.0360, LtaP11.0350,	Pem.2.3750, Pem.2.3740,	Pha.3.2800, Pha.3.2810,	Pse.11.1100, Pse.11.1090,	4417, 10934,	Tb927.11.6890, Tb927.11.6900,	TcIL3000.11.7500, TcIL3000.11.7490,	TcCLB.506775.90, TcCLB.506775.100,	Tgr.88.1010, Tgr.88.1000,	ESL09140.1, ESL08766.1,	Tth.16.2200, Tth.16.2210,	TvY486_1107220, TvY486_1107210,		DNA repair and recombination helicase protein PIF1 (PIF1), DNA repair and recombination helicase protein PIF2 (TbPIF2)
OG0000228	Tth.5.2700, Tth.6.4220,	Tb927.11.1450, Tb927.11.9980,		2		3354	141.94	168.64	2	517.593	332.847		BS45420, BS23535,	CfaC1_20_1020, CfaC1_35_3060,	LbrM.27.0960, LbrM.35.3700,	LdBPK_363630.1, LdBPK_270740.1,	LinJ.36.3630, LinJ.27.0740,	LmjF.27.0880, LmjF.36.3470,	LmxM.36.3470, LmxM.27.0880,	LtaP27.0900, LtaP36.3570,	Pem.3.3180, Pem.55.1370,	Pha.11.1750, Pha.5.5730, Pha.5.5740,	Pse.129.1160, Pse.114.1080,	13942, 13278,	Tb927.11.1450, Tb927.11.9980,	TcIL3000_0_17140, TcIL3000.11.10480, TcIL3000.11.1340,	TcCLB.510717.30, TcCLB.503793.10,	Tgr.91.1010, Tgr.1133.1000,	ESL08351.1, ESL09058.1,	Tth.5.2700, Tth.6.4220,	TvY486_1110760, TvY486_1101420,		2-oxoglutarate dehydrogenase E1 component, putative
OG0000229	Tth.4.3870,			1		212	16.81	19.97	0	0	0		BS22365,	CfaC1_31_3230,	LbrM.34.2870,	LdBPK_353010.1,	LinJ.35.3010,	LmjF.35.2960,	LmxM.34.2960,	LtaP35.2980,	Pem.7.2360,	Pha.6.2980,	Pse.1238.1000, Pse.676.1040, Pse.676.1010, Pse.245.1040, Pse.1066.1000, Pse.245.1050, Pse.1295.1000, Pse.759.1020, Pse.1238.1010, Pse.1141.1000, Pse.676.1030, Pse.245.1130, Pse.676.1000, Pse.245.1090, Pse.1088.1000, Pse.759.1000, Pse.245.1100, Pse.245.1080, Pse.1069.1000, Pse.877.1000, Pse.245.1060, Pse.245.1120, Pse.1186.1000, Pse.759.1030,	10615,			TcCLB.508463.10, TcCLB.510743.130,	Tgr.15.1120,	ESL08966.1,	Tth.4.3870,
OG0000230	Tth.24.2160, Tth.25.1160,	Tb927.11.8870, Tb927.8.3830,		2		692	48.68	57.83	2	92.72	85.06		BS11610, BS06810,	CfaC1_26_2730, CfaC1_18_0260,	LbrM.10.0140, LbrM.28.2270,	LdBPK_100120.1, LdBPK_282220.1,	LinJ.28.2220, LinJ.10.0120,	LmjF.28.2080, LmjF.10.0140,	LmxM.10.0140, LmxM.28.2080,	LtaP28.2150, LtaP10.0110,	Pem.8.1630,	Pha.4.5630, Pha.4.5620,	Pse.95.1080,	4542, 613, 10259, 7266,	Tb927.11.8870, Tb927.8.3830,	TcIL3000_8_3710, TcIL3000.11.9180,	TcCLB.503595.19, TcCLB.511801.60, TcCLB.511571.10,	Tgr.363.1080, Tgr.133.1130,	ESL11487.1, ESL06849.1,	Tth.24.2160, Tth.25.1160,	TvY486_1109360, TvY486_1109380, TvY486_0803260,		mitochondrial DEAD box protein,KREH1 (KREH1), ATP-dependent DEAD/H RNA helicase, putative,mitochondrial
OG0000231	Tth.44.1340, Tth.19.1950,	Tb927.8.7110, Tb927.4.5310,		2		1331	138.63	164.71	2	25.38	67.64		BS43675,	CfaC1_34_5420, CfaC1_34_5410, CfaC1_24_1100,	LbrM.31.3330, LbrM.22.0850,	LdBPK_313070.1, LdBPK_220770.1,	LinJ.22.0770, LinJ.31.3070,	LmjF.31.2960, LmjF.22.0950,	LmxM.22.0950, LmxM.30.2960,	LtaP22.0910, LtaP31.3450,	Pem.51.1300, Pem.48.1380,	Pha.6.4760, Pha.21.1350,	Pse.506.1000, Pse.432.1000, Pse.1227.1000,	5929, 4795,	Tb927.8.7110, Tb927.4.5310,	TcIL3000_0_23130, TcIL3000_8_7190,	TcCLB.510525.139, TcCLB.508369.40,	Tgr.1413.1000, Tgr.182.1020,	ESL06220.1, ESL11049.1, ESL05514.1,	Tth.44.1340, Tth.19.1950,	TvY486_0404520, TvY486_0806630,		serine/threonine-protein kinase a, putative,protein kinase, putative
OG0000232	Tth.8.4050, Tth.8.4040,	Tb927.10.12100, Tb927.10.12090,		2		340	238.73	283.64	2	87.25	240.367		BS82260,	CfaC1_35_1960, CfaC1_35_1920, CfaC1_35_1910,	LbrM.33.1740, LbrM.33.1720,	LdBPK_331560.1, LdBPK_331540.1,	LinJ.33.1560, LinJ.33.1540,	LmjF.33.1450, LmjF.33.1470,	LmxM.32.1450, LmxM.32.1470,	LtaP33.1610, LtaP26.1450,	Pem.12.2640,	Pha.1.4680,	Pse.400.1030,	3149,	Tb927.10.12100, Tb927.10.12090,	TcIL3000_10_10320, TcIL3000_10_10310,	TcCLB.506565.4, TcCLB.508145.30, TcCLB.508145.20, TcCLB.506565.12, TcCLB.508145.10, TcCLB.506565.8,	Tgr.558.1000, Tgr.558.1010, Tgr.558.1020,	ESL12023.1, ESL12115.1,	Tth.8.4050, Tth.8.4040,	TvY486_1011760, TvY486_1011750, TvY486_1011780,		RNA-binding protein, putative (RBP7B), RNA-binding protein, putative (RBP7A)
OG0000233	Tth.27.2340,	Tb927.8.540,		1		1422	23.95	28.46	1	19.9	34.1233			CfaC1_09_1630,	LbrM.07.1230,	LdBPK_071330.1,	LinJ.07.1330,	LmjF.07.1150,	LmxM.07.1150,	LtaP07.1240,	Pem.46.1010, Pem.73.1020,	Pha.24.1370, Pha.48.1000, Pha.48.1030, Pha.48.1010, Pha.48.1020,	Pse.796.1020, Pse.1682.1000, Pse.320.1020, Pse.320.1010, Pse.248.1070, Pse.20.1330, Pse.320.1030, Pse.320.1000, Pse.248.1060,		Tb927.8.540,	TcIL3000_0_37140, TcIL3000_0_01640, TcIL3000_8_10, TcIL3000_0_18790, TcIL3000_0_23950,	TcCLB.425311.9, TcCLB.507477.20, TcCLB.510855.4, TcCLB.509465.10, TcCLB.510853.120,	Tgr.484.1000, Tgr.280.1050,	ESL05319.1,	Tth.27.2340,	TvY486_0800010, TvY486_0202100,		hypothetical protein, conserved
OG0000234	Tth.14.1570, Tth.14.1590,			2		2672.52	157.56	187.2	0	0	0										Pem.77.1010,		Pse.388.1010, Pse.1255.1000, Pse.388.1000, Pse.99.1000, Pse.308.1020,	8502, 9537, 2179, 1193, 9499, 8635, 3106, 2581, 1410, 11478, 4964, 8922, 8419, 939, 12201, 2696, 2180, 1003, 12451, 576, 1955, 9852, 938,		TcIL3000_10_2080, TcIL3000_0_19860, TcIL3000_0_01000, TcIL3000_0_24390, TcIL3000_0_24020, TcIL3000_10_9510, TcIL3000_0_18360, TcIL3000_0_24400,		Tgr.825.1000,		Tth.14.1570, Tth.14.1590,
OG0000235	Tth.2.5320, Tth.27.1790,	Tb927.8.1020, Tb927.10.4520,		2		740	43.97	52.24	2	67.6233	98.7567		BS88005c, BS31055,	CfaC1_KB217733_0020, CfaC1_30_0230, CfaC1_30_0220, CfaC1_09_1180,	LbrM.35.0220, LbrM.07.0840,	LdBPK_360160.1, LdBPK_070870.1,	LinJ.36.0160, LinJ.07.0870,	LmjF.07.0760, LmjF.36.0150,	LmxM.36.0150, LmxM.07.0760,	LtaP07.0790, LtaP36.0140,	Pem.50.1030,	Pha.30.1090,	Pse.854.1000, Pse.1071.1010,	3212, 9583, 4036,	Tb927.8.1020, Tb927.10.4520,	TcIL3000_8_600, TcIL3000_10_3720,	TcCLB.508569.130, TcCLB.510963.50,	Tgr.100.1050, Tgr.1206.1000,	ESL08237.1, ESL09262.1,	Tth.2.5320, Tth.27.1790,	TvY486_1004540, TvY486_0800510,		6-phosphofructo-2-kinase/fructose-2,6-biphosphatase, putative, fructose- 2,6- bisphosphatase-like protein
OG0000236	Tth.28.2060, Tth.34.1260,	Tb927.10.8110, Tb927.5.2860,		2		368	47.42	56.34	2	77.0533	95.9833		BS94720, BS43400, BS94715,	CfaC1_35_6920, CfaC1_25_1020,	LbrM.35.7200, LbrM.08.0790,	LdBPK_080910.1, LdBPK_367160.1,	LinJ.08.0910, LinJ.36.7160,	LmjF.36.6840, LmjF.08.0970,	LmxM.36.6840, LmxM.08.0970,	LtaP36.7090, LtaP08.0780,	Pem.2.1920, Pem.13.1240,	Pha.7.5140, Pha.4.4010,	Pse.58.1040, Pse.78.1240,	13014, 10957,	Tb927.10.8110, Tb927.5.2860,	TcIL3000_10_6980, TcIL3000_0_56960, TcIL3000_5_3120,	TcCLB.507807.40,	Tgr.54.1000, Tgr.1197.1000,	ESL06609.1, ESL06248.1,	Tth.28.2060, Tth.34.1260,	TvY486_1007990, TvY486_0502260,		hypothetical protein, conserved
OG0000237		Tb927.9.13820, Tb927.9.13920, Tb927.9.13880,		0		0	0	0	3	3733.61	4666.26		BS14370, BS07285, BS07290, BS22635,	CfaC1_31_2340, CfaC1_31_2360, CfaC1_31_2350, CfaC1_31_2370,	LbrM.34.2150, LbrM.34.2140, LbrM.34.2160,	LdBPK_352270.1, LdBPK_352260.1, LdBPK_352250.1,	LinJ.35.2270, LinJ.35.2250, LinJ.35.2260,	LmjF.35.2220, LmjF.35.2210,	LmxM.34.2221, LmxM.34.2210, LmxM.34.2220,	LtaP35.2470,			Pse.397.1010,	302,	Tb927.9.13820, Tb927.9.13920, Tb927.9.13880,		TcCLB.510755.89, TcCLB.510755.98,	Tgr.2438.1000,	ESL10447.1, ESL05875.1, ESL05663.1, ESL10046.1,		TvY486_0906900, TvY486_0906870, TvY486_0906880, TvY486_0906890,		unspecified product (KMP-11), unspecified product
OG0000238	Tth.7.4440, Tth.29.1280,	Tb927.6.2030, Tb927.7.3650,		2		1148	80.16	95.25	2	38.9	38.6		BS06265, BS27160, BS89285, BS20525, BS93250, BS91790,	CfaC1_29_0680,	LbrM.14.1470, LbrM.30.0680,	LdBPK_300620.1, LdBPK_141380.1,	LinJ.30.0620, LinJ.14.1380,	LmjF.30.0600, LmjF.14.1300,	LmxM.29.0600, LmxM.14.1300,	LtaP14.1350, LtaP30.0670,	Pem.5.3820, Pem.23.1600,	Pha.3.4760, Pha.3.5990,	Pse.32.1170, Pse.84.1000,	4668,	Tb927.6.2030, Tb927.7.3650,	TcIL3000_6_1680, TcIL3000_7_2900, TcIL3000_6_1630,	TcCLB.510409.10,	Tgr.1075.1010, Tgr.532.1030,	ESL11401.1,	Tth.7.4440, Tth.29.1280,	TvY486_0601520, TvY486_0703550,		protein kinase, putative
OG0000239	Tth.23.1530, Tth.40.1500,	Tb927.2.4520, Tb927.11.3500,		2		2868	110.66	131.47	2	127.727	176.903		BS90645, BS11120, BS11125,	CfaC1_27_2550, CfaC1_28_3720,	LbrM.27.2110, LbrM.13.1120,	LdBPK_271870.1, LdBPK_131250.1,	LinJ.13.1250, LinJ.27.1870,	LmjF.13.1350, LmjF.27.1950,	LmxM.13.1350, LmxM.27.1950,	LtaP13.1240, LtaP27.2040,	Pem.6.1260, Pem.16.1510,	Pha.2.1260, Pha.8.4980,	Pse.11392.1000_o, Pse.39.1130,	7557, 2443, 2453,	Tb927.2.4520, Tb927.11.3500,	TcIL3000_2_870, TcIL3000.11.3440, TcIL3000_0_30150,	TcCLB.507629.30, TcCLB.509099.160,	Tgr.56.1120, Tgr.224.1050,		Tth.23.1530, Tth.40.1500,	TvY486_0201300, TvY486_1103610,		hypothetical protein, conserved
OG0000240	Tth.6.3460, Tth.6.3450,	Tb927.11.10660,		2		3618	89.17	105.94	1	45.0467	69.7133		BS10675, BS80710, BS49625,	CfaC1_35_5030, CfaC1_35_5040,	LbrM.35.5500.A, LbrM.35.5500,	LdBPK_365480.1,	LinJ.36.5480,	LmjF.36.5250,	LmxM.36.5250,	LtaP36.5370,	Pem.13.2720, Pem.18.1010,	Pha.7.3660, Pha.7.3650,	Pse.1185.1000, Pse.249.1080, Pse.767.1010,		Tb927.11.10660,	TcIL3000.11.11330, TcIL3000_0_07000, TcIL3000_0_09270, TcIL3000.11.11320, TcIL3000_0_07010,	TcCLB.504703.20, TcCLB.506673.69,	Tgr.1090.1000, Tgr.437.1000, Tgr.2287.1000, Tgr.1090.1010, Tgr.1090.1020,	ESL11952.1, ESL10326.1,	Tth.6.3460, Tth.6.3450,	TvY486_1111580, TvY486_0015840, TvY486_0035900,		hypothetical protein, conserved
OG0000241	Tth.29.1750, Tth.18.1260,	Tb927.5.1650, Tb927.7.4090,		2		935	52.34	62.18	2	53.5467	75.4767		BS07575, BS89170,	CfaC1_AODS01001357_0020, CfaC1_11_1000, CfaC1_10_0310,	LbrM.15.0170, LbrM.14.0800,	LdBPK_140890.1, LdBPK_150180.1,	LinJ.14.0890, LinJ.15.0180,	LmjF.14.0830, LmjF.15.0180,	LmxM.15.0180, LmxM.14.0830,	LtaP14.0820, LtaP15.0170,	Pem.23.1170, Pem.49.1180,	Pha.22.1310, Pha.3.5210,	Pse.36.1190,	5330, 13208,	Tb927.5.1650, Tb927.7.4090,	TcIL3000_0_20550, TcIL3000_5_1560, TcIL3000_7_3320,	TcCLB.506739.190, TcCLB.427247.10,	Tgr.500.1030, Tgr.747.1020,	ESL11732.1, ESL07871.1,	Tth.29.1750, Tth.18.1260,	TvY486_0501140, TvY486_0704120,		serine/threonine-protein kinase, putative, serine/threonine-protein kinase, putative,protein kinase, putative
OG0000242	Tth.14.2230, Tth.18.2350,	Tb927.1.1530,		2		2772	56.71	67.37	1	25.0267	36.6833		BS19590, BS83040, BS35655, BS28120,	CfaC1_23_0910, CfaC1_10_1480, CfaC1_AODS01003164_0030,	LbrM.20.4950, LbrM.15.1140,	LdBPK_200780.1, LdBPK_151180.1,	LinJ.20.0780, LinJ.15.1180,	LmjF.20.0770, LmjF.15.1200,	LmxM.15.1200, LmxM.20.0770,	LtaP20.0750, LtaP15.1120,	Pem.44.1090, Pem.1.4110,	Pha.2.5710, Pha.2.5720, Pha.3.4180,	Pse.38.1130, Pse.184.1040,	3777,	Tb927.1.1530,	TcIL3000_0_12910, TcIL3000_0_00130,	TcCLB.505977.13, TcCLB.508995.10,	Tgr.1039.1000,	ESL11980.1, ESL09851.1,	Tth.14.2230, Tth.18.2350,	TvY486_0027590, TvY486_0100670,		protein kinase, putative
OG0000243	Tth.8.4210,	Tb927.6.400, Tb927.10.12260,		1		2531	246.56	292.93	2	307.397	128.673		BS24745,	CfaC1_34_3400, CfaC1_35_2130,	LbrM.31.2100, LbrM.33.1880, LbrM.31.2280, LbrM.31.2120, LbrM.33.2100,	LdBPK_312060.1, LdBPK_331710.1,	LinJ.33.1710, LinJ.31.2060,	LmjF.31.1890, LmjF.31.2020, LmjF.33.1610,	LmxM.32.1610, LmxM.30.1890, LmxM.30.2020,	LtaP30.3800, LtaP33.1770, LtaP31.2450,	Pem.18.2050, Pem.40.1270, Pem.18.2060,	Pha.7.2480,	Pse.73.1110,		Tb927.6.400, Tb927.10.12260,	TcIL3000_0_43580, TcIL3000_0_28720, TcIL3000_10_10490,	TcCLB.510257.80,	Tgr.200.1000,	ESL10070.1, ESL05215.1, ESL05361.1, ESL05482.1,	Tth.8.4210,	TvY486_1011960,		peptidase M20/M25/M40, putative, cytosolic nonspecific dipeptidase, putative,peptidase (M20/M25/M40 family), putative
OG0000244	Tth.19.2750, Tth.41.1970,	Tb927.6.640, Tb927.8.8040, Tb927.4.4330,		2		1774	121.2	143.99	3	121.763	158.983			CfaC1_15_0880, CfaC1_24_1820,	LbrM.17.0570, LbrM.22.1510,	LdBPK_170640.1, LdBPK_221450.1,	LinJ.17.0640, LinJ.22.1450,	LmjF.17.0580, LmjF.22.1600,	LmxM.22.1600, LmxM.17.0580,	LtaP22.1570, LtaP17.0610,	Pem.6.3150, Pem.19.1380,	Pha.6.5620, Pha.1.5820,	Pse.219.1030, Pse.50.1220,	4225,	Tb927.6.640, Tb927.8.8040, Tb927.4.4330,	TcIL3000_0_57160, TcIL3000_8_8210, TcIL3000_4_3670, TcIL3000_8_8080,	TcCLB.505009.30, TcCLB.506863.80,	Tgr.839.1010, Tgr.273.1070,	ESL06748.1, ESL10110.1,	Tth.19.2750, Tth.41.1970,	TvY486_0807310, TvY486_0600140, TvY486_0807440,		kinetoplastid-specific phospho-protein phosphatase, putative
OG0000245				0		0	0	0	0	0	0																				TvY486_0008280, TvY486_0018700, TvY486_0010150, TvY486_0043100, TvY486_0043050, TvY486_0039630, TvY486_0005830, TvY486_0003020, TvY486_0000810, TvY486_0031300, TvY486_0000350, TvY486_0014620, TvY486_0032700, TvY486_0006500, TvY486_0028900, TvY486_0029430, TvY486_0029870, TvY486_0025280, TvY486_0020150, TvY486_0038320, TvY486_0044800, TvY486_0031440, TvY486_0000570, TvY486_0011880, TvY486_0023500,…
OG0000246	Tth.39.1700, Tth.4.5140,	Tb927.2.2430, Tb927.9.14430,		2		687	91.33	108.51	2	116.517	153.46		BS88235, BS94460,	CfaC1_01_0560, CfaC1_31_1620,	LbrM.02.0390, LbrM.34.1630,	LdBPK_351720.1, LdBPK_020330.1,	LinJ.35.1720, LinJ.02.0330,	LmjF.35.1730, LmjF.02.0360,	LmxM.34.1730, LmxM.02.0360,	LtaP02.0290, LtaP35.1770,	Pem.7.1220, Pem.11.1250,	Pha.8.4200, Pha.6.1880,	Pse.16.1410, Pse.259.1050,	5252, 10332,	Tb927.2.2430, Tb927.9.14430,	TcIL3000_0_32020, TcIL3000_2_220,	TcCLB.503513.10, TcCLB.510761.60,	Tgr.1064.1000, Tgr.316.1080,	ESL08739.1, ESL09951.1,	Tth.39.1700, Tth.4.5140,	TvY486_0200450, TvY486_0907250,		casein kinase II, putative, casein kinase II, alpha chain (CK2A2)
OG0000247	Tth.3.3520, Tth.6.3780,	Tb927.10.13630, Tb927.11.10370,		2		2186	109.97	130.65	2	123.543	244.537		BS15800, BS65665, BS15795,	CfaC1_31_2050, CfaC1_21_0210, CfaC1_35_3800,	LbrM.18.0110, LbrM.35.4340,	LdBPK_180090.1, LdBPK_364300.1,	LinJ.36.4300, LinJ.18.0090,	LmjF.36.4100, LmjF.18.0090,	LmxM.18.0090, LmxM.36.4100,	LtaP36.4230, LtaP18.0090,	Pem.4.2340, Pem.4.1490,	Pha.5.5150, Pha.5.5160, Pha.5.4180,	Pse.70.1100, Pse.194.1020,	2006,	Tb927.10.13630, Tb927.11.10370,	TcIL3000_10_13840,	TcCLB.507993.260, TcCLB.510283.70,	Tgr.522.1000, Tgr.194.1090,	ESL09522.1, ESL10363.1,	Tth.3.3520, Tth.6.3780,	TvY486_1013210,		glucosidase, putative, glycosyl hydrolase-like protein
OG0000248	Tth.17.3200, Tth.4.3350,	Tb927.9.12000, Tb927.11.13770,		2		516	62.51	74.27	2	75.0867	198.527		BS17310, BS05970, BS51275,	CfaC1_AODS01003159_0180, CfaC1_32_0760,	LbrM.34.3310, LbrM.32.0580,	LdBPK_353450.1, LdBPK_320540.1,	LinJ.35.3450, LinJ.32.0540,	LmjF.32.0510, LmjF.35.3400,	LmxM.31.0510, LmxM.34.3400,	LtaP32.0560, LtaP35.3440,	Pem.7.2760,	Pha.6.3380,	Pse.55.1040, Pse.103.1050,	10217, 1125, 11967,	Tb927.9.12000, Tb927.11.13770,	TcIL3000_0_53730, TcIL3000.11.14160, TcIL3000_0_41940,	TcCLB.510911.14, TcCLB.507011.180,	Tgr.21.1000, Tgr.32.1300,		Tth.17.3200, Tth.4.3350,	TvY486_1114580, TvY486_1114600, TvY486_0905670,		unspecified product, hypothetical protein, conserved
OG0000249	Tth.37.1900, Tth.3.2740,	Tb927.10.14750, Tb927.10.14630, Tb927.10.7500,		2		1194	198.02	235.28	3	618.853	437.31		BS00080, BS69595,	CfaC1_19_0090, CfaC1_35_2600,	LbrM.35.3290, LbrM.19.0410,	LdBPK_190090.1, LdBPK_363220.1,	LinJ.19.0090, LinJ.36.3220,	LmjF.19.0100, LmjF.36.3070,	LmxM.36.3070, LmxM.19.0100,	LtaP36.3140, LtaP19.0070,	Pem.1.7370, Pem.3.1510,	Pha.13.2020, Pha.2.2370,	Pse.34.1020, Pse.9.1330,	1051, 14269,	Tb927.10.14750, Tb927.10.14630, Tb927.10.7500,	TcIL3000_10_12620, TcIL3000_10_6460,	TcCLB.506211.250, TcCLB.510105.50,	Tgr.141.1160, Tgr.1010.1000,	ESL09359.1,	Tth.37.1900, Tth.3.2740,	TvY486_1014170, TvY486_1007310,		fibrillarin (NOP1), fibrillarin, putative
OG0000250	Tth.4.4770, Tth.2.3030, Tth.2.1170,	Tb927.10.6460, Tb927.9.1540,		3		312	35.92	42.67	2	61.8433	82.25		BS13475, BS55060, BS02290,	CfaC1_30_2360, CfaC1_33_0280,	LbrM.35.2200, LbrM.26.2470,	LdBPK_362090.1, LdBPK_262560.1,	LinJ.26.2560, LinJ.36.2090,	LmjF.36.1980, LmjF.26.2530,	LmxM.26.2530, LmxM.36.1980,	LtaP26.2680, LtaP36.1980,	Pem.1.6380, Pem.36.1440,	Pha.2.3430,	Pse.520.1020, Pse.505.1000,	12230, 11915, 10322,	Tb927.10.6460, Tb927.9.1540,	TcIL3000_10_5520,	TcCLB.510755.138,	Tgr.657.1060, Tgr.340.1000, Tgr.265.1060,	ESL09076.1,	Tth.4.4770, Tth.2.3030, Tth.2.1170,	TvY486_0900150, TvY486_1006430,		protein phosphatase 2B, putative
OG0000251	Tth.18.1380,	Tb927.5.1760,		1		717	48.34	57.44	1	21.2067	38.63		BS70300,	CfaC1_KB217727_0010, CfaC1_10_0510, CfaC1_10_0530, CfaC1_10_0500,	LbrM.15.0370, LbrM.15.0360,	LdBPK_150380.1, LdBPK_150370.1,	LinJ.15.0370, LinJ.15.0380,	LmjF.15.0330, LmjF.15.0320,	LmxM.15.0320, LmxM.15.0330,	LtaP15.0360, LtaP15.0370,	Pem.49.1360, Pem.49.1350,	Pha.22.1100, Pha.22.1120, Pha.22.1090, Pha.22.1110,	Pse.954.1010, Pse.611.1020,	9317, 615,	Tb927.5.1760,	TcIL3000_0_08860, TcIL3000_0_45730, TcIL3000_0_36010,	TcCLB.505229.10,	Tgr.642.1020, Tgr.2534.1000, Tgr.642.1030,	ESL08450.1,	Tth.18.1380,	TvY486_0501260,		hypothetical protein, conserved
OG0000252	Tth.29.1620, Tth.37.1640,	Tb927.7.3950, Tb927.10.7310,		2		2628	105.91	125.83	2	54.2467	88.7933		BS00440, BS89080,	CfaC1_19_1330, CfaC1_11_1180,	LbrM.14.0930, LbrM.19.1680,	LdBPK_141020.1, LdBPK_191450.1,	LinJ.19.1450, LinJ.14.1020,	LmjF.19.1410, LmjF.14.0960,	LmxM.19.1410, LmxM.14.0960,	LtaP19.1340, LtaP14.0940,	Pem.30.1550, Pem.71.1020,	Pha.3.5070,	Pse.189.1030, Pse.596.1040, Pse.978.1000,	12125, 7014, 7314,	Tb927.7.3950, Tb927.10.7310,	TcIL3000_0_46520, TcIL3000_10_6290,	TcCLB.506657.70,	Tgr.517.1020, Tgr.937.1000,	ESL10178.1, ESL05725.1,	Tth.29.1620, Tth.37.1640,	TvY486_0703950, TvY486_1007150,		terminal uridylyltransferase 3, putative (TUT3), RNA-editing complex protein,RNA-editing 3' terminal uridylyl transferase 1,KRET1 (KRET1)
OG0000253	Tth.31.2010, Tth.31.2020,	Tb927.11.12420, Tb927.11.12410,		2		1224	116.3	138.18	2	95.7867	112.137		BS75750, BS75425, BS75415, BS75410,	CfaC1_14_0740, CfaC1_14_0720,	LbrM.09.0410, LbrM.09.0420,	LdBPK_090455.1, LdBPK_090460.1, LdBPK_090450.1,	LinJ.09.0460, LinJ.09.0450,	LmjF.09.0410, LmjF.09.0400,	LmxM.09.0410, LmxM.09.0400,	LtaPcontig99-1, LtaP09.0420,	Pem.7.3050, Pem.7.3060,		Pse.20.1000, Pse.351.1040,	147,	Tb927.11.12420, Tb927.11.12410,	TcIL3000_0_27770, TcIL3000.11.13030, TcIL3000_0_20360,	TcCLB.511127.330, TcCLB.511127.320,	Tgr.2362.1000, Tgr.686.1040,	ESL11242.1, ESL09636.1,	Tth.31.2010, Tth.31.2020,	TvY486_1113350,		protein kinase, putative
OG0000254	Tth.25.1490, Tth.7.4730,	Tb927.6.1780, Tb927.8.3550,		2		726	99	117.63	2	60.74	109.213		BS47170, BS17580, BS51420, BS36595,	CfaC1_18_0730, CfaC1_29_0420,	LbrM.30.0410, LbrM.10.0620,	LdBPK_300370.1, LdBPK_100540.1,	LinJ.30.0370, LinJ.10.0540,	LmjF.30.0370, LmjF.10.0490,	LmxM.29.0370, LmxM.10.0490,	LtaP30.0430, LtaP10.0900,	Pem.5.4060, Pem.42.1070,	Pha.12.2720, Pha.3.5740,	Pse.81.1020, Pse.244.1060,	7487,	Tb927.6.1780, Tb927.8.3550,	TcIL3000_6_1360, TcIL3000_8_3490,	TcCLB.509475.10,	Tgr.1194.1010, Tgr.2071.1000,	ESL10436.1, ESL06647.1,	Tth.25.1490, Tth.7.4730,	TvY486_0802980, TvY486_0601210,		mitogen-activated protein kinase 3, putative, mitogen-activated protein kinase, putative,protein kinase, putative
OG0000255	Tth.5.4220, Tth.5.4210, Tth.29.1350,	Tb927.11.500, Tb927.11.510, Tb927.7.3730,		3		2014	648.71	770.73	3	614.273	402.113		BS59645, BS52920, BS59635,	CfaC1_28_0710,	LbrM.25.0440, LbrM.25.0450,	LdBPK_250510.1,	LinJ.25.0510, LinJ.25.0500,	LmjF.25.0500, LmjF.25.0490,	LmxM.25.0490, LmxM.25.0500,	LtaP26.1850,	Pem.23.1550,	Pha.3.4810, Pha.10.2000, Pha.10.2010,	Pse.225.1060, Pse.1028.1000,	11569,	Tb927.11.500, Tb927.11.510, Tb927.7.3730,	TcIL3000_0_08080, TcIL3000_7_2980, TcIL3000.11.470,	TcCLB.507093.229, TcCLB.506795.10, TcCLB.507093.220,	Tgr.1712.1000, Tgr.555.1040, Tgr.146.1000,	ESL05272.1,	Tth.5.4220, Tth.5.4210, Tth.29.1350,	TvY486_0703690,		RNA-binding protein, UBP2 (UBP2), RNA-binding protein, UBP1 (UBP1), RNA-binding protein, putative (RBP26)
OG0000256	Tth.7.1180, Tth.11.2390,	Tb11.0390, Tb11.0290, Tb927.6.4980,		2		4248	2091.24	2484.59	3	2425.2	1955.82		BS59280, BS59365, BS30045,	CfaC1_26_1210, CfaC1_29_4750,	LbrM.28.1030, LbrM.30.3620,	LdBPK_281050.1, LdBPK_303650.1,	LinJ.28.1050, LinJ.30.3650,	LmjF.28.0960,	LmxM.28.0960, LmxM.29.3590,	LtaP30.3630, LtaP28.1030,	Pem.8.2570, Pem.5.1210,	Pha.4.6600, Pha.3.8700,	Pse.147.1040, Pse.21.1190,	14428,	Tb11.0390, Tb11.0290, Tb927.6.4980,	TcIL3000_6_4410, TcIL3000.11.8240,	TcCLB.506945.230, TcCLB.409117.20,	Tgr.6.1050, Tgr.553.1010,	ESL08339.1, ESL06136.1,	Tth.7.1180, Tth.11.2390,	TvY486_0604300, TvY486_1108430,		40S ribosomal protein S14, putative,chrXI additional, unordered contigs (RPS14), 40S ribosomal protein S14 (RPS14)
OG0000257	Tth.38.1150, Tth.2.4800,	Tb927.10.4990, Tb927.7.7360,		2		412	63.93	75.95	2	127.043	154.337		BS30655, BS52075,	CfaC1_30_0680, CfaC1_05_0630,	LbrM.35.0660, LbrM.05.0560,	LdBPK_050550.1, LdBPK_360600.1,	LinJ.36.0600, LinJ.05.0550,	LmjF.05.0550, LmjF.36.0550,	LmxM.05.0550, LmxM.36.0550,	LtaP36.0560, LtaP05.0540,	Pem.1.5180, Pem.4.2980,	Pha.5.3470, Pha.2.4630,	Pse.297.1020, Pse.306.1030,	9644, 4849,	Tb927.10.4990, Tb927.7.7360,	TcIL3000_10_4170, TcIL3000_7_5980,	TcCLB.506677.20, TcCLB.510609.70,	Tgr.409.1010, Tgr.786.1020,	ESL07989.1, ESL06184.1,	Tth.38.1150, Tth.2.4800,	TvY486_0706990, TvY486_1005040,		cell division control protein 2 homolog 2,cdc2-related kinase (CRK2), cell division related protein kinase 2, putative,CDC2-related protein kinase (CRK3)
OG0000258	Tth.2.3560, Tth.2.3580, Tth.2.3590, Tth.2.3570,	Tb927.10.5940, Tb927.10.5950, Tb927.10.5930,		4		726.99	110.73	131.55	3	159.957	207.31			CfaC1_30_1810, CfaC1_30_1800,	LbrM.35.1670, LbrM.35.1660,	LdBPK_361580.1, LdBPK_361590.1,	LinJ.36.1580, LinJ.36.1590,	LmjF.36.1520, LmjF.36.1530,	LmxM.36.1530, LmxM.36.1520,	LtaP36.1520, LtaP36.1510,	Pem.1.5990,	Pha.2.3810,	Pse.174.1010,		Tb927.10.5940, Tb927.10.5950, Tb927.10.5930,	TcIL3000_10_4970, TcIL3000_10_4980, TcIL3000_10_4960,	TcCLB.509599.150, TcCLB.509599.130,	Tgr.1243.1000, Tgr.1243.1010,	ESL08308.1, ESL11481.1, ESL07542.1, ESL05862.1, ESL05842.1,	Tth.2.3560, Tth.2.3580, Tth.2.3590, Tth.2.3570,	TvY486_1005880, TvY486_1005890,		protein kinase, putative
OG0000259	Tth.18.1360, Tth.18.1540,	Tb927.5.1730, Tb927.5.1880,		2		546	231.75	275.34	2	216.58	364.56			CfaC1_10_0480, CfaC1_KB217762_0070, CfaC1_KB217727_0030, CfaC1_10_0730, CfaC1_KB217762_0060, CfaC1_10_0720,	LbrM.15.0550, LbrM.15.0540, LbrM.15.0340,	LdBPK_150350.1, LdBPK_150530.1, LdBPK_150540.1,	LinJ.15.0540, LinJ.15.0530, LinJ.15.0350,	LmjF.15.0520, LmjF.15.0300, LmjF.15.0510,	LmxM.15.0510, LmxM.15.0520, LmxM.15.0300,	LtaP15.0490, LtaP15.0500, LtaP15.0340,				11062,	Tb927.5.1730, Tb927.5.1880,	TcIL3000_0_08890, TcIL3000_0_08210, TcIL3000_0_25700, TcIL3000_5_1680,		Tgr.359.1010,	ESL10758.1, ESL07158.1,	Tth.18.1360, Tth.18.1540,	TvY486_0501330, TvY486_0501230,		inhibitor of serine peptidase (ISP), putative,ecotin family (I11), putative
OG0000260	Tth.15.1280, Tth.15.1270,	Tb927.6.220, Tb927.5.286b, Tb927.2.6320, Tb927.2.6220, Tb927.2.6150, Tb927.2.6200, Tb927.2.6240, Tb927.9.7470, Tb927.2.6280, Tb927.9.15980, Tb09.v4.0106, Tb927.3.590,		2		604	490.66	582.95	12	525.67	183.913			CfaC1_30_2310,	LbrM.35.2150,	LdBPK_362040.1,	LinJ.36.2040,	LmjF.36.1940,	LmxM.36.1940,	LtaP36.1940,	Pem.1.6340,	Pha.2.3460,	Pse.5.1380,		Tb927.6.220, Tb927.5.286b, Tb927.2.6320, Tb927.2.6220, Tb927.2.6150, Tb927.2.6200, Tb927.2.6240, Tb927.9.7470, Tb927.2.6280, Tb927.9.15980, Tb09.v4.0106, Tb927.3.590,	TcIL3000_9_2500,	TcCLB.506203.10,	Tgr.1171.1010, Tgr.1672.1000,	ESL05286.1, ESL09802.1, ESL11870.1, ESL05184.1, ESL05707.1, ESL05971.1,	Tth.15.1280, Tth.15.1270,	TvY486_1112030, TvY486_0014570, TvY486_0043680, TvY486_0202110,		adenosine transporter 2, putative (TbNT4), adenosine transporter 2, putative (TbNT6), adenosine transporter 2 (TbNT2/927), nucleoside transporter 1, putative,chrIX additional, unordered contigs, nucleoside transporter 1, putative, adenosine transporter 2 (TbNT5), adenosine transporter 2, putative (TbNT3), adenosine transporter 1 (AT1), purine nucleoside transporter (TbNT10), adenosine transporter…
OG0000261	Tth.3.2940, Tth.4.3680,	Tb927.10.14550, Tb927.9.12510,		2		5430	313.45	372.4	2	340.473	260.45		BS22220, BS80930,	CfaC1_31_3400, CfaC1_32_0610,	LbrM.34.3010, LbrM.32.0470,	LdBPK_353150.1, LdBPK_320410.1,	LinJ.35.3150, LinJ.32.0410,	LmjF.35.3100, LmjF.32.0400,	LmxM.34.3100, LmxM.31.0400,	LtaP32.0430, LtaP35.3120,	Pem.7.2460, Pem.10.1360,	Pha.6.3060, Pha.9.1360,	Pse.696.1020, Pse.31.1200,	312, 4392,	Tb927.10.14550, Tb927.9.12510,	TcIL3000_0_56050, TcIL3000_10_12440,	TcCLB.510741.180, TcCLB.506213.120,	Tgr.746.1000,	ESL09529.1, ESL07971.1,	Tth.3.2940, Tth.4.3680,	TvY486_0906020, TvY486_1014010,		ATP-dependent DEAD/H RNA helicase, putative (DED1), ATP-dependent DEAD/H RNA helicase, putative
OG0000262	Tth.36.1090, Tth.3.5130, Tth.5.2610,	Tb927.10.12400,		3		980	69.28	82.32	1	16.2633	17.4333		BS44110, BS48095, BS37790, BS37795, BS15755, BS46285, BS46290,	CfaC1_28_3100, CfaC1_28_3110, CfaC1_20_0920, CfaC1_21_2260,		LdBPK_270650.1,	LinJ.27.0650,	LmjF.27.0790,	LmxM.27.0790,	LtaP27.0810,	Pem.3.3250,	Pha.11.1840,	Pse.114.1000,	6528, 2080, 2090, 3002, 6161, 2302,	Tb927.10.12400,	TcIL3000_10_10620,	TcCLB.503893.130, TcCLB.507625.140,	Tgr.59.1100, Tgr.523.1010, Tgr.456.1010,	ESL11158.1,	Tth.36.1090, Tth.3.5130, Tth.5.2610,	TvY486_1012100,		membrane transporter protein, putative
OG0000263	Tth.18.2760, Tth.38.1370,	Tb927.9.4950, Tb927.7.7130,		2		972	65.29	77.58	2	90.9467	120.51		BS90375c, BS69520,	CfaC1_05_0840, CfaC1_10_1940,	LbrM.15.1540, LbrM.05.0730,	LdBPK_151610.1, LdBPK_050750.1,	LinJ.15.1610, LinJ.05.0750,	LmjF.15.1540, LmjF.05.0750,	LmxM.15.1540, LmxM.05.0750,	LtaP05.0770, LtaP15.1500,	Pem.4.2800,	Pha.5.3690,	Pse.30.1180,	10084, 9939,	Tb927.9.4950, Tb927.7.7130,	TcIL3000_7_5820, TcIL3000_9_1630,	TcCLB.478671.9, TcCLB.510613.10, TcCLB.508277.60,	Tgr.72.1060, Tgr.611.1020,	ESL11903.1, ESL07520.1, ESL07949.1,	Tth.18.2760, Tth.38.1370,	TvY486_0901730, TvY486_0706788,		radical SAM domain protein, putative, hypothetical protein, conserved
OG0000264	Tth.7.1120, Tth.4.5370,	Tb927.6.5040, Tb927.9.15190,		2		4812	1363.81	1620.34	2	2279.57	1599.69		BS24005,	CfaC1_29_4810,	LbrM.30.3680, LbrM.34.1810,	LdBPK_303710.1, LdBPK_351890.1,	LinJ.30.3710, LinJ.35.1890,	LmjF.35.1910, LmjF.30.3650,	LmxM.29.3650, LmxM.34.1910,	LtaP35.0070, LtaP35.1940, LtaP30.3690,	Pem.5.1160, Pem.7.1370,	Pha.3.8750, Pha.6.1910,	Pse.69.1120, Pse.147.1100,	6577, 1574,	Tb927.6.5040, Tb927.9.15190,	TcIL3000_6_4470, TcIL3000_9_6350,	TcCLB.510767.10, TcCLB.506945.290,	Tgr.49.1100,	ESL09655.1, ESL06149.1, ESL05656.1,	Tth.7.1120, Tth.4.5370,	TvY486_0604350, TvY486_0907470,		ribosomal protein L15, putative
OG0000265	Tth.34.1650, Tth.2.4630,	Tb927.10.7780, Tb927.10.5140,		2		541	60.4	71.77	2	76.8433	101.11		BS47785, BS67970,	CfaC1_30_0840, CfaC1_24_3210, CfaC1_35_6460,	LbrM.35.0840, LbrM.35.6810,	LdBPK_360780.1, LdBPK_366760.1,	LinJ.36.6760, LinJ.36.0780,	LmjF.36.0720, LmjF.36.6470,	LmxM.20_36.6470, LmxM.36.0720,	LtaP36.0740, LtaP36.6680,	Pem.1.5320, Pem.13.1570,	Pha.2.4480, Pha.7.4790,	Pse.28.1070,	11455, 4741,	Tb927.10.7780, Tb927.10.5140,	TcIL3000_10_6640, TcIL3000_10_4300,	TcCLB.510295.50, TcCLB.504167.30,	Tgr.392.1030,	ESL11535.1, ESL07481.1,	Tth.34.1650, Tth.2.4630,	TvY486_1007620, TvY486_1005180,		mitogen-activated protein kinase 1, putative, protein kinase, putative,mitogen-activated protein kinase 2, putative
OG0000266	Tth.21.1450, Tth.4.3170,	Tb927.9.11770,		2		1605	66.63	79.17	1	32.8267	51.97		BS17460, BS17450, BS50185, BS54370, BS53215, BS17455, BS54365, BS54300,	CfaC1_KB217667_0060, CfaC1_AODS01003159_0030, CfaC1_08_1450, CfaC1_AODS01003159_0540,	LbrM.34.3530,	LdBPK_353620.1,	LinJ.35.3620,	LmjF.35.3570,	LmxM.34.3570,	LtaP35.3620,	Pem.39.1180, Pem.4.3940,	Pha.5.1400, Pha.8.1170,	Pse.74.1020, Pse.191.1000, Pse.576.1020,	2229,	Tb927.9.11770,	TcIL3000_9_4770,	TcCLB.507009.130, TcCLB.506287.170,	Tgr.21.1210, Tgr.341.1050,	ESL07003.1,	Tth.21.1450, Tth.4.3170,	TvY486_0905500, TvY486_0700320,		hypothetical protein, conserved
OG0000267	Tth.13.2570, Tth.13.2290, Tth.13.2580, Tth.13.2280,			4		803	85.42	101.49	0	0	0		BS47220, BS51920,	CfaC1_22_0890, CfaC1_22_1150, CfaC1_22_0880,	LbrM.23.0620, LbrM.23.0621, LbrM.23.0770,	LdBPK_230840.1, LdBPK_230620.1, LdBPK_230630.1,	LinJ.23.0630, LinJ.23.0620, LinJ.23.0840,	LmjF.23.1600, LmjF.23.1590, LmjF.23.0670,	LmxM.23.1590, LmxM.23.1600, LmxM.23.0670,	LtaP23.0670, LtaP23.0940, LtaP23.0680,	Pem.45.1420,	Pha.4.1750,	Pse.275.1020, Pse.275.1030,				TcCLB.503831.20, TcCLB.504427.150,	Tgr.598.1040, Tgr.204.1040, Tgr.204.1050, Tgr.598.1030,		Tth.13.2570, Tth.13.2290, Tth.13.2580, Tth.13.2280,
OG0000268	Tth.33.1930, Tth.42.1780,	Tb927.10.4260, Tb927.3.1390,		2		253	26.66	31.68	2	60.81	179.893		BS59535, BS34540,	CfaC1_24_2060, CfaC1_28_1530,	LbrM.34.0160, LbrM.25.1140,	LdBPK_350120.1, LdBPK_251200.1,	LinJ.25.1200, LinJ.35.0120,	LmjF.25.1160, LmjF.35.0120,	LmxM.25.1160, LmxM.34.0120,	LtaP25.1220, LtaP35.0230,	Pem.14.1430, Pem.31.1450,	Pha.10.2570, Pha.4.7460,	Pse.23.1080, Pse.614.1000,	7214, 3169,	Tb927.10.4260, Tb927.3.1390,	TcIL3000_3_600, TcIL3000_10_3560,	TcCLB.509233.170,	Tgr.355.1040, Tgr.527.1030,	ESL10604.1, ESL06057.1,	Tth.33.1930, Tth.42.1780,	TvY486_1004240, TvY486_0300770,		hypothetical protein, conserved
OG0000269	Tth.17.2970, Tth.6.3150,	Tb927.11.13980, Tb927.11.11040,		2		528	63.99	76.03	2	66.67	114.503		BS45060, BS20905,	CfaC1_35_4630, CfaC1_32_1010,	LbrM.32.0820, LbrM.35.5130,	LdBPK_365110.1, LdBPK_320770.1,	LinJ.32.0770, LinJ.36.5110,	LmjF.32.0730, LmjF.36.4890,	LmxM.36.4890, LmxM.31.0730,	LtaP36.5020, LtaP32.0800,	Pem.18.1360, Pem.10.1690,	Pha.7.3230, Pha.9.1650,	Pse.1159.1010, Pse.501.1020,	7038, 9813,	Tb927.11.13980, Tb927.11.11040,	TcIL3000.11.11760, TcIL3000.11.14340,	TcCLB.507841.30,	Tgr.239.1090, Tgr.592.1040,	ESL11094.1, ESL06027.1,	Tth.17.2970, Tth.6.3150,	TvY486_0010920, TvY486_1114840,		hypothetical protein, conserved
OG0000270	Tth.28.1980, Tth.28.1990,	Tb927.5.2780, Tb927.5.2790,		2		985	96.39	114.51	2	125.79	131.943		BS94795, BS83305,	CfaC1_25_0920, CfaC1_25_0910,	LbrM.08.0720, LbrM.08.0710,	LdBPK_080840.1, LdBPK_080830.1,	LinJ.08.0830, LinJ.08.0840,	LmjF.08.0900, LmjF.08.0890,	LmxM.08.0900, LmxM.08.0890,	LtaP08.0710, LtaP08.0700,	Pem.2.1840, Pem.2.1850,	Pha.4.4110, Pha.4.4100,	Pse.435.1020, Pse.435.1010,	7871,	Tb927.5.2780, Tb927.5.2790,	TcIL3000_5_2940, TcIL3000_5_2920,	TcCLB.503955.10, TcCLB.503955.20, TcCLB.503953.59,	Tgr.753.1070,	ESL11765.1, ESL09823.1,	Tth.28.1980, Tth.28.1990,	TvY486_0502160, TvY486_0502180,		mitochondrial DNA polymerase beta-PAK (Pol beta-PAK), mitochondrial DNA polymerase beta
OG0000271	Tth.20.2120,	Tb927.7.6670,		1		4197	54.23	64.43	1	36.92	40.1		BS74895, BS74890,	CfaC1_15_0780,	LbrM.17.0450,	LdBPK_170520.1, LdBPK_170530.1,	LinJ.17.0520, LinJ.17.0530,	LmjF.17.0470,	LmxM.17.0470,	LtaP17.0490,	Pem.19.1490, Pem.19.1470, Pem.19.1480,	Pha.6.5500, Pha.6.5510, Pha.6.5490,	Pse.1760.1000, Pse.1561.1000, Pse.1537.1000,	4960, 11812, 7281, 7620, 9612,	Tb927.7.6670,	TcIL3000_7_5440, TcIL3000_7_5450, TcIL3000_7_5430,	TcCLB.510055.150,	Tgr.2054.1000, Tgr.2515.1000, Tgr.741.1020,	ESL08239.1, ESL08230.1,	Tth.20.2120,	TvY486_0706490,		hypothetical protein, conserved
OG0000272	Tth.15.2660, Tth.15.2670,	Tb927.8.6340, Tb927.8.6350,		2		91	6.44	7.65	2	34.4567	27.7767		BS77565, BS77575, BS77580,	CfaC1_30_3990, CfaC1_30_4000,	LbrM.24.1960, LbrM.24.1950,	LdBPK_241950.1, LdBPK_241960.1,	LinJ.24.1960, LinJ.24.1950,	LmjF.24.1880, LmjF.24.1890,	LmxM.24.1890, LmxM.24.1880,	LtaP24.2050, LtaP24.2060,	Pem.9.2650,	Pha.1.1440,	Pse.136.1100,	12476, 13713, 1227,	Tb927.8.6340, Tb927.8.6350,	TcIL3000_0_44880,	TcCLB.503885.100, TcCLB.503551.20,	Tgr.1445.1000,	ESL08689.1, ESL05736.1, ESL07721.1,	Tth.15.2660, Tth.15.2670,	TvY486_0805940, TvY486_0034500, TvY486_0029110,		CYC2-like cyclin, putative (CYC10), CYC2-like cyclin, putative (CYC11)
OG0000273	Tth.8.3390, Tth.27.1020,	Tb927.8.1580, Tb927.10.11500,		2		317	47.66	56.63	2	74.98	95.9333		BS19610,	CfaC1_35_1190, CfaC1_34_0690, CfaC1_KB217661_0070,	LbrM.33.1050, LbrM.31.0640,	LdBPK_330900.1, LdBPK_310500.1,	LinJ.33.0900, LinJ.31.0500,	LmjF.33.0860, LmjF.31.0480,	LmxM.30.0480b, LmxM.30.0480, LmxM.32.0860,	LtaP31.0500, LtaP33.0930,	Pem.41.1210, Pem.12.2010,	Pha.1.4150, Pha.20.1100,	Pse.516.1020, Pse.206.1100,	9304, 4100,	Tb927.8.1580, Tb927.10.11500,	TcIL3000_8_1430, TcIL3000_10_9710,	TcCLB.507677.100,	Tgr.199.1020,	ESL07936.1, ESL07178.1,	Tth.8.3390, Tth.27.1020,	TvY486_1011160, TvY486_0801020,		hypothetical protein, conserved
OG0000274	Tth.18.2080, Tth.18.2070, Tth.1.5480,	Tb927.9.6370, Tb927.9.6380, Tb927.9.6360,		3		376	33.04	39.26	3	74.78	219.447		BS28770, BS89750,	CfaC1_10_1210, CfaC1_10_1170, CfaC1_10_1180, CfaC1_KB217701_0030, CfaC1_33_4180, CfaC1_10_1190,	LbrM.15.0900,	LdBPK_342550.1, LdBPK_150930.1,	LinJ.34.2550, LinJ.15.0930,	LmjF.15.0870, LmjF.34.2720,	LmxM.33.2720, LmxM.15.0870,	LtaP34.2630, LtaP15.0880,	Pem.2.6250,	Pha.1.7590,	Pse.61.1070,		Tb927.9.6370, Tb927.9.6380, Tb927.9.6360,	TcIL3000_9_2200,	TcCLB.506579.40, TcCLB.510877.170, TcCLB.506579.50,	Tgr.156.1060, Tgr.225.1080, Tgr.156.1070,	ESL08671.1,	Tth.18.2080, Tth.18.2070, Tth.1.5480,	TvY486_0902380,		hypothetical protein, conserved
OG0000275	Tth.63.1100, Tth.10.2300, Tth.63.1120,	Tb927.8.5780,		3		785	277.41	329.59	1	112.937	116.91		BS56495,	CfaC1_17_0270, CfaC1_17_0290,	LbrM.16.0260, LbrM.16.0240,	LdBPK_160260.1, LdBPK_160240.1,	LinJ.16.0260, LinJ.16.0240,	LmjF.16.0250, LmjF.16.0230,	LmxM.16.0250, LmxM.16.0230,	LtaP16.0250, LtaP16.0230,	Pem.35.1200, Pem.35.1210,	Pha.15.1960, Pha.15.1940,	Pse.437.1040, Pse.437.1070,		Tb927.8.5780,	TcIL3000_8_5570,	TcCLB.506743.110, TcCLB.510603.80, TcCLB.506743.130, TcCLB.510603.60,	Tgr.361.1040, Tgr.443.1040, Tgr.361.1030, Tgr.443.1060,	ESL12060.1, ESL08398.1,	Tth.63.1100, Tth.10.2300, Tth.63.1120,	TvY486_0805290,		phosphatase of regenerating liver-type phosphatase, putative
OG0000276	Tth.21.2770, Tth.2.4470,	Tb927.10.5290, Tb927.7.1720,		2		254	47.99	57.02	2	61.3533	70.13		BS68710, BS03690,	CfaC1_AODS01003423_0010, CfaC1_30_1010, CfaC1_08_0170, CfaC1_AODS01003159_1100,	LbrM.35.1000, LbrM.26.0190,	LdBPK_360940.1, LdBPK_260180.1,	LinJ.36.0940, LinJ.26.0180,	LmjF.36.0880, LmjF.26.0190,	LmxM.26.0190, LmxM.36.0880,	LtaP36.0900, LtaP26.0180,	Pem.1.5450, Pem.21.1150,	Pha.2.4320, Pha.8.2210,	Pse.18.1060, Pse.546.1000,		Tb927.10.5290, Tb927.7.1720,	TcIL3000_7_1250, TcIL3000_10_4440,	TcCLB.508207.130,	Tgr.613.1020, Tgr.284.1120,	ESL06206.1, ESL06364.1,	Tth.21.2770, Tth.2.4470,	TvY486_0701590, TvY486_1005330,		HIRA-interacting protein 5, putative, HIRA-interacting protein 5, putative (HIRIP5)
OG0000277	Tth.282.1000, Tth.14.2920,	Tb927.1.700, Tb927.1.710, Tb927.1.720,		2		4867	520.35	618.22	3	672.997	427.36		BS14730,	CfaC1_23_0180, CfaC1_23_0190, CfaC1_23_0170,	LbrM.20.4190,	LdBPK_200110.1,	LinJ.20.0110, LinJ.20.0120,	LmjF.20.0100, LmjF.20.0110,	LmxM.20.0110, LmxM.20.0100,	LtaP20.0110,	Pem.1.3560, Pem.1.3570,	Pha.2.6260,	Pse.294.1020, Pse.294.1010,	11754,	Tb927.1.700, Tb927.1.710, Tb927.1.720,	TcIL3000_1_240, TcIL3000_1_230, TcIL3000_1_220, TcIL3000_0_37920, TcIL3000_0_37930,	TcCLB.511419.40, TcCLB.511419.50,	Tgr.1368.1000, Tgr.478.1080,	ESL11509.1, ESL05423.1, ESL09510.1,	Tth.282.1000, Tth.14.2920,	TvY486_0100140,		phosphoglycerate kinase (PGKA), phosphoglycerate kinase (PGKB), phosphoglycerate kinase (PGKC)
OG0000278	Tth.2.4100, Tth.27.1670,	Tb927.10.5610, Tb927.8.1110,		2		5066	1593.56	1893.3	2	2147.4	2053.87		BS75860, BS91695,	CfaC1_09_1060,	LbrM.35.1380, LbrM.07.0750,	LdBPK_361310.1,	LinJ.07.0760, LinJ.36.1310,	LmjF.07.0680, LmjF.36.1250,	LmxM.36.1250, LmxM.07.0680,	LtaP29.2340, LtaP07.0690, LtaP36.1230,	Pem.50.1130, Pem.1.5720,	Pha.2.4060, Pha.15.1070,	Pse.18.1380, Pse.768.1020,	1883, 14227,	Tb927.10.5610, Tb927.8.1110,	TcIL3000_10_4740, TcIL3000_8_730,	TcCLB.506401.120, TcCLB.504163.30,	Tgr.23.1210, Tgr.1454.1010,	ESL09238.1, ESL09116.1, ESL06799.1,	Tth.2.4100, Tth.27.1670,	TvY486_0800570,		40S ribosomal protein S9, putative
OG0000279	Tth.1.5640,	Tb927.4.1790, Tb927.4.1800,		1		13298	1462.5	1737.59	2	2553.71	2390.97		BS30230,	CfaC1_33_4330, CfaC1_32_4500,	LbrM.32.3420, LbrM.32.3410, LbrM.20.2480,	LdBPK_342730.1, LdBPK_323320.1,	LinJ.32.3320, LinJ.34.2730, LinJ.32.3330,	LmjF.34.2870, LmjF.32.3130, LmjF.34.2880, LmjF.34.2900, LmjF.34.2890,	LmxM.33.2870, LmxM.31.3130, LmxM.33.2900,	LtaP34.2790,	Pem.2.6390,	Pha.1.7470,	Pse.607.1030,	2764,	Tb927.4.1790, Tb927.4.1800,	TcIL3000_4_1440, TcIL3000_4_1450,	TcCLB.510879.110, TcCLB.510879.120,	Tgr.60.1100,	ESL10215.1, ESL06159.1, ESL07782.1, ESL08657.1,	Tth.1.5640,	TvY486_0401510,		ribosomal protein L3, mitochondrial, putative, ribosomal protein L3, putative
OG0000280	Tth.33.1840, Tth.22.2250,	Tb927.3.1430, Tb927.11.16740,		2		1015	123.31	146.5	2	68.0367	149.797		BS10935, BS14345,	CfaC1_28_1450, CfaC1_32_4830,	LbrM.32.3590, LbrM.25.0990,	LdBPK_323500.1, LdBPK_251140.1,	LinJ.32.3500, LinJ.25.1140,	LmjF.32.3300, LmjF.25.1100,	LmxM.25.1100, LmxM.31.3300,	LtaP25.1160, LtaP32.3510,	Pem.2.2600, Pem.14.1470,	Pha.4.3250, Pha.10.2530,	Pse.367.1040, Pse.42.1070,	13128, 6114,	Tb927.3.1430, Tb927.11.16740,	TcIL3000_0_15550, TcIL3000.11.16630,	TcCLB.509233.80, TcCLB.507089.280, TcCLB.511531.9,	Tgr.733.1010,	ESL10139.1,	Tth.33.1840, Tth.22.2250,	TvY486_0015330, TvY486_1117740,		chaperone protein DNAj, putative
OG0000281	Tth.4.1360, Tth.8.4010,			2		274	29.03	34.49	0	0	0		BS58405,	CfaC1_31_5590, CfaC1_35_1870, CfaC1_31_5600, CfaC1_AODS01003067_0010, CfaC1_35_1850, CfaC1_AODS01003067_0020,	LbrM.34.5300, LbrM.34.5290, LbrM.33.1690,	LdBPK_355320.1, LdBPK_331510.1, LdBPK_355070.1,	LinJ.33.1510, LinJ.35.5320, LinJ.35.5070,	LmjF.33.1420, LmjF.35.5360, LmjF.35.5350,	LmxM.34.5360, LmxM.34.5350, LmxM.32.1420,	LtaP35.5310, LtaP33.1590, LtaP34.0030,	Pem.12.2620,	Pha.1.4660,	Pse.400.1010,				TcCLB.510431.30, TcCLB.510251.10,	Tgr.25.1280, Tgr.354.1030,	ESL10008.1, ESL09131.1, ESL06020.1,	Tth.4.1360, Tth.8.4010,
OG0000282	Tth.9.1290,	Tb927.2.6310, Tb927.7.7500, Tb927.9.14600, Tb927.5.300, Tb927.2.6270, Tb927.2.6180, Tb927.2.6230, Tb927.5.300b, Tb927.2.6210,		1		779	122.24	145.23	9	261.123	235.13		BS66850,	CfaC1_14_1850, CfaC1_14_1860, CfaC1_14_1870,	LbrM.29.0510,	LdBPK_290260.1,	LinJ.29.0260,	LmjF.29.0250,	LmxM.08_29.0250, LmxM.08_29.0251,	LtaP29.0260,	Pem.1.1250,	Pha.2.8550,	Pse.8.1270,	415,	Tb927.2.6310, Tb927.7.7500, Tb927.9.14600, Tb927.5.300, Tb927.2.6270, Tb927.2.6180, Tb927.2.6230, Tb927.5.300b, Tb927.2.6210,	TcIL3000_0_27230, TcIL3000_0_09620, TcIL3000_0_27240, TcIL3000_0_46870,	TcCLB.510141.10,	Tgr.545.1030, Tgr.545.1040,	ESL05411.1, ESL08857.1, ESL05413.1,	Tth.9.1290,	TvY486_0035050, TvY486_0006470,		thymine-7-hydroxylase, putative (TLP5), thymine-7-hydroxylase, putative (TLP7), unspecified product, iron/ascorbate oxidoreductase family protein, putative
OG0000283	Tth.2.3930, Tth.10.1910, Tth.48.1020,	Tb927.10.5780, Tb927.8.5450,		3		714	63.78	75.77	2	95.2933	162.623			CfaC1_KB217725_0040, CfaC1_18_1580, CfaC1_18_1570, CfaC1_KB217725_0010, CfaC1_30_1620,	LbrM.35.1500, LbrM.10.0840,	LdBPK_100760.1, LdBPK_100770.1,	LinJ.10.0760, LinJ.10.0770,	LmjF.10.0720, LmjF.10.0715, LmjF.10.0710,	LmxM.10.0720, LmxM.10.0715,	LtaPcontig434-1, LtaP10.1130,	Pem.15.2210,	Pha.12.2470,	Pse.537.1030,		Tb927.10.5780, Tb927.8.5450,	TcIL3000_8_5260, TcIL3000_10_4830,	TcCLB.504229.110,	Tgr.241.1090, Tgr.210.1040, Tgr.732.1020,	ESL05659.1, ESL05189.1, ESL11950.1, ESL06908.1,	Tth.2.3930, Tth.10.1910, Tth.48.1020,	TvY486_0000140,		amino acid tansporter, putative, amino acid permease, putative (AAT6)
OG0000284				0		0	0	0	0	0	0			CfaC1_18_2130, CfaC1_18_2170, CfaC1_AODS01003253_0020, CfaC1_18_2160,	LbrM.10.1440, LbrM.10.1410, LbrM.10.1430, LbrM.10.1400,	LdBPK_101430.1, LdBPK_101400.1, LdBPK_101390.1, LdBPK_101420.1,	LinJ.10.1420, LinJ.10.1430, LinJ.10.1400, LinJ.10.1390,	LmjF.10.1290, LmjF.10.1280, LmjF.10.1260, LmjF.10.1250,	LmxM.10.1260, LmxM.10.1280, LmxM.10.1290, LmxM.10.1250,	LtaP10.1680, LtaP10.1700, LtaP10.1710,	Pem.15.1670, Pem.15.1690,	Pha.4.2940, Pha.4.2900, Pha.4.2910, Pha.4.2930,	Pse.83.1050, Pse.83.1040, Pse.83.1070, Pse.83.1080,
OG0000285	Tth.23.2410, Tth.23.2400, Tth.23.2420, Tth.23.2390,	Tb927.2.5760,		4		903	131.54	156.28	1	15.5433	19.22			CfaC1_16_1190,	LbrM.33.3350, LbrM.33.3340, LbrM.33.3360,	LdBPK_333230.1,	LinJ.33.3220, LinJ.33.3230,	LmjF.33.3070, LmjF.33.3060,	LmxM.32.3060, LmxM.32.3070partial, LmxM.32.3070,	LtaP33.3320, LtaP33.3310, LtaP33.3330,	Pem.16.2200,	Pha.6.1480,	Pse.52.1000,		Tb927.2.5760,	TcIL3000_2_1460, TcIL3000_0_25350, TcIL3000_0_25370, TcIL3000_0_22890, TcIL3000_0_25360,	TcCLB.504117.50,	Tgr.902.1000, Tgr.931.1000,		Tth.23.2410, Tth.23.2400, Tth.23.2420, Tth.23.2390,	TvY486_0201950, TvY486_0027520, TvY486_0029510, TvY486_0016800, TvY486_0030950, TvY486_0019580,		hypothetical protein, conserved
OG0000286				0		0	0	0	0	0	0											Pha.5.1350, Pha.12.1120,					TcCLB.511553.45, TcCLB.509979.365, TcCLB.506967.16, TcCLB.509097.36, TcCLB.506767.119, TcCLB.506599.91, TcCLB.508541.100, TcCLB.507957.304, TcCLB.510089.20, TcCLB.506267.101, TcCLB.503717.90, TcCLB.508541.140, TcCLB.506501.20, TcCLB.510163.40, TcCLB.506601.31, TcCLB.506767.31, TcCLB.511603.369, TcCLB.506767.196, TcCLB.506501.255, TcCLB.504039.80, TcCLB.510205.70, TcCLB.506501.341, TcCLB.510275.21…		ESL08882.1, ESL05448.1, ESL06050.1,
OG0000287				0		0	0	0	0	0	0		BS82835, BS00920, BS00925, BS08190, BS42570, BS82830, BS20445, BS82765, BS82770, BS55200, BS20455,	CfaC1_AODS01003827_0010, CfaC1_22_1830,	LbrM.23.1200,	LdBPK_231340.1, LdBPK_231320.1, LdBPK_231330.1,	LinJ.23.1340, LinJ.23.1320, LinJ.23.1330,	LmjF.23.1110, LmjF.23.1120,	LmxM.23.1110, LmxM.23.1120,	LtaP23.1370, LtaP23.1360,	Pem.15.2240, Pem.15.2230, Pem.53.1010,	Pha.7.2070, Pha.7.2060,	Pse.154.1040, Pse.121.1030, Pse.154.1030, Pse.394.1000, Pse.121.1020,
OG0000288	Tth.3.1100, Tth.7.2270,	Tb927.6.3960,		2		637	101.2	120.24	1	31.78	53.5133		BS19575, BS59730, BS79345, BS02910,	CfaC1_29_2930, CfaC1_27_1570,	LbrM.19.1770,	LdBPK_302680.1, LdBPK_191540.1,	LinJ.19.1540, LinJ.30.2680,	LmjF.19.1490, LmjF.30.2680, LmjF.19.1510,	LmxM.29.2680, LmxM.19.1490,	LtaP30.2670, LtaP19.1440,	Pem.30.1620,		Pse.189.1100,	9171, 12906, 6806, 11966,	Tb927.6.3960,	TcIL3000_0_02330, TcIL3000_6_3380,	TcCLB.511353.30, TcCLB.511737.70,	Tgr.122.1050, Tgr.135.1170,	ESL09560.1, ESL09576.1,	Tth.3.1100, Tth.7.2270,	TvY486_0603430,		hypothetical protein, conserved
OG0000289	Tth.3.2650, Tth.3.2640,	Tb927.10.14820, Tb927.10.14840, Tb927.10.14830,		2		3113	502.25	596.71	3	629.69	257.47		BS76930, BS76880, BS69515, BS76920,	CfaC1_19_0200,	LbrM.19.0520, LbrM.19.0510,	LdBPK_190200.1, LdBPK_190190.1,	LinJ.19.0200, LinJ.19.0190,	LmjF.19.0200, LmjF.19.0210,	LmxM.19.0200, LmxM.19.0210,	LtaP27.1890,	Pem.3.1420,	Pha.13.2110,	Pse.9.1250,	10249, 4612,	Tb927.10.14820, Tb927.10.14840, Tb927.10.14830,	TcIL3000_10_12700, TcIL3000_10_12690,	TcCLB.506211.160,	Tgr.1209.1000,	ESL05194.1, ESL05492.1, ESL05975.1,	Tth.3.2650, Tth.3.2640,	TvY486_1014260, TvY486_0041475, TvY486_1014250,		mitochondrial carrier protein,ADP/ATP translocase 1, putative (MCP5c), mitochondrial carrier protein (MCP5a), mitochondrial carrier protein (MCP5b)
OG0000290	Tth.28.1070, Tth.12.1080,	Tb927.10.1810, Tb927.5.3740,		2		135	97.83	116.22	2	79.85	129.273		BS81020, BS81025, BS27835,	CfaC1_17_0800, CfaC1_31_0130,	LbrM.21.0040,	LdBPK_210040.1,	LinJ.21.0040,	LmjF.21.0023,	LmxM.21.0023,	LtaP21.0020, LtaP16.0620, LtaP16.1530,	Pem.17.2260, Pem.35.1480,	Pha.17.1650, Pha.15.1580,	Pse.713.1010, Pse.54.1050,		Tb927.10.1810, Tb927.5.3740,	TcIL3000_10_1530, TcIL3000_5_4210, TcIL3000_0_08650, TcIL3000_5_4200,	TcCLB.503619.25, TcCLB.506495.9, TcCLB.503619.29,	Tgr.295.1130, Tgr.43.1200, Tgr.295.1140,	ESL11727.1, ESL07696.1,	Tth.28.1070, Tth.12.1080,	TvY486_0503170,		hypothetical protein, conserved
OG0000291	Tth.19.2410, Tth.19.2380, Tth.19.2390, Tth.279.1000, Tth.19.2400,	Tb927.7.3330,		5		8032	868.69	1032.08	1	46.8033	54.0333		BS26115,	CfaC1_AODS01003234_0020, CfaC1_24_1520, CfaC1_24_1510,	LbrM.22.1200, LbrM.22.1205,	LdBPK_221160.1, LdBPK_221150.1,	LinJ.22.1150, LinJ.22.1160,	LmjF.22.1320,	LmxM.22.1320,	LtaP22.1270, LtaP22.1290,	Pem.6.2870, Pem.6.2860,	Pha.1.5550,	Pse.218.1020, Pse.218.1040, Pse.218.1030,		Tb927.7.3330,	TcIL3000_7_2520, TcIL3000_0_34150, TcIL3000_0_38760, TcIL3000_7_2530,	TcCLB.510533.210,	Tgr.978.1000, Tgr.2694.1000, Tgr.978.1020,		Tth.19.2410, Tth.19.2380, Tth.19.2390, Tth.279.1000, Tth.19.2400,	TvY486_0703180, TvY486_0008300,		hypothetical protein, conserved
OG0000292	Tth.2.4750, Tth.29.1310,	Tb927.7.3680, Tb927.10.5030,		2		2588	1173.17	1393.85	2	2753.6	1963.59		BS82160, BS55365,	CfaC1_KB217647_0030, CfaC1_11_1540,	LbrM.14.1440, LbrM.35.0720,	LdBPK_141350.1, LdBPK_360660.1,	LinJ.36.0660, LinJ.14.1350,	LmjF.36.0600, LmjF.14.1270,	LmxM.14.1270, LmxM.36.0600,	LtaP14.1320, LtaP36.0620,	Pem.23.1570, Pem.1.5230,	Pha.2.4580, Pha.3.4790,	Pse.306.1080,	10060, 5315,	Tb927.7.3680, Tb927.10.5030,	TcIL3000_7_2940, TcIL3000_10_4210,	TcCLB.510409.39, TcCLB.510293.40,	Tgr.409.1060, Tgr.430.1030,	ESL05840.1,	Tth.2.4750, Tth.29.1310,	TvY486_0703580, TvY486_1005090,		ubiquitin/ribosomal protein S27a, putative
OG0000293	Tth.35.1740, Tth.5.4110,	Tb927.9.7740, Tb927.11.580,		2		518	110.09	130.8	2	61.1033	77.05		BS45295, BS59575,	CfaC1_07_0620, CfaC1_28_0780,	LbrM.25.2180, LbrM.04.0610,	LdBPK_250580.1, LdBPK_040550.1,	LinJ.25.0580, LinJ.04.0550,	LmjF.25.0570, LmjF.04.0560,	LmxM.04.0560, LmxM.25.0570,	LtaP04.0550, LtaP25.0600,	Pem.14.1880,	Pha.10.2080, Pha.3.1530,	Pse.1302.1000, Pse.1342.1000,	12212,	Tb927.9.7740, Tb927.11.580,	TcIL3000_9_2660, TcIL3000.11.550,	TcCLB.504033.170, TcCLB.507093.330,	Tgr.58.1030, Tgr.197.1080,	ESL06802.1, ESL09447.1,	Tth.35.1740, Tth.5.4110,	TvY486_0903010, TvY486_1100420,		lipid-like atypical dual specificity phosphatase, putative
OG0000294	Tth.3.2880, Tth.3.2780,	Tb927.10.14710, Tb927.10.14600,		2		5549	1109.7	1318.42	2	2446.99	1745.68		BS69635, BS72850,	CfaC1_19_0050, CfaC1_32_0670,	LbrM.19.0370, LbrM.32.0520,	LdBPK_320460.1,	LinJ.19.0050, LinJ.32.0460,	LmjF.32.0450, LmjF.19.0060,	LmxM.31.0450, LmxM.19.0060,	LtaP19.0030, LtaP32.0480,	Pem.10.1410, Pem.3.1550,		Pse.9.1370, Pse.9.1380, Pse.8971.1000_o, Pse.35.1030,	1044, 6607,	Tb927.10.14710, Tb927.10.14600,	TcIL3000_10_12580, TcIL3000_10_12490,	TcCLB.503833.40, TcCLB.506213.60,	Tgr.404.1030,	ESL05428.1, ESL05732.1,	Tth.3.2880, Tth.3.2780,	TvY486_1014050, TvY486_1014130,		40S ribosomal protein S2, putative (RPS2)
OG0000295	Tth.5.3470, Tth.5.3460,	Tb927.11.2210,		2		1927	51.81	61.55	1	15.0433	32.8233		BS66215, BS46275, BS46280, BS34785, BS79995,	CfaC1_20_1800, CfaC1_20_1810,	LbrM.27.1700,	LdBPK_271460.1, LdBPK_271480.1,	LinJ.27.1460, LinJ.27.1480,	LmjF.27.1590, LmjF.27.1560,	LmxM.27.1560a, LmxM.27.1560,	LtaP27.1630,	Pem.3.2530,	Pha.11.1100, Pha.11.1090,	Pse.391.1030,	12552, 10642, 11397,	Tb927.11.2210,	TcIL3000_0_59870,	TcCLB.507467.70, TcCLB.507467.90,	Tgr.326.1030, Tgr.326.1040,	ESL05652.1, ESL10677.1, ESL08787.1,	Tth.5.3470, Tth.5.3460,	TvY486_1102230,		diacylglycerol acyltransferase, putative
OG0000296	Tth.40.1820,	Tb927.2.6090, Tb927.11.3230,		1		2874	2652.47	3151.38	2	2782.56	1881.21		BS86565, BS02030,	CfaC1_16_1360, CfaC1_28_4120,	LbrM.13.1530, LbrM.33.3510,	LdBPK_131410.1, LdBPK_333380.1,	LinJ.33.3380, LinJ.13.1410,	LmjF.33.3230, LmjF.13.1670,	LmxM.32.3230, LmxM.13.1670,	LtaP13.1530, LtaP33.3490,	Pem.6.1220, Pem.16.2340,	Pha.2.1220,	Pse.39.1090, Pse.16.1130,	12987, 4032,	Tb927.2.6090, Tb927.11.3230,	TcIL3000_7_4970, TcIL3000.11.3000,	TcCLB.507105.40, TcCLB.509583.4,	Tgr.358.1020,	ESL05240.1, ESL05487.1, ESL06918.1,	Tth.40.1820,	TvY486_1103320, TvY486_0202090,		60S ribosomal protein L44,ribosomal protein L36a.e (RPL44), 60S ribosomal protein L44
OG0000297	Tth.2.1470,	Tb927.9.1970,		1		380	25.88	30.75	1	17.7733	56.12		BS70415,	CfaC1_33_0580, CfaC1_33_0570,	LbrM.26.2180,	LdBPK_262270.1,	LinJ.26.2270,	LmjF.26.2260,	LmxM.26.2260,	LtaP26.2410,	Pem.36.1120, Pem.36.1110,		Pse.1605.1000, Pse.1388.1000,	8857,	Tb927.9.1970,	TcIL3000_9_450,	TcCLB.511603.356, TcCLB.506501.141, TcCLB.504239.390, TcCLB.509979.249, TcCLB.510025.7, TcCLB.506501.270, TcCLB.510025.126, TcCLB.506737.140, TcCLB.507959.240, TcCLB.511553.71, TcCLB.506767.209, TcCLB.510025.200, TcCLB.509081.60, TcCLB.511875.50, TcCLB.504239.80, TcCLB.511603.420,	Tgr.918.1030,	ESL10481.1,	Tth.2.1470,	TvY486_0900450,		syntaxin binding protein 1, putative
OG0000298	Tth.23.2070, Tth.23.2060,	Tb927.2.3440, Tb927.2.3460, Tb927.11.8820,		2		2011	353.2	419.63	3	102.26	168.63		BS65750, BS65755,	CfaC1_27_3010, CfaC1_27_3090,	LbrM.33.3110, LbrM.33.3140,	LdBPK_332970.1, LdBPK_333000.1,	LinJ.33.3000, LinJ.33.2970,	LmjF.33.2830, LmjF.33.2850,	LmxM.32.2830, LmxM.32.2850,	LtaP33.3100, LtaP33.3070,	Pem.16.2040,		Pse.631.1020,	11928,	Tb927.2.3440, Tb927.2.3460, Tb927.11.8820,	TcIL3000_0_57000, TcIL3000_0_44670, TcIL3000.11.9130, TcIL3000_0_44680,	TcCLB.508771.20, TcCLB.486465.9, TcCLB.508771.10,	Tgr.346.1000,	ESL11756.1,	Tth.23.2070, Tth.23.2060,	TvY486_0200780, TvY486_1108110, TvY486_0200790,		glutathionylspermidine synthetase, putative, D-alanyl-glycyl endopeptidase-like protein,cysteine peptidase, Clan CA, family C51, putative
OG0000299	Tth.113.1000, Tth.2.2570,			2		1136	129.13	153.42	0	0	0		BS92615,	CfaC1_KB217755_0020, CfaC1_30_2780, CfaC1_AODS01003124_0010, CfaC1_30_2790, CfaC1_AODS01003124_0030, CfaC1_KB217685_0040, CfaC1_KB217685_0020, CfaC1_AODS01003994_0010,	LbrM.35.2580,	LdBPK_362490.1,	LinJ.36.2490,	LmjF.36.2360,	LmxM.36.2360,	LtaP36.2420,	Pem.1.6750,	Pha.2.3040,	Pse.108.1020,	6230,			TcCLB.503747.10, TcCLB.508537.5, TcCLB.510565.11, TcCLB.508535.50,	Tgr.920.1010, Tgr.2075.1000, Tgr.920.1000, Tgr.920.1030, Tgr.104.1040,	ESL10265.1, ESL05800.1, ESL05227.1, ESL07676.1, ESL10123.1,	Tth.113.1000, Tth.2.2570,	TvY486_0017320,
OG0000300	Tth.37.1250, Tth.14.3010,	Tb927.8.1920, Tb927.1.570,		2		1412	250.46	297.58	2	105.73	114.19		BS00280, BS00275,	CfaC1_09_0120, CfaC1_23_0090,	LbrM.20.4110, LbrM.07.0030,	LdBPK_200030.1, LdBPK_070030.1,	LinJ.20.0030, LinJ.07.0030,	LmjF.20.0030, LmjF.07.0025,	LmxM.07.0025, LmxM.20.0030,	LtaP20.0030, LtaP07.0030,	Pem.27.1060, Pem.1.3480,	Pha.33.1030, Pha.2.6330,	Pse.61.1220, Pse.122.1120,	11601,	Tb927.8.1920, Tb927.1.570,	TcIL3000_8_1870, TcIL3000_1_140,	TcCLB.511417.70,	Tgr.894.1000, Tgr.264.1020,	ESL11929.1, ESL08059.1,	Tth.37.1250, Tth.14.3010,	TvY486_0100040, TvY486_0801310,		unspecified product, Histone-lysine N-methyltransferase, H3 lysine-76 specific (DOT1B)
OG0000301	Tth.41.1990,	Tb927.8.8030, Tb927.4.4350,		1		534	135.1	160.52	2	136.437	236.72		BS20505, BS20425,	CfaC1_34_1730, CfaC1_KB217556_0240, CfaC1_KB217556_0260, CfaC1_KB217556_0250, CfaC1_34_1720, CfaC1_34_1710,	LbrM.31.1320, LbrM.31.1310,	LdBPK_311110.1, LdBPK_311120.1,	LinJ.31.1110, LinJ.31.1120,	LmjF.31.1120, LmjF.31.1110,	LmxM.30.1110, LmxM.30.1120,	LtaP31.1060, LtaP31.1050,	Pem.53.1160, Pem.63.1100,	Pha.14.1430,	Pse.401.1030, Pse.117.1110,	5967,	Tb927.8.8030, Tb927.4.4350,	TcIL3000_4_3690, TcIL3000_8_8190, TcIL3000_8_8060,	TcCLB.505009.49,	Tgr.273.1050,		Tth.41.1990,	TvY486_0807290, TvY486_0807410,		hypothetical protein, conserved
OG0000302	Tth.7.2070, Tth.39.1420,	Tb927.6.4140, Tb927.2.2770,		2		506	367.39	436.49	2	763.323	601.463		BS66355, BS18095,	CfaC1_01_0740, CfaC1_29_3130,	LbrM.30.2830, LbrM.02.0520,	LdBPK_302870.1, LdBPK_020520.1,	LinJ.30.2870, LinJ.02.0520,	LmjF.02.0550, LmjF.30.2850,	LmxM.29.2850, LmxM.02.0550,	LtaP30.2850, LtaP02.0480,	Pem.5.1870, Pem.2.2120,	Pha.3.8040, Pha.4.3810,	Pse.635.1030, Pse.1212.1000_o,	9167, 6580,	Tb927.6.4140, Tb927.2.2770,	TcIL3000_0_11510, TcIL3000_6_3540,	TcCLB.408437.20, TcCLB.511733.90,	Tgr.27.1160, Tgr.1364.1010,	ESL07105.1, ESL11545.1,	Tth.7.2070, Tth.39.1420,			paraflagellar rod component, putative (PFC4), hypothetical protein, conserved
OG0000303	Tth.1.4950, Tth.3.2570,	Tb927.10.14910, Tb927.4.2380,		2		883	72.41	86.03	2	42.2433	195.023		BS69770, BS32950,	CfaC1_AODS01003171_0020, CfaC1_33_3660, CfaC1_19_0300,	LbrM.20.1770, LbrM.19.0590,	LdBPK_342040.1, LdBPK_190270.1,	LinJ.19.0270, LinJ.34.2040,	LmjF.34.2270, LmjF.19.0280,	LmxM.19.0280, LmxM.33.2270,	LtaP19.0240, LtaP34.2120,	Pem.2.5780,	Pha.1.8020,	Pse.666.1010,	10673, 2324, 2894,	Tb927.10.14910, Tb927.4.2380,	TcIL3000_4_2200, TcIL3000_10_12790,	TcCLB.506211.100,	Tgr.277.1000, Tgr.694.1000,	ESL12137.1, ESL08477.1,	Tth.1.4950, Tth.3.2570,	TvY486_0402240, TvY486_1014320,		sarcoplasmic reticulum glycoprotein, putative,sarcalumenin precursor, putative, sarcoplasmic reticulum glycoprotein, putative
OG0000304	Tth.66.1030,	Tb927.2.1700, Tb927.2.1770, Tb927.2.1760,		1		418.98	22.99	27.31	3	67.4333	179.13		BS08455, BS43235, BS11315,	CfaC1_34_4770, CfaC1_34_4760,	LbrM.31.2860, LbrM.31.2880, LbrM.31.2870,	LdBPK_013340.1, LdBPK_013350.1, LdBPK_312610.1,	LinJ.31.3350, LinJ.31.2610, LinJ.31.3340,	LmjF.31.2530, LmjF.31.2540, LmjF.31.2520,	LmxM.30.2530, LmxM.30.2520,	LtaP31.2970, LtaP31.2960,				14203, 8289, 3833,	Tb927.2.1700, Tb927.2.1770, Tb927.2.1760,	TcIL3000_0_05460, TcIL3000_2_10, TcIL3000_0_06340, TcIL3000_0_06310,		Tgr.924.1010,	ESL05486.1, ESL05400.1,	Tth.66.1030,	TvY486_0200179,		hypothetical protein, conserved (pseudogene),hypothetical protein, conserved, truncated, hypothetical protein, conserved
OG0000305	Tth.17.1750, Tth.33.1190,	Tb927.11.14950, Tb927.3.720,		2		2508	993.29	1180.11	2	807.723	1011.62		BS64475,	CfaC1_32_2250, CfaC1_KB217610_0140, CfaC1_20_0150,	LbrM.27.0140, LbrM.32.1910,	LdBPK_270130.1, LdBPK_321820.1,	LinJ.27.0130, LinJ.32.1820,	LmjF.27.0130, LmjF.32.1740,	LmxM.31.1740, LmxM.27.0130,	LtaP32.1850, LtaP27.0130,	Pem.10.2700, Pem.3.3700,	Pha.9.2680, Pha.11.2280,	Pse.208.1120, Pse.163.1120,	2929,	Tb927.11.14950, Tb927.3.720,	TcIL3000_3_50,	TcCLB.503989.10, TcCLB.509231.39,	Tgr.138.1050, Tgr.328.1010,	ESL10097.1, ESL08599.1,	Tth.17.1750, Tth.33.1190,	TvY486_1115750, TvY486_0300120,		zinc finger protein 2 (ZFP2), zinc finger protein 2, putative (ZFP3)
OG0000306	Tth.34.2170, Tth.34.2190,	Tb927.10.8750, Tb927.10.8770,		2		458	56.53	67.16	2	68.77	82.9		BS52350,	CfaC1_35_6010, CfaC1_35_6000,	LbrM.35.6390, LbrM.35.6380,	LdBPK_366340.1, LdBPK_366330.1,	LinJ.36.6340, LinJ.36.6330,	LmjF.36.6080, LmjF.36.6070,	LmxM.36.6080, LmxM.36.6070,	LtaP36.6240, LtaP36.6230,	Pem.13.1950, Pem.13.1940,	Pha.7.4460, Pha.7.4450,	Pse.1.1680, Pse.1.1690,	13016,	Tb927.10.8750, Tb927.10.8770,	TcIL3000_10_7530, TcIL3000_10_7540,	TcCLB.508723.80, TcCLB.508723.100,	Tgr.35.1150, Tgr.35.1170,	ESL05886.1, ESL06247.1,	Tth.34.2170, Tth.34.2190,	TvY486_1008540, TvY486_1008580,		disgorgin, putative, GTPase activating protein, putative
OG0000307	Tth.27.1160, Tth.2.2790,	Tb927.10.6630, Tb927.8.1510,		2		1145	88.68	105.36	2	254.087	125.343		BS43205, BS67470,	CfaC1_30_2550, CfaC1_09_0590,	LbrM.35.2370, LbrM.07.0360,	LdBPK_362260.1, LdBPK_070130.1,	LinJ.07.0130, LinJ.36.2260,	LmjF.07.0340, LmjF.36.2130,	LmxM.36.2130, LmxM.07.0340,	LtaP36.2150, LtaP07.0350,	Pem.27.1390, Pem.1.6520,	Pha.23.1160, Pha.2.3270,	Pse.142.1060, Pse.724.1010,	3164,	Tb927.10.6630, Tb927.8.1510,	TcIL3000_8_1270, TcIL3000_10_5710,	TcCLB.508973.50,	Tgr.1381.1020, Tgr.874.1010,	ESL07597.1, ESL11543.1,	Tth.27.1160, Tth.2.2790,	TvY486_1006600, TvY486_0800950,		ATP-dependent DEAD/H RNA helicase HEL64, putative (HEL64), ATP-dependent DEAD/H RNA helicase, putative
OG0000308	Tth.2.3440,	Tb927.10.6070, Tb927.10.6060,		1		1425	401.04	476.47	2	2498.53	1174.04			CfaC1_30_1960,	LbrM.35.1830, LbrM.35.1770, LbrM.35.1760,	LdBPK_361680.1, LdBPK_361690.1, LdBPK_361720.1,	LinJ.36.1680, LinJ.36.1690, LinJ.36.1720,	LmjF.36.1610, LmjF.36.1620, LmjF.36.1640,	LmxM.36.1620, LmxM.36.1640, LmxM.36.1610,	LtaP36.1630, LtaPcontig168-1,	Pem.1.6100, Pem.1.6080,	Pha.2.3720, Pha.2.3700,	Pse.5.1090, Pse.5.1110,	1594, 378, 11778, 1734,	Tb927.10.6070, Tb927.10.6060,		TcCLB.507639.20, TcCLB.507639.30,	Tgr.431.1010,		Tth.2.3440,	TvY486_1006020, TvY486_1006030,		universal minicircle sequence binding protein (UMSBP), putative,DNA-binding protein HEXBP, putative,zinc finger protein, universal minicircle sequence binding protein (UMSBP), putative,predicted zinc finger protein
OG0000309	Tth.41.1640, Tth.41.1670, Tth.66.1080, Tth.142.1030, Tth.66.1140, Tth.26.1150, Tth.66.1120, Tth.66.1050, Tth.26.1080, Tth.26.1190, Tth.26.1220,			11		714.14	360.32	428.11	0	0	0											Pha.5.3380,	Pse.11143.1000_o, Pse.10645.1000_o, Pse.11684.1000_o,			TcIL3000_0_09360, TcIL3000_0_45470, TcIL3000_0_59880, TcIL3000_0_39380, TcIL3000_0_42740, TcIL3000_0_16300,	TcCLB.509267.3,	Tgr.2347.1000, Tgr.273.1000, Tgr.854.1000, Tgr.2333.1000, Tgr.291.1060, Tgr.876.1020, Tgr.1968.1000, Tgr.1919.1000, Tgr.2013.1000, Tgr.2040.1010, Tgr.588.1050, Tgr.2432.1000, Tgr.588.1060,		Tth.41.1640, Tth.41.1670, Tth.66.1080, Tth.142.1030, Tth.66.1140, Tth.26.1150, Tth.66.1120, Tth.66.1050, Tth.26.1080, Tth.26.1190, Tth.26.1220,	TvY486_0403960,
OG0000310				0		0	0	0	0	0	0																				TvY486_0018170, TvY486_0012190, TvY486_0037850, TvY486_0015700, TvY486_0025120, TvY486_0037120, TvY486_0042680, TvY486_0021190, TvY486_0001460, TvY486_0037880, TvY486_0002180, TvY486_0013770, TvY486_0022920, TvY486_0037860, TvY486_0012220, TvY486_0001360, TvY486_0027700, TvY486_0009760, TvY486_0039780, TvY486_0017560, TvY486_0016720, TvY486_0026070, TvY486_0019060, TvY486_0045260, TvY486_0034340,…
OG0000311				0		0	0	0	0	0	0		BS35095, BS35200, BS35165, BS33620, BS55310, BS35090, BS90515, BS84350, BS33615, BS90510, BS40035, BS35155, BS40085, BS33585, BS93515, BS86405, BS35085, BS40110, BS33610, BS35190,	CfaC1_15_0620, CfaC1_15_0650, CfaC1_15_0630, CfaC1_15_0670, CfaC1_15_0610, CfaC1_15_0690,	LbrM.17.0370,	LdBPK_170440.1,	LinJ.17.0440,	LmjF.17.0390,	LmxM.17.0390,	LtaP17.0410,	Pem.19.1590,	Pha.6.5420,	Pse.389.1010,
OG0000312	Tth.11.1420,	Tb927.3.2110,		1		147	17.41	20.68	1	31.6	42.5967		BS51630, BS03705, BS51620, BS12515, BS25140, BS25160,	CfaC1_AODS01003622_0010, CfaC1_08_0140, CfaC1_02_0630,	LbrM.26.0150, LbrM.25.1590,	LdBPK_260140.1, LdBPK_252110.1,	LinJ.26.0140, LinJ.25.2110,	LmjF.26.0160, LmjF.25.2030,	LmxM.26.0160, LmxM.25.2030,	LtaP26.0150, LtaP25.2150,	Pem.24.1340,		Pse.47.1150,	4280, 790, 9028,	Tb927.3.2110,	TcIL3000_0_10200, TcIL3000_3_1220,	TcCLB.503485.20,	Tgr.188.1140, Tgr.112.1160,	ESL05424.1,	Tth.11.1420,	TvY486_0301460,		TFIIF-stimulated CTD phosphatase, putative
OG0000313	Tth.30.1490,	Tb927.11.3970,		1		3159	160.99	191.27	1	80.58	96.9267		BS61900, BS57865, BS88935, BS51525, BS52005, BS79630, BS75950, BS79130, BS75390, BS54105, BS85475, BS92730, BS86400, BS17900, BS51605,	CfaC1_28_3210,	LbrM.13.0690,	LdBPK_130770.1,	LinJ.13.0770,	LmjF.13.0880,	LmxM.13.0880,	LtaP13.0780,	Pem.6.1680,	Pha.2.1700,	Pse.24.1260,	369, 1056, 6017,	Tb927.11.3970,	TcIL3000.11.3980,	TcCLB.506733.140,	Tgr.89.1100,	ESL08790.1,	Tth.30.1490,	TvY486_1104190,		hypothetical protein, conserved
OG0000314	Tth.7.2720, Tth.1.5380,	Tb927.6.3550,		2		1210	41.88	49.77	1	13.44	49.7467		BS60590, BS44580, BS44575,	CfaC1_33_4090, CfaC1_29_2460, CfaC1_AODS01003154_0010, CfaC1_29_2450,	LbrM.30.2210, LbrM.20.2190,	LdBPK_342460.1, LdBPK_302270.1,	LinJ.34.2460, LinJ.30.2270,	LmjF.34.2630, LmjF.30.2260,	LmxM.33.2630, LmxM.29.2260,	LtaP34.2540, LtaP30.2290,	Pem.5.2360,	Pha.3.7550, Pha.3.7570,	Pse.16154.1000_o, Pse.392.1010,	5377,	Tb927.6.3550,	TcIL3000_6_3130,	TcCLB.510877.80, TcCLB.506941.60,	Tgr.2.1060, Tgr.465.1040,	ESL09142.1,	Tth.7.2720, Tth.1.5380,	TvY486_0603040,		phospholipid-translocating P-type ATPase (flippase), putative
OG0000315		Tb927.8.7990,		0		0	0	0	1	31.6833	45.4567		BS92170, BS89250, BS68650, BS94485, BS20465,	CfaC1_34_1860,	LbrM.31.1440,	LdBPK_311230.1,	LinJ.31.1230,	LmjF.31.1210,	LmxM.30.1210,	LtaP31.1170, LtaP31.1160,	Pem.53.1110, Pem.53.1090, Pem.53.1120, Pem.53.1100,		Pse.1310.1000, Pse.897.1000, Pse.745.1000, Pse.1701.1000,	10475, 11898, 5582, 13840, 2800, 14287, 12119, 7858,	Tb927.8.7990,		TcCLB.510771.9, TcCLB.510773.9,	Tgr.609.1010,			TvY486_0002850, TvY486_0807380,		hypothetical protein, conserved
OG0000316	Tth.1.7300, Tth.18.2340,			2		1002	50.19	59.63	0	0	0		BS28125, BS00450,	CfaC1_AODS01003164_0020, CfaC1_AODS01003164_0010, CfaC1_10_1470, CfaC1_33_5990,	LbrM.20.4080, LbrM.15.1130,	LdBPK_151170.1, LdBPK_344250.1,	LinJ.34.4250, LinJ.15.1170,	LmjF.15.1190, LmjF.34.4620,	LmxM.33.4620, LmxM.15.1190,	LtaP34.4370, LtaP15.1110,	Pem.44.1080, Pem.21.1030,	Pha.3.4150, Pha.8.2330,	Pse.184.1030, Pse.215.1030,	13598, 5066,			TcCLB.509891.20, TcCLB.504449.30,	Tgr.1377.1020, Tgr.494.1000, Tgr.1377.1010,	ESL11637.1, ESL08856.1,	Tth.1.7300, Tth.18.2340,
OG0000317	Tth.31.1220, Tth.15.3030,	Tb927.11.12920, Tb927.8.6020,		2		469	53.76	63.87	2	62.78	90.68		BS33380,	CfaC1_12_1250, CfaC1_AODS01003403_0010, CfaC1_30_4360,	LbrM.24.2300, LbrM.09.0900,	LdBPK_242310.1, LdBPK_090870.1,	LinJ.24.2310, LinJ.09.0870,	LmjF.24.2220, LmjF.09.0820,	LmxM.24.2220, LmxM.09.0820,	LtaP24.2380, LtaP09.0850,	Pem.9.2990, Pem.28.1060,	Pha.1.1100,	Pse.53.1120,	5281,	Tb927.11.12920, Tb927.8.6020,	TcIL3000.11.13310, TcIL3000_8_5790,	TcCLB.511557.70, TcCLB.511071.181,	Tgr.274.1020, Tgr.722.1050,	ESL11705.1, ESL12054.1,	Tth.31.1220, Tth.15.3030,	TvY486_1113790, TvY486_0805530,		hypothetical protein, conserved
OG0000318	Tth.8.3260, Tth.18.2260,	Tb927.10.11390,		2		5781	1772.25	2105.6	1	1857.64	1336.28		BS28155, BS37045,	CfaC1_35_1050, CfaC1_10_1390, CfaC1_AODS01003564_0010,	LbrM.33.0760, LbrM.15.1040,	LdBPK_330770.1,	LinJ.15.1060, LinJ.33.0770,	LmjF.15.1000, LmjF.33.0720,	LmxM.32.0720, LmxM.15.1000,	LtaP33.0780, LtaP15.1020,	Pem.12.1890,	Pha.1.4030,	Pse.1102.1000, Pse.176.1070, Pse.176.1080,	10252, 12845,	Tb927.10.11390,	TcIL3000_10_9620,	TcCLB.505843.20, TcCLB.507709.50,	Tgr.796.1040, Tgr.12.1070,	ESL08782.1, ESL09459.1,	Tth.8.3260, Tth.18.2260,	TvY486_1011070, TvY486_0902200,		60S ribosomal protein L6, putative
OG0000319	Tth.8.1530,	Tb927.10.9560,		1		94	13.58	16.13	1	18.3833	35.3667		BS27340, BS27345, BS27335,	CfaC1_28_3020, CfaC1_35_3880, CfaC1_04_0180, CfaC1_AODS01003079_0110,	LbrM.35.4420, LbrM.33.2030, LbrM.13.0540,	LdBPK_331870.1, LdBPK_130610.1, LdBPK_364380.1,	LinJ.13.0610, LinJ.36.4380, LinJ.33.1870,	LmjF.33.1770, LmjF.13.0720, LmjF.36.4170,	LmxM.36.4170, LmxM.13.0720, LmxM.32.1770,	LtaP36.4310, LtaP13.0620,	Pem.6.1850,	Pha.2.1880,	Pse.3.1100,	3846,	Tb927.10.9560,	TcIL3000_10_8750,	TcCLB.508715.10,	Tgr.418.1000,	ESL08936.1,	Tth.8.1530,	TvY486_1009400,		oxidoreductase, putative
OG0000320	Tth.2.1350,	Tb927.9.1750,		1		5858	51.91	61.68	1	45.9667	52.5567		BS09895, BS23360,	CfaC1_33_0440, CfaC1_33_0450,	LbrM.26.2310,	LdBPK_262400.1,	LinJ.26.2400,	LmjF.26.2380,	LmxM.26.2380,	LtaP26.2530,	Pem.36.1310, Pem.36.1320,	Pha.9.3880, Pha.9.3920, Pha.9.3910,	Pse.1498.1000, Pse.1151.1010, Pse.1743.1000,	13203, 8279, 4919, 8280, 7656, 7622, 3298, 1548, 11312, 6763,	Tb927.9.1750,	TcIL3000_9_330, TcIL3000_9_340,	TcCLB.509979.30,	Tgr.150.1010,		Tth.2.1350,	TvY486_0900330,		hypothetical protein, conserved
OG0000321	Tth.1.2310,	Tb927.10.3600,		1		404	35.09	41.69	1	8.15	19.33		BS09545, BS09550, BS53660, BS89730, BS13900, BS06870,	CfaC1_03_0820, CfaC1_03_0810,	LbrM.03.0560, LbrM.03.0550,	LdBPK_030630.1, LdBPK_030640.1,	LinJ.03.0630, LinJ.03.0640,	LmjF.03.0650, LmjF.03.0660,	LmxM.03.0650, LmxM.03.0660,	LtaP03.0600, LtaP03.0610,	Pem.20.1020, Pem.20.1010,	Pha.7.1020, Pha.7.1030,	Pse.591.1020, Pse.591.1030, Pse.591.1010,	13705, 3447,	Tb927.10.3600,	TcIL3000_0_16950,	TcCLB.510311.180,	Tgr.4.1040,	ESL07226.1,	Tth.1.2310,			hypothetical protein, conserved
OG0000322				0		0	0	0	0	0	0		BS44500, BS82600c, BS89230, BS54145,											13088, 12093, 12268, 593, 14334, 113, 2367, 2142, 3790, 424, 11189, 13123, 4371, 12918, 3079, 1430, 3533, 4611, 6211, 10977, 10765, 2680, 423, 4854, 4817, 2071, 13530, 233, 2029, 1431, 2304,
OG0000323	Tth.6.4010, Tth.8.1770,	Tb927.10.9800, Tb927.11.10160,		2		4945	2939.86	3492.82	2	2853.82	2441.25		BS67020, BS67010, BS83985,	CfaC1_35_4120, CfaC1_35_2830,	LbrM.35.3500, LbrM.35.4660,	LdBPK_363430.1,	LinJ.36.4640, LinJ.36.3430,	LmjF.36.3270, LmjF.36.4420,	LmxM.36.3270, LmxM.36.4420,	LtaP36.4550, LtaP36.3370,	Pem.18.1780, Pem.55.1180,	Pha.7.2790, Pha.5.5950,	Pse.82.1050,	10069, 5685,	Tb927.10.9800, Tb927.11.10160,		TcCLB.510719.160, TcCLB.504147.120,	Tgr.38.1170, Tgr.174.1040,	ESL08740.1, ESL11839.1,	Tth.6.4010, Tth.8.1770,	TvY486_1009640, TvY486_1111010,		60S ribosomal protein L22, putative, 60S ribosomal protein L22
OG0000324	Tth.22.2820, Tth.49.1290,	Tb927.11.16280, Tb927.5.1110,		2		6054	1229.09	1460.27	2	1716.85	1188.22		BS07450,	CfaC1_31_1270, CfaC1_32_5520,	LbrM.32.4140, LbrM.34.1350, LbrM.34.1360,	LdBPK_351450.1, LdBPK_351440.1,	LinJ.32.4050, LinJ.35.1440, LinJ.35.1450,	LmjF.35.1430, LmjF.35.1440, LmjF.32.3900,	LmxM.34.1440, LmxM.31.3900, LmxM.34.1430,	LtaP26.1510,			Pse.57.1140,	862,	Tb927.11.16280, Tb927.5.1110,	TcIL3000.11.16190, TcIL3000_5_960,	TcCLB.511181.100, TcCLB.511527.34,	Tgr.837.1000, Tgr.3.1070,	ESL05571.1, ESL06831.1, ESL10584.1,	Tth.22.2820, Tth.49.1290,	TvY486_0500710, TvY486_1117190,		60S ribosomal protein L2, putative,60S ribosomal protein L8, putative
OG0000325	Tth.4.2000, Tth.11.1210,	Tb927.3.2310, Tb927.9.9940,		2		1144	189.07	224.63	2	257.043	327.033		BS82100, BS79375,	CfaC1_02_0830, CfaC1_31_4880,	LbrM.34.4660, LbrM.25.1780,	LdBPK_252300.1, LdBPK_354760.1,	LinJ.35.4760, LinJ.25.2300,	LmjF.35.4690, LmjF.25.2200,	LmxM.25.2200, LmxM.34.4690,	LtaP25.2320, LtaP35.4700,	Pem.24.1170,	Pha.5.2270, Pha.10.3580,	Pse.128.1030, Pse.152.1090,	6175, 13046,	Tb927.3.2310, Tb927.9.9940,	TcIL3000_0_39200, TcIL3000_0_42320,	TcCLB.506887.20,	Tgr.115.1020, Tgr.325.1120,	ESL06217.1,	Tth.4.2000, Tth.11.1210,	TvY486_0301670, TvY486_0904360,		PACRGA, PACRGB
OG0000326	Tth.1.6130, Tth.1.3150,	Tb927.4.1400, Tb927.3.3280,		2		775	80.23	95.32	2	75.8633	120.92		BS53500, BS59045,	CfaC1_25_2870, CfaC1_33_4810,	LbrM.20.2940, LbrM.29.2470,	LdBPK_292610.1, LdBPK_343130.1,	LinJ.34.3130, LinJ.29.2610,	LmjF.34.3350, LmjF.29.2500,	LmxM.08_29.2500, LmxM.33.3350,	LtaP34.3260, LtaP29.2700,	Pem.1.3120,	Pha.1.7020, Pha.2.6700,	Pse.85.1090,	2280, 5244,	Tb927.4.1400, Tb927.3.3280,	TcIL3000_0_42410, TcIL3000_0_34140,	TcCLB.510323.4,	Tgr.64.1020, Tgr.11.1130,	ESL09591.1, ESL06403.1,	Tth.1.6130, Tth.1.3150,	TvY486_0401070, TvY486_0302650,		vacuolar protein sorting-associated protein 4, putative (VPS4), vacuolar transport protein 4A, putative
OG0000327	Tth.12.2700,	Tb927.10.1030, Tb927.10.1040, Tb927.10.1050,		1		1194	124.81	148.28	3	167.777	408.733		BS17680,	CfaC1_21_0600, CfaC1_21_0580, CfaC1_21_0620, CfaC1_21_0590, CfaC1_21_0660, CfaC1_KB217621_0010, CfaC1_21_0610, CfaC1_KB217621_0050, CfaC1_21_0670, CfaC1_KB217621_0060, CfaC1_KB217621_0040, CfaC1_KB217621_0070, CfaC1_KB217621_0020, CfaC1_KB217621_0030, CfaC1_21_0690, CfaC1_21_0650, CfaC1_21_0630,	LbrM.18.0510,	LdBPK_180450.1,	LinJ.18.0450,	LmjF.18.0450,	LmxM.18.0450,	LtaP18.0470,				21,	Tb927.10.1030, Tb927.10.1040, Tb927.10.1050,	TcIL3000_10_560, TcIL3000_10_860,	TcCLB.508671.20, TcCLB.508671.10,	Tgr.5.1140,		Tth.12.2700,	TvY486_1000990,		serine carboxypeptidase III precursor, putative,serine peptidase, Clan SC, Family S10 (CBP1), serine carboxypeptidase III precursor, putative,serine carboxypeptidase (CBP1) precursor, putative,serine peptidase, Clan SC, Family S10 (CBP1)
OG0000328	Tth.31.1340,	Tb927.11.12780, Tb927.11.12810, Tb927.11.12800, Tb927.11.12820, Tb927.11.12790,		1		6285	924.67	1098.59	5	186.287	191.66		BS24090,	CfaC1_24_1470, CfaC1_27_2420,	LbrM.27.2230, LbrM.22.1170,	LdBPK_221110.1, LdBPK_271970.1,	LinJ.22.1110, LinJ.27.1970,	LmjF.27.2050, LmjF.22.1290,	LmxM.22.1290, LmxM.27.2050,	LtaP27.2130, LtaP22.1240,	Pem.16.1420,	Pha.8.4880,	Pse.2374.1000_o, Pse.13743.1000_o, Pse.14773.1000_o,	7955,	Tb927.11.12780, Tb927.11.12810, Tb927.11.12800, Tb927.11.12820, Tb927.11.12790,	TcIL3000_0_35830, TcIL3000_0_15160,	TcCLB.511555.80,	Tgr.78.1050,	ESL05721.1, ESL07430.1,	Tth.31.1340,	TvY486_1113670, TvY486_1113660,		ribonucleoside-diphosphate reductase small chain, putative, ribonucleoside-diphosphate reductase small chain (RNR2)
OG0000329	Tth.12.1640, Tth.72.1120,	Tb927.2.5160, Tb927.10.2290,		2		3240	376.01	446.73	2	449.203	359.077		BS48165, BS91030, BS51550,	CfaC1_27_2030, CfaC1_31_0650,	LbrM.21.0550, LbrM.27.2610,	LdBPK_210550.1, LdBPK_272350.1,	LinJ.21.0550, LinJ.27.2350,	LmjF.27.2400, LmjF.21.0490,	LmxM.21.0490, LmxM.27.2400,	LtaP21.0500, LtaP27.2520,	Pem.16.1100,	Pha.17.1230, Pha.8.4550,	Pse.10.1090,	4272, 571,	Tb927.2.5160, Tb927.10.2290,	TcIL3000_10_1900, TcIL3000_2_1270,	TcCLB.511627.110,	Tgr.406.1050, Tgr.643.1000,	ESL11773.1,	Tth.12.1640, Tth.72.1120,	TvY486_1002320, TvY486_0007950,		chaperone protein DNAj, putative
OG0000330	Tth.4.2320,	Tb927.11.3080, Tb927.9.10350,		1		277	77.41	91.97	2	179.297	222.843		BS35720, BS54940,	CfaC1_04_0330, CfaC1_31_4570,	LbrM.34.4380, LbrM.33.2180,	LdBPK_354470.1, LdBPK_332010.1,	LinJ.33.2010, LinJ.35.4470,	LmjF.33.1900, LmjF.35.4400,	LmxM.34.4400, LmxM.32.1900,	LtaP35.4440, LtaP33.2080,	Pem.3.1700, Pem.4.3270,	Pha.5.2080, Pha.13.1840,	Pse.99.1130, Pse.196.1050,	9849,	Tb927.11.3080, Tb927.9.10350,	TcIL3000_9_3920,	TcCLB.510431.210, TcCLB.506147.220,	Tgr.364.1040, Tgr.1041.1010,	ESL08455.1, ESL09729.1,	Tth.4.2320,	TvY486_0904630, TvY486_1103130,		vesicular protein trafficking mediator, putative, hypothetical protein, conserved
OG0000331	Tth.49.1050, Tth.2.4570,	Tb927.4.4960, Tb927.8.7460,		2		481	83.3	98.96	2	93.1567	134.273		BS47840, BS34635,	CfaC1_34_4440, CfaC1_AODS01001282_0030, CfaC1_30_0910,	LbrM.31.2680,	LdBPK_312470.1,	LinJ.31.2470,	LmjF.31.2390,	LmxM.30.2390,	LtaP31.2840,	Pem.48.1050, Pem.51.1030,	Pha.6.4560, Pha.21.1050,	Pse.430.1000, Pse.341.1010,	3732, 11304, 371, 4675,	Tb927.4.4960, Tb927.8.7460,	TcIL3000_8_7850, TcIL3000_8_7700,	TcCLB.510297.60, TcCLB.511439.50,	Tgr.240.1060,	ESL05383.1, ESL06478.1, ESL11168.1,	Tth.49.1050, Tth.2.4570,	TvY486_0404310, TvY486_1005240,		metal-ion transporter, putative
OG0000332	Tth.9.3160, Tth.43.1640,	Tb927.3.4500, Tb927.11.5050,		2		2554	207.21	246.18	2	387.667	118.147		BS53240,	CfaC1_25_2280, CfaC1_27_0330,	LbrM.29.1930, LbrM.24.0320,	LdBPK_292080.1, LdBPK_240310.1,	LinJ.29.2080, LinJ.24.0310,	LmjF.24.0320, LmjF.29.1960,	LmxM.24.0320, LmxM.08_29.1960,	LtaP24.0310, LtaP29.2090,	Pem.9.1240, Pem.1.2750,	Pha.2.7100, Pha.1.3120,	Pse.60.1210, Pse.160.1130,		Tb927.3.4500, Tb927.11.5050,	TcIL3000.11.5170, TcIL3000.11.5190,	TcCLB.507669.10, TcCLB.507257.60,	Tgr.51.1000, Tgr.275.1110,	ESL07774.1, ESL06281.1,	Tth.9.3160, Tth.43.1640,	TvY486_1105200, TvY486_0303770,		fumarate hydratase, class I (FHm), fumarate hydratase, class I (FHc)
OG0000333	Tth.15.2840, Tth.4.5090,	Tb927.8.6180, Tb927.9.14370,		2		6602	3290.5	3909.42	2	3754.86	2848.26		BS74480, BS88260,	CfaC1_31_1670, CfaC1_AODS01003237_0010, CfaC1_30_4180,	LbrM.34.1580, LbrM.24.2130,	LdBPK_242140.1,	LinJ.35.1670, LinJ.24.2140,	LmjF.35.1670, LmjF.24.2050,	LmxM.34.1670, LmxM.24.2050,	LtaP35.1720, LtaP24.2230,	Pem.7.1180, Pem.9.2830,		Pse.195.1040, Pse.16.1370,	2601,	Tb927.8.6180, Tb927.9.14370,	TcIL3000_8_6030, TcIL3000_9_6170,	TcCLB.511067.20, TcCLB.510761.14,	Tgr.316.1030, Tgr.83.1110,	ESL08006.1, ESL05750.1,	Tth.15.2840, Tth.4.5090,	TvY486_0805780, TvY486_0907220,		60S ribosomal protein L26, putative
OG0000334	Tth.21.2790, Tth.21.2800,	Tb927.7.1750, Tb927.7.1730, Tb927.7.1740,		2		6419	1433.94	1703.64	3	1795.82	1266.9		BS03700,	CfaC1_08_0150,	LbrM.26.0160, LbrM.26.0170,	LdBPK_260160.1, LdBPK_260150.1,	LinJ.26.0160, LinJ.26.0150,	LmjF.26.0180, LmjF.26.0170,	LmxM.26.0180, LmxM.26.0170,	LtaP26.0160,	Pem.21.1140,	Pha.8.2220,	Pse.876.1010, Pse.876.1020,	3148,	Tb927.7.1750, Tb927.7.1730, Tb927.7.1740,	TcIL3000_0_32580,	TcCLB.508207.100, TcCLB.508207.110,	Tgr.188.1150,	ESL10207.1, ESL05638.1, ESL05403.1, ESL05454.1,	Tth.21.2790, Tth.21.2800,	TvY486_0701610, TvY486_0011050, TvY486_0011040, TvY486_0011060,		60S ribosomal protein L7, putative
OG0000335	Tth.10.2040,	Tb927.8.5580,		1		5172	40.05	47.58	1	35.2133	54.9467		BS63325, BS63295, BS89710,	CfaC1_17_0930, CfaC1_17_0940,	LbrM.16.0770,	LdBPK_160780.1,	LinJ.16.0780,	LmjF.16.0780,	LmxM.16.0780,	LtaP16.0760,	Pem.62.1010, Pem.62.1020,	Pha.58.1010, Pha.15.1420, Pha.58.1000, Pha.15.1430, Pha.15.1390, Pha.15.1400, Pha.15.1410,	Pse.998.1000,	12579, 6441, 2437, 13994, 10713, 11099,	Tb927.8.5580,	TcIL3000_0_10020, TcIL3000_8_5390,	TcCLB.507083.109,	Tgr.987.1000, Tgr.987.1010,		Tth.10.2040,	TvY486_0805110,		hypothetical protein, conserved
OG0000336	Tth.94.1120, Tth.6.2630, Tth.16.3060, Tth.6.2860, Tth.13.1940, Tth.6.2550, Tth.6.3040, Tth.10.2690, Tth.6.2540, Tth.6.2710, Tth.6.3050, Tth.6.2640, Tth.10.2680, Tth.6.2720, Tth.65.1240, Tth.13.1950,	Tb927.9.3680,		16		1200.01	382.14	454.04	1	37.3833	54.96		BS66595,	CfaC1_28_0230,	LbrM.25.0040,	LdBPK_250040.1,	LinJ.25.0040,	LmjF.25.0040,	LmxM.25.0040,	LtaP25.0040,	Pem.14.2280,	Pha.10.1610,	Pse.76.1030, Pse.76.1040,		Tb927.9.3680,	TcIL3000_9_1170,	TcCLB.506895.60,	Tgr.943.1010,	ESL05793.1,	Tth.94.1120, Tth.6.2630, Tth.16.3060, Tth.6.2860, Tth.13.1940, Tth.6.2550, Tth.6.3040, Tth.10.2690, Tth.6.2540, Tth.6.2710, Tth.6.3050, Tth.6.2640, Tth.10.2680, Tth.6.2720, Tth.65.1240, Tth.13.1950,	TvY486_0015740, TvY486_0901230,		hypothetical protein, conserved
OG0000337	Tth.3.3680, Tth.19.1460,	Tb927.7.2420, Tb927.10.13780,		2		1285	159.77	189.83	2	103.29	198.003		BS15560,	CfaC1_21_0400, CfaC1_24_0660,	LbrM.22.0440, LbrM.18.0290,	LdBPK_180270.1,	LinJ.18.0270, LinJ.22.0370,	LmjF.22.0490, LmjF.18.0270,	LmxM.22.0490, LmxM.18.0270,	LtaP18.0290, LtaP22.0480,	Pem.52.1040, Pem.4.1620,	Pha.24.1040, Pha.5.4900,	Pse.370.1010, Pse.677.1020_o,	10596, 5747,	Tb927.7.2420, Tb927.10.13780,	TcIL3000_10_11890, TcIL3000_7_1730,	TcCLB.507993.80, TcCLB.506857.10,	Tgr.368.1000, Tgr.19.1000,	ESL10446.1,	Tth.3.3680, Tth.19.1460,	TvY486_1013940, TvY486_0702270,		glycogen synthase kinase-3 alpha, putative, glycogen synthase kinase 3 (GSK3)
OG0000338				0		0	0	0	0	0	0																	Tgr.1357.1010, Tgr.661.1040, Tgr.2246.1000, Tgr.2163.1000, Tgr.2051.1000, Tgr.2209.1000, Tgr.2256.1000, Tgr.1450.1000, Tgr.1371.1000, Tgr.914.1040, Tgr.647.1050, Tgr.2281.1000, Tgr.914.1020, Tgr.295.1000, Tgr.842.1030, Tgr.1002.1000, Tgr.2204.1000, Tgr.1026.1010, Tgr.1873.1010, Tgr.2442.1000, Tgr.1641.1000, Tgr.1002.1010, Tgr.2715.1000, Tgr.1396.1000, Tgr.1873.1000, Tgr.2046.1000, Tgr.1371.1010, …
OG0000339	Tth.4.2530,			1		281	35.93	42.69	0	0	0		BS76125, BS76135, BS29135, BS37680, BS76110, BS44760, BS76130,	CfaC1_24_3020, CfaC1_24_3010, CfaC1_06_0930, CfaC1_06_0920, CfaC1_06_0910,	LbrM.12.0810, LbrM.12.0820,	LdBPK_120730.1, LdBPK_120740.1,	LinJ.12.0740, LinJ.12.0730,	LmjF.12.1130, LmjF.12.1140,	LmxM.12.1130, LmxM.12.1140,	LtaP14.1140, LtaP32.3730, LtaP12.0930, LtaP12.0940, LtaPcontig462-1,				1712, 1378,			TcCLB.507617.9, TcCLB.506147.9,	Tgr.269.1080,	ESL06207.1,	Tth.4.2530,
OG0000340	Tth.1.1440, Tth.33.1950,	Tb927.3.1370, Tb927.10.2840,		2		2841	2400.99	2852.59	2	1859.79	1390.54		BS88785,	CfaC1_33_1890, CfaC1_28_1560,	LbrM.25.1160, LbrM.20.0410,	LdBPK_251220.1, LdBPK_340460.1,	LinJ.34.0460, LinJ.25.1220,	LmjF.25.1190, LmjF.34.0440,	LmxM.25.1190, LmxM.33.0440,	LtaP34.0480, LtaP25.1230,	Pem.2.4400, Pem.14.1410,	Pha.10.2590, Pha.3.2150,	Pse.221.1050, Pse.289.1070,	3980,	Tb927.3.1370, Tb927.10.2840,	TcIL3000_10_2450, TcIL3000_3_580,	TcCLB.509233.190,	Tgr.527.1010, Tgr.1.1230,	ESL09620.1, ESL07172.1,	Tth.1.1440, Tth.33.1950,	TvY486_0300750,		ribosomal protein S25, putative, 40S ribosomal protein S25, putative
OG0000341	Tth.18.1220, Tth.1.3720,	Tb927.4.3550, Tb927.5.1610,		2		5488	1379.77	1639.3	2	1688.42	1476.62		BS07740, BS26320,		LbrM.15.0210, LbrM.20.0830,	LdBPK_340910.1,	LinJ.34.0910, LinJ.15.0220,	LmjF.34.0860, LmjF.15.0200,	LmxM.33.0860, LmxM.15.0200,	LtaP15.0210, LtaP34.0990,	Pem.49.1220, Pem.2.4860,	Pha.22.1260, Pha.3.1810,	Pse.146.1130, Pse.36.1230,	5577, 1660,	Tb927.4.3550, Tb927.5.1610,	TcIL3000_0_20590,	TcCLB.507673.20, TcCLB.506739.150,	Tgr.108.1080,	ESL07946.1, ESL05690.1, ESL05718.1,	Tth.18.1220, Tth.1.3720,	TvY486_0403320, TvY486_0501090,		60S ribosomal protein L13a, putative
OG0000342	Tth.49.1250, Tth.10.1370,	Tb927.8.5050, Tb927.5.1070,		2		1508	71.02	84.38	2	38.7333	71.1933		BS77285, BS26375, BS07425,	CfaC1_17_1710, CfaC1_31_1220,	LbrM.16.1440, LbrM.34.1310,	LdBPK_351400.1, LdBPK_161460.1,	LinJ.16.1460, LinJ.35.1400,	LmjF.35.1390, LmjF.16.1385,	LmxM.34.1390, LmxM.16.1385,	LtaP35.1460, LtaP16.1370,	Pem.33.1040,	Pha.19.1610,	Pse.57.1080,	13455,	Tb927.8.5050, Tb927.5.1070,	TcIL3000_5_830, TcIL3000_8_4800,	TcCLB.508839.50, TcCLB.511181.60,	Tgr.1000.1000,	ESL09362.1, ESL05577.1,	Tth.49.1250, Tth.10.1370,	TvY486_0804590, TvY486_0500670,		hypothetical protein, conserved
OG0000343	Tth.22.1460, Tth.22.1500,	Tb927.11.15900, Tb927.11.15880,		2		1629	927.2	1101.6	2	2824.28	2495.32		BS43100, BS78455, BS43105,	CfaC1_32_3370, CfaC1_32_3390,	LbrM.32.2950, LbrM.32.2930,	LdBPK_322830.1, LdBPK_322850.1,	LinJ.32.2850, LinJ.32.2830,	LmjF.32.2690, LmjF.32.2710,	LmxM.31.2710, LmxM.31.2690,	LtaP32.3140,	Pem.2.3130, Pem.2.3150,		Pse.13.1170, Pse.13.1150,	4476,	Tb927.11.15900, Tb927.11.15880,	TcIL3000.11.15810, TcIL3000.11.15790,	TcCLB.511545.40, TcCLB.511545.20,	Tgr.305.1050, Tgr.305.1010,	ESL09018.1,	Tth.22.1460, Tth.22.1500,	TvY486_1116710, TvY486_1116690,		60S ribosomal protein L27, putative
OG0000344	Tth.8.1870, Tth.30.1960,	Tb927.11.4300, Tb927.10.9880,		2		4343	1334.71	1585.76	2	2684.21	2075.95		BS20020, BS47240,	CfaC1_28_2850, CfaC1_35_4210,	LbrM.13.0380, LbrM.35.4750,	LdBPK_364730.1,	LinJ.13.0450, LinJ.36.4730,	LmjF.36.4510, LmjF.13.0560,	LmxM.13.0560, LmxM.36.4510,	LtaPcontig65-1, LtaP13.0440,	Pem.6.1990, Pem.18.1710,	Pha.7.2860, Pha.2.2030,	Pse.3.1250, Pse.350.1030,	2558,	Tb927.11.4300, Tb927.10.9880,	TcIL3000.11.4350, TcIL3000_10_8490, TcIL3000_0_41290,	TcCLB.506181.50, TcCLB.504147.20,		ESL11075.1,	Tth.8.1870, Tth.30.1960,	TvY486_1009740, TvY486_1104390,		60S ribosomal protein L18, putative (TbL18LP), 60S ribosomal protein L18, putative (RPL18)
OG0000345	Tth.22.2270, Tth.33.2260,	Tb927.11.16720,		2		727	90.56	107.59	1	25.87	28.27		BS10940, BS14360,	CfaC1_28_1900, CfaC1_32_4850,	LbrM.25.1330, LbrM.32.3610,	LdBPK_323520.1, LdBPK_251530.1,	LinJ.25.1530, LinJ.32.3520,	LmjF.25.1470, LmjF.32.3320,	LmxM.25.1470, LmxM.31.3320,	LtaP25.1530, LtaP32.3530,	Pem.2.2550, Pem.14.1120,	Pha.4.3300, Pha.10.2880,	Pse.37.1140, Pse.42.1020,	2724,	Tb927.11.16720,	TcIL3000.11.16610, TcIL3000_3_270,	TcCLB.509455.140, TcCLB.507089.260,	Tgr.733.1030, Tgr.203.1130,	ESL07302.1,	Tth.22.2270, Tth.33.2260,	TvY486_1117710,		cyclin 6,mitotic cyclin (pers. comm. J. Mottram, Univ. of Glasgow) (CYC6)
OG0000346	Tth.1.6530, Tth.5.4000,	Tb927.4.1100, Tb927.11.680, Tb11.0880,		2		3163	1314.86	1562.18	3	1949.99	1609.8		BS31165, BS15105,	CfaC1_17_0510, CfaC1_33_5130,	LbrM.16.0480, LbrM.20.3240,	LdBPK_343440.1,	LinJ.16.0470, LinJ.34.3440,	LmjF.16.0460, LmjF.34.3650,	LmxM.33.3650, LmxM.16.0460,	LtaP16.0440,	Pem.2.7060, Pem.35.1350,	Pha.1.6790, Pha.15.1780,	Pse.1026.1020, Pse.209.1000,	9067, 4902,	Tb927.4.1100, Tb927.11.680, Tb11.0880,	TcIL3000.11.670,	TcCLB.506405.149,	Tgr.58.1150,	ESL05190.1, ESL06883.1,	Tth.1.6530, Tth.5.4000,	TvY486_1100520, TvY486_0400830,		ribosomal protein L21E (60S), putative, 60S ribosomal protein L21e, putative,chrXI additional, unordered contigs
OG0000347	Tth.30.1110, Tth.30.1100,	Tb927.11.3630, Tb927.11.3620, Tb927.11.3610,		2		3184	333.68	396.44	3	178.993	157.667		BS11230,	CfaC1_28_3550,	LbrM.13.0990,	LdBPK_131110.1,	LinJ.13.1110,	LmjF.13.1210,	LmxM.13.1210,	LtaP13.1110,	Pem.6.1360,		Pse.714.1020,		Tb927.11.3630, Tb927.11.3620, Tb927.11.3610,	TcIL3000_0_58780, TcIL3000_0_17680, TcIL3000.11.3570, TcIL3000_0_55300, TcIL3000.11.3590, TcIL3000.11.3580, TcIL3000_0_59770, TcIL3000_0_48120, TcIL3000_0_38110, TcIL3000_0_12860, TcIL3000_0_59040,	TcCLB.511051.30,	Tgr.496.1030,	ESL09612.1,	Tth.30.1110, Tth.30.1100,	TvY486_1103750, TvY486_1103740, TvY486_0011610, TvY486_0041960, TvY486_1103760,		nucleobase/nucleoside transporter 8.1, nucleobase/nucleoside transporter 8.1 (NT8.1)
OG0000348	Tth.33.1890, Tth.2.3320, Tth.33.1870,	Tb927.10.6190,		3		364	33.28	39.54	1	49.38	43.4433		BS76675, BS71870, BS32195, BS83500,	CfaC1_28_1490, CfaC1_30_2080,	LbrM.35.1950, LbrM.25.1100,	LdBPK_361840.1, LdBPK_251160.1,	LinJ.25.1160, LinJ.36.1840,	LmjF.25.1120, LmjF.36.1760,	LmxM.25.1120, LmxM.36.1760,	LtaP36.1750, LtaP25.1180,	Pem.14.1460,	Pha.10.2540,	Pse.367.1050, Pse.367.1070, Pse.367.1060,	1581, 14020,	Tb927.10.6190,	TcIL3000_10_5250,	TcCLB.507641.60,	Tgr.527.1060,	ESL06707.1,	Tth.33.1890, Tth.2.3320, Tth.33.1870,	TvY486_1006155,		aldehyde dehydrogenase, putative (ALDH)
OG0000349	Tth.24.1040, Tth.21.1410, Tth.24.1050,	Tb927.11.11080,		3		1036	155.77	185.07	1	79.51	108.99		BS42345, BS04390,	CfaC1_KB217667_0020, CfaC1_AODS01003159_0580, CfaC1_26_4180,	LbrM.30.0440,		LinJ.28.3260,	LmjF.28.3030,	LmxM.28.3030,	LtaP29.2330, LtaP28.3040, LtaP28.3050,	Pem.2.1200,	Pha.80.1010,	Pse.98.1080, Pse.1542.1000, Pse.98.1070,	13906, 2210, 14193, 1181, 276,	Tb927.11.11080,	TcIL3000_0_18430, TcIL3000_0_49450,	TcCLB.506287.120, TcCLB.508831.150,	Tgr.1365.1000, Tgr.341.1010, Tgr.1365.1010,		Tth.24.1040, Tth.21.1410, Tth.24.1050,	TvY486_1112060,		Nucleoporin (TbNup149)
OG0000350	Tth.6.4960,	Tb927.11.9440,		1		441	36.26	43.08	1	77.6767	80.5233		BS82580, BS14210,	CfaC1_35_2670,	LbrM.35.3340,	LdBPK_363270.1,	LinJ.36.3270,	LmjF.36.3120,	LmxM.36.3120,	LtaP36.3200,	Pem.55.1040,	Pha.5.6100,	Pse.82.1180,	11577, 991, 5327, 13733, 2971,	Tb927.11.9440,	TcIL3000.11.9860,	TcCLB.511589.40,	Tgr.352.1010,	ESL09754.1,	Tth.6.4960,	TvY486_1110010, TvY486_0029860, TvY486_0004410, TvY486_0014710, TvY486_0008070, TvY486_0033150, TvY486_0042940, TvY486_0036200, TvY486_0005770, TvY486_0015400, TvY486_1109970,		hypothetical protein, conserved
OG0000351	Tth.17.2790,	Tb927.11.14130, Tb927.10.3840,		1		1968	677.55	804.99	2	3003.96	2349.09		BS12970, BS45010,	CfaC1_AODS01003189_0020, CfaC1_24_2530, CfaC1_24_2510,	LbrM.34.0600, LbrM.32.0970,	LdBPK_350600.1,	LinJ.32.0930, LinJ.35.0600,	LmjF.35.0600, LmjF.32.0880,	LmxM.34.0600, LmxM.31.0880,	LtaP35.0730, LtaP32.0950,	Pem.10.1820, Pem.31.1110,	Pha.9.1790,	Pse.167.1020, Pse.426.1020,	2047, 6876,	Tb927.11.14130, Tb927.10.3840,	TcIL3000.11.14430, TcIL3000_10_3180,	TcCLB.511001.120,	Tgr.99.1020,	ESL06632.1, ESL09488.1,	Tth.17.2790,	TvY486_1003860, TvY486_1114970,		ribosomal protein L18, putative, 60S ribosomal protein L18a, putative
OG0000352	Tth.10.1130, Tth.4.5560,	Tb927.9.15470, Tb927.8.4840,		2		1624	96.34	114.46	2	90.92	154.287		BS24180, BS74430,	CfaC1_17_1950, CfaC1_31_2030,	LbrM.16.1640, LbrM.34.2000,	LdBPK_161680.1, LdBPK_352090.1, LdBPK_242300.1,	LinJ.35.2090, LinJ.16.1680,	LmjF.35.2090, LmjF.16.1580,	LmxM.16.1580, LmxM.34.2090,	LtaP35.2130,	Pem.7.1520,	Pha.6.2070,	Pse.177.1050,	12696, 12239,	Tb927.9.15470, Tb927.8.4840,	TcIL3000_0_09170, TcIL3000_8_4550,	TcCLB.508837.147, TcCLB.510769.130,	Tgr.689.1010, Tgr.95.1010,	ESL07275.1,	Tth.10.1130, Tth.4.5560,	TvY486_0907650, TvY486_0804290,		kinesin, putative
OG0000353	Tth.3.1310, Tth.3.1270,	Tb927.10.15900, Tb927.10.15920,		2		326	212.54	252.51	2	220.657	118.99		BS61815, BS71215,	CfaC1_KB217653_0060, CfaC1_19_1280, CfaC1_19_1220,	LbrM.19.1541, LbrM.19.1630,	LdBPK_191400.1,	LinJ.35.2111, LinJ.19.1400,	LmjF.19.1365, LmjF.19.1315,	LmxM.19.1365, LmxM.19.1315,	LtaP19.1240, LtaP19.1290,	Pem.30.1510, Pem.30.1480,	Pha.18.1200, Pha.18.1230,	Pse.708.1000, Pse.1438.1000, Pse.477.1000,		Tb927.10.15900, Tb927.10.15920,	TcIL3000_10_13720, TcIL3000_10_13750,	TcCLB.511357.9, TcCLB.511355.24,	Tgr.511.1020, Tgr.508.1010,		Tth.3.1310, Tth.3.1270,	TvY486_1015340,		hypothetical protein, conserved
OG0000354	Tth.11.3270, Tth.4.4320,	Tb927.9.13250, Tb927.11.8380,		2		1554	106.19	126.16	2	102.323	187.553		BS27795,	CfaC1_26_1630, CfaC1_31_2730,	LbrM.28.1340, LbrM.34.2490,	LdBPK_352600.1, LdBPK_281350.1,	LinJ.35.2600, LinJ.28.1350,	LmjF.35.2560, LmjF.28.1240,	LmxM.28.1240, LmxM.34.2560,	LtaP35.2580, LtaP28.1310,	Pem.8.2360,		Pse.21.1410,	10477,	Tb927.9.13250, Tb927.11.8380,	TcIL3000_0_20750, TcIL3000_0_54440, TcIL3000_9_5590, TcIL3000_0_00820,	TcCLB.503753.29, TcCLB.506931.80, TcCLB.510747.60,	Tgr.315.1090, Tgr.120.1080,	ESL07168.1,	Tth.11.3270, Tth.4.4320,	TvY486_0906550, TvY486_1109190,		NADPH--cytochrome p450 reductase, putative (CPR)
OG0000355	Tth.4.4760, Tth.15.3020,	Tb927.8.6030, Tb927.9.14000,		2		5877	2322.62	2759.5	2	700.667	589.28		BS13480, BS33385,	CfaC1_30_4350, CfaC1_31_2320,	LbrM.24.2290, LbrM.34.2120,	LdBPK_352230.1,	LinJ.35.2230, LinJ.24.2300,	LmjF.24.2210, LmjF.35.2190,	LmxM.24.2210, LmxM.34.2190,	LtaP24.2370, LtaP35.2240,	Pem.7.1630, Pem.9.2980,	Pha.1.1110, Pha.6.2180,	Pse.53.1130, Pse.573.1030,	1892,	Tb927.8.6030, Tb927.9.14000,	TcIL3000_8_5800, TcIL3000_9_5960,	TcCLB.510755.129, TcCLB.511071.171,	Tgr.274.1010,	ESL07736.1,	Tth.4.4760, Tth.15.3020,	TvY486_0805540, TvY486_0906950,		60S ribosomal protein L12, putative
OG0000356	Tth.2.5280, Tth.2.5270,	Tb927.10.4570, Tb927.10.4560,		2		27398	1401.6	1665.23	2	1600.67	1197.49		BS30980,	CfaC1_30_0260,	LbrM.35.0250, LbrM.35.0270, LbrM.35.0260,	LdBPK_360210.1, LdBPK_360190.1,	LinJ.36.0190, LinJ.36.0200, LinJ.36.0210,	LmjF.36.0180, LmjF.36.0190,	LmxM.36.0180,	LtaP36.0170,	Pem.1.4860,	Pha.2.4910,	Pse.299.1100,	904,	Tb927.10.4570, Tb927.10.4560,	TcIL3000_10_3760,	TcCLB.508169.9, TcCLB.510963.90, TcCLB.508169.20,	Tgr.100.1010, Tgr.100.1000,	ESL07790.1, ESL05495.1, ESL09195.1, ESL05986.1,	Tth.2.5280, Tth.2.5270,	TvY486_1004580, TvY486_1004590,		elongation factor 2
OG0000357	Tth.5.3910, Tth.5.3940, Tth.5.3920, Tth.5.3930,	Tb927.11.740,		4		9928	3810.86	4527.67	1	2374.96	1483.8		BS72140,	CfaC1_28_1000, CfaC1_28_0990, CfaC1_28_1010,	LbrM.25.0590, LbrM.25.0580, LbrM.25.0600, LbrM.25.0610,	LdBPK_250750.1, LdBPK_250740.1,	LinJ.25.0750, LinJ.25.0740, LinJ.25.0760,	LmjF.25.0730, LmjF.25.0720,	LmxM.25.0720, LmxM.25.0730,			Pha.10.2220,	Pse.5249.1000_o, Pse.3418.1000_o, Pse.2153.1000_o,	7908,	Tb927.11.740,		TcCLB.506925.130, TcCLB.506925.120,	Tgr.263.1000,	ESL11590.1, ESL08940.1, ESL09566.1,	Tth.5.3910, Tth.5.3940, Tth.5.3920, Tth.5.3930,	TvY486_1100590,		eukaryotic translation initiation factor 5a, putative (eIF-5A)
OG0000358	Tth.19.2620, Tth.9.1480,	Tb927.6.750,		2		581	67.63	80.35	1	25.31	52.9833		BS27440, BS92500,	CfaC1_AODS01003204_0010, CfaC1_24_1690, CfaC1_14_1650,	LbrM.29.0380, LbrM.22.1390,	LdBPK_290450.1, LdBPK_221340.1,	LinJ.22.1340, LinJ.29.0450,	LmjF.22.1490, LmjF.29.0440,	LmxM.08_29.0440, LmxM.22.1490,	LtaP22.1470, LtaP29.0450,	Pem.6.3040,	Pha.1.5710,	Pse.50.1090,	3769, 8067, 2593,	Tb927.6.750,		TcCLB.508323.190, TcCLB.508075.14,	Tgr.26.1060, Tgr.206.1070,	ESL06055.1, ESL11021.1,	Tth.19.2620, Tth.9.1480,	TvY486_0600260, TvY486_0030790,		kinetoplastid-specific phospho-protein phosphatase, putative
OG0000359	Tth.1.4370, Tth.1.4360,			2		7338	1028.51	1221.96	0	0	0		BS86295, BS86285, BS86235,	CfaC1_33_3100, CfaC1_33_3090, CfaC1_33_3120, CfaC1_33_3130, CfaC1_33_3110,	LbrM.20.1430, LbrM.14.1300,	LdBPK_044360.1, LdBPK_341510.1,	LinJ.34.1510, LinJ.34.4360,	LmjF.34.1410, LmjF.34.1400,	LmxM.33.1400, LmxM.33.1415, LmxM.33.1410,	LtaP34.1640,	Pem.2.5320,		Pse.601.1020,	2707, 7982,				Tgr.529.1030, Tgr.126.1070, Tgr.529.1040,	ESL05559.1, ESL07894.1, ESL06008.1, ESL07007.1, ESL05748.1,	Tth.1.4370, Tth.1.4360,
OG0000360	Tth.17.2540, Tth.17.2530,	Tb927.11.14360, Tb927.11.14350,		2		131	19.82	23.55	2	89.2133	99.42		BS13085,	CfaC1_18_1220, CfaC1_18_1210,	LbrM.32.1220, LbrM.32.1210,	LdBPK_321170.1, LdBPK_321180.1,	LinJ.32.1170, LinJ.32.1180,	LmjF.32.1120, LmjF.32.1110,	LmxM.31.1120, LmxM.31.1110,	LtaP32.1200, LtaP32.1210,	Pem.10.2070, Pem.10.2060,	Pha.9.2070, Pha.9.2080,	Pse.519.1000, Pse.519.1010,	8703, 6215,	Tb927.11.14360, Tb927.11.14350,	TcIL3000.11.14680, TcIL3000.11.14690,		Tgr.128.1130, Tgr.128.1120,	ESL07479.1,	Tth.17.2540, Tth.17.2530,	TvY486_1115140, TvY486_1115150,		mitochondrial carrier protein (MCP2), mitochondrial carrier protein (MCP22)
OG0000361	Tth.16.1260, Tth.9.2910,	Tb927.11.6140,		2		1323	786.54	934.48	1	949.12	699.723		BS78385, BS40340, BS11150,	CfaC1_25_2100, CfaC1_13_1320,	LbrM.11.0990, LbrM.31.0190,	LdBPK_291920.1, LdBPK_111180.1,	LinJ.29.1920, LinJ.11.1180,	LmjF.29.1800, LmjF.11.1190,	LmxM.08_29.1800, LmxM.11.1190,	LtaP11.1100, LtaP29.1910,	Pem.1.2610, Pem.15.1520,	Pha.2.7240, Pha.4.2750,	Pse.609.1010, Pse.916.1000,		Tb927.11.6140,		TcCLB.508041.30, TcCLB.509381.20,	Tgr.1866.1010, Tgr.77.1050,	ESL11315.1, ESL07609.1,	Tth.16.1260, Tth.9.2910,	TvY486_1106490, TvY486_0303640,		40S ribosomal protein S15A, putative
OG0000362	Tth.6.4630, Tth.3.4860,	Tb927.11.9730, Tb927.10.12680,		2		5544	2018.01	2397.58	2	2983.86	1949.33		BS24455, BS34270,	CfaC1_21_1970, CfaC1_35_3370,	LbrM.35.3980, LbrM.18.1430,	LdBPK_181380.1, LdBPK_363930.1,	LinJ.36.3930, LinJ.18.1380,	LmjF.36.3740, LmjF.18.1400,	LmxM.18.1400, LmxM.36.3740,	LtaP18.1360, LtaP36.3860,		Pha.5.5490,	Pse.697.1000,	589, 7564,	Tb927.11.9730, Tb927.10.12680,	TcIL3000.11.10210, TcIL3000_10_10790,	TcCLB.506963.20, TcCLB.507831.90,	Tgr.238.1110,	ESL11998.1, ESL08267.1, ESL05909.1,	Tth.6.4630, Tth.3.4860,	TvY486_1110370, TvY486_1012330,		60S ribosomal protein L34, putative
OG0000363	Tth.72.1060, Tth.41.1030, Tth.9.3490,	Tb927.2.5230, Tb927.4.3770,		3		908	101.59	120.69	2	70.88	112.453		BS38835, BS91065,	CfaC1_27_1960, CfaC1_27_1970,	LbrM.27.2670, LbrM.27.2680,	LdBPK_272420.1, LdBPK_272410.1,	LinJ.27.2410, LinJ.27.2420,	LmjF.27.2470, LmjF.27.2460,	LmxM.27.2470, LmxM.27.2460,	LtaP27.2600, LtaP27.2580,	Pem.16.1060,	Pha.8.4510,	Pse.10.1050,	10292,	Tb927.2.5230, Tb927.4.3770,	TcIL3000_0_56880, TcIL3000_0_32980, TcIL3000_2_1340, TcIL3000_0_29040,	TcCLB.509103.4,	Tgr.1930.1000, Tgr.96.1130,	ESL09206.1,	Tth.72.1060, Tth.41.1030, Tth.9.3490,	TvY486_0201800,		protein kinase, putative
OG0000364	Tth.1.3270, Tth.308.1000, Tth.1.3280,	Tb927.3.3390, Tb927.3.3400,		3		1547	143.82	170.87	2	58.6933	108.637		BS58930,	CfaC1_25_2760, CfaC1_25_2770, CfaC1_25_2750,	LbrM.29.2350, LbrM.29.2360,	LdBPK_292490.1, LdBPK_292500.1,	LinJ.29.2490, LinJ.29.2500,	LmjF.29.2380, LmjF.29.2390,	LmxM.08_29.2390, LmxM.08_29.2380,	LtaP29.2540, LtaP29.2580, LtaPcontig19-1, LtaPcontig144-1,	Pem.1.3040,	Pha.2.6780,	Pse.85.1000, Pse.1150.1000,		Tb927.3.3390, Tb927.3.3400,	TcIL3000_0_42500,	TcCLB.510323.120,	Tgr.1282.1000, Tgr.374.1100,		Tth.1.3270, Tth.308.1000, Tth.1.3280,	TvY486_0302790, TvY486_0021100, TvY486_0302780,		kinesin, putative
OG0000365	Tth.16.1460, Tth.16.1450,	Tb927.11.6300,		2		2701	849.63	1009.44	1	1271.03	696.407		BS50105,	CfaC1_13_1100, CfaC1_13_1110,	LbrM.11.0760, LbrM.11.0770,	LdBPK_110960.1, LdBPK_110970.1,	LinJ.11.0960, LinJ.11.0970,	LmjF.11.0970, LmjF.11.0960,	LmxM.11.0960, LmxM.11.0970,	LtaP35.0080,		Pha.4.2580, Pha.4.2590,	Pse.123.1100, Pse.123.1090,	2375,	Tb927.11.6300,	TcIL3000_0_41060, TcIL3000.11.6840, TcIL3000_0_41070, TcIL3000.11.6850,	TcCLB.510101.180, TcCLB.510101.170,	Tgr.964.1000,	ESL05478.1, ESL07508.1,	Tth.16.1460, Tth.16.1450,	TvY486_1106680, TvY486_1106690, TvY486_1106670,		40S ribosomal protein S5, putative
OG0000366	Tth.3.4740,	Tb927.10.12840,		1		598	94.2	111.92	1	330.54	84.43		BS34480,	CfaC1_AODS01003219_0010, CfaC1_21_1810, CfaC1_21_1820, CfaC1_AODS01003219_0030,	LbrM.18.1350, LbrM.18.1360,	LdBPK_081680.1, LdBPK_181270.1, LdBPK_181280.1,	LinJ.18.1270, LinJ.18.1680, LinJ.18.1280,	LmjF.18.1300, LmjF.18.1280, LmjF.18.1285, LmjF.18.1265, LmjF.18.1290, LmjF.18.1260, LmjF.18.1275, LmjF.18.1270,	LmxM.18.1300, LmxM.18.1290,	LtaPcontig399-1,	Pem.34.1370,	Pha.6.4310,	Pse.44.1170,	962,	Tb927.10.12840,	TcIL3000_10_10930,	TcCLB.509805.190,	Tgr.17.1020,		Tth.3.4740,	TvY486_1012490,		mitochondrial carrier protein (MCP12)
OG0000367				0		0	0	0	0	0	0															TcIL3000_10_1030, TcIL3000_0_34930, TcIL3000_0_51880, TcIL3000_10_2020, TcIL3000_0_01760, TcIL3000_0_14650, TcIL3000_0_21680, TcIL3000_0_11630, TcIL3000_0_41560, TcIL3000_0_41180a, TcIL3000_0_53990, TcIL3000_0_53355, TcIL3000_0_07740, TcIL3000_BAC4B1_002, TcIL3000_0_07940, TcIL3000_0_12480, TcIL3000_0_36930, TcIL3000_0_04900, TcIL3000_0_57970, TcIL3000_0_48930, TcIL3000_0_05210, TcIL3000_0_47850,…
OG0000368				0		0	0	0	0	0	0																TcCLB.511553.160, TcCLB.510279.40, TcCLB.506499.90, TcCLB.506499.190, TcCLB.510013.200, TcCLB.511599.30, TcCLB.509973.80, TcCLB.506759.140, TcCLB.510373.30, TcCLB.498829.10, TcCLB.509973.25, TcCLB.511603.470, TcCLB.506499.220, TcCLB.504769.10, TcCLB.510025.70, TcCLB.508099.20, TcCLB.511605.55, TcCLB.506667.30, TcCLB.507981.30, TcCLB.507953.70, TcCLB.508163.234, TcCLB.508157.10, TcCLB.510261.41, T…
OG0000369	Tth.44.1330,	Tb927.8.7100,		1		1976	37.08	44.06	1	101.21	165.17		BS11470,	CfaC1_34_5430,	LbrM.31.3340,	LdBPK_313080.1,	LinJ.31.3080,	LmjF.31.2970,	LmxM.30.2970,	LtaP31.3460,	Pem.51.1310, Pem.51.1320, Pem.85.1000, Pem.85.1010,	Pha.21.1360, Pha.21.1370, Pha.21.1390, Pha.21.1380,	Pse.432.1010, Pse.1419.1000,	14113, 3178, 8000,	Tb927.8.7100,	TcIL3000_8_7160, TcIL3000_0_19850,	TcCLB.510599.14, TcCLB.508369.50,	Tgr.1183.1000, Tgr.1722.1000,	ESL05934.1, ESL09836.1, ESL09885.1,	Tth.44.1330,	TvY486_0806620,		acetyl-CoA carboxylase
OG0000370	Tth.20.2580, Tth.20.2590,	Tb927.7.6150, Tb927.7.6130, Tb927.7.6170, Tb927.7.6110,		2		61	15.6	18.54	4	102.977	103.003		BS84615, BS84620,	CfaC1_15_0120, CfaC1_15_0110,	LbrM.17.0030,	LdBPK_170020.1, LdBPK_170030.1,	LinJ.17.0030, LinJ.17.0020,	LmjF.17.0020, LmjF.17.0025,	LmxM.17.0025, LmxM.17.0020,	LtaP17.0020,	Pem.56.1030,	Pha.10.1550,	Pse.140.1020,	2607,	Tb927.7.6150, Tb927.7.6130, Tb927.7.6170, Tb927.7.6110,	TcIL3000_0_09110, TcIL3000_0_09120,	TcCLB.506513.14, TcCLB.506513.7,	Tgr.214.1080, Tgr.214.1090,	ESL05483.1, ESL05509.1,	Tth.20.2580, Tth.20.2590,	TvY486_0706078,		hypothetical protein, conserved
OG0000371	Tth.13.2230, Tth.13.2630,	Tb927.8.2520, Tb927.8.2790,		2		399	26.07	30.98	2	108.38	194.16		BS36190, BS10180,	CfaC1_22_1200, CfaC1_AODS01003215_0010, CfaC1_22_0830, CfaC1_22_1210,	LbrM.23.0800, LbrM.23.0580,	LdBPK_230580.1, LdBPK_230880.1,	LinJ.23.0580, LinJ.23.0880,	LmjF.23.0540, LmjF.23.0710,	LmxM.23.0540, LmxM.23.0710,	LtaP23.0630, LtaP23.0980, LtaP30.3200,			Pse.846.1030_o, Pse.766.1010, Pse.324.1030,	13055,	Tb927.8.2520, Tb927.8.2790,	TcIL3000_8_2710,	TcCLB.504427.110,	Tgr.204.1000,	ESL06101.1, ESL06250.1,	Tth.13.2230, Tth.13.2630,	TvY486_0801980,		acetyl-CoA synthetase (pseudogene), putative,acetyl-CoA synthetase, truncated, acetyl-CoA synthetase, putative
OG0000372	Tth.1.4240, Tth.6.4090,			2		661	9.97	11.85	0	0	0		BS76140, BS79045, BS23635, BS77930, BS32205, BS80785,	CfaC1_35_2910, CfaC1_33_2960,	LbrM.35.3570, LbrM.20.1300,	LdBPK_363500.1, LdBPK_341380.1,	LinJ.34.1380, LinJ.36.3500,	LmjF.34.1270, LmjF.36.3340,	LmxM.36.3340, LmxM.33.1270,	LtaP34.1500, LtaP36.3440,				8682, 8485, 12388, 3042, 11001, 9577,			TcCLB.506265.20, TcCLB.510719.80,	Tgr.412.1000, Tgr.463.1030,	ESL05881.1,	Tth.1.4240, Tth.6.4090,
OG0000373	Tth.24.1230, Tth.19.2660,	Tb927.6.720, Tb927.11.11230,		2		4283	1449.66	1722.34	2	2674.94	2090.37		BS04465,	CfaC1_24_1720,	LbrM.22.1460, LbrM.22.1420,	LdBPK_221370.1,	LinJ.22.1370, LinJ.22.1410,	LmjF.22.1560, LmjF.22.1520,	LmxM.22.1520, LmxM.22.1560,	LtaPcontig470-1,	Pem.6.3080, Pem.2.1070,	Pha.1.5740, Pha.4.4880,	Pse.50.1130, Pse.227.1060,	1722, 2962,	Tb927.6.720, Tb927.11.11230,	TcIL3000_6_270, TcIL3000.11.11880,	TcCLB.506937.30, TcCLB.506861.30,	Tgr.206.1030, Tgr.31.1160,	ESL07353.1,	Tth.24.1230, Tth.19.2660,	TvY486_1112230, TvY486_0600230,		40S ribosomal protein L14, putative, 60S ribosomal protein L14, putative
OG0000374		Tb927.11.320, Tb927.11.18680, Tb11.0845,		0		0	0	0	3	1084.25	1103.82		BS74760, BS21670, BS22550, BS74770, BS74755,	CfaC1_32_0390, CfaC1_28_0460,	LbrM.25.0260, LbrM.32.0300,	LdBPK_320240.1, LdBPK_250260.1,	LinJ.32.0240, LinJ.25.0260,	LmjF.32.0230, LmjF.25.0260,	LmxM.25.0260, LmxM.31.0230,	LtaP32.0240, LtaP25.0280,			Pse.76.1250,	4366,	Tb927.11.320, Tb927.11.18680, Tb11.0845,		TcCLB.507093.44, TcCLB.506925.104,	Tgr.160.1150, Tgr.58.1210,	ESL07516.1, ESL10115.1,		TvY486_0034050, TvY486_1100540, TvY486_1100570,		dynein light chain LC8, putative (DYNLL1), unspecified product, dynein light chain LC8, putative (DYNLL2)
OG0000375	Tth.59.1020,	Tb927.8.2280, Tb927.8.2250, Tb927.8.2270, Tb927.8.2080, Tb927.8.2070, Tb927.8.2260,		1		547	29.37	34.89	6	253.263	832.223		BS00595, BS00590,	CfaC1_34_3860,	LbrM.31.2390,	LdBPK_312190.1,	LinJ.31.2190,	LmjF.31.2130,	LmxM.30.2130,	LtaP31.2570,	Pem.40.1370, Pem.17.1290,	Pha.4.1320, Pha.14.1000,	Pse.73.1000, Pse.73.1010, Pse.200.1060,		Tb927.8.2280, Tb927.8.2250, Tb927.8.2270, Tb927.8.2080, Tb927.8.2070, Tb927.8.2260,	TcIL3000_8_2250, TcIL3000_8_2260,	TcCLB.509667.31, TcCLB.506375.70, TcCLB.506375.20,	Tgr.934.1000,	ESL10305.1, ESL09747.1, ESL07560.1,	Tth.59.1020,	TvY486_0801750,		hypothetical protein, conserved
OG0000376	Tth.13.1090, Tth.17.2750,	Tb927.5.1300,		2		1200	66.63	79.16	1	39.5267	96.6867		BS13045, BS27600,	CfaC1_32_1290, CfaC1_22_2560,	LbrM.32.1010, LbrM.23.1750,	LdBPK_320970.1, LdBPK_231910.1,	LinJ.32.0970, LinJ.23.1910,	LmjF.32.0920, LmjF.23.1510,	LmxM.31.0920, LmxM.23.1510,	LtaP23.1920, LtaP32.0990,	Pem.37.1080,	Pha.3.8950,	Pse.172.1070,	8841, 12792, 4482,	Tb927.5.1300,	TcIL3000_5_1320, TcIL3000_0_42720,	TcCLB.509767.70,	Tgr.180.1050, Tgr.99.1060,	ESL08296.1, ESL08311.1,	Tth.13.1090, Tth.17.2750,	TvY486_0500950,		vacuolar proton translocating ATPase subunit A, putative
OG0000377	Tth.8.3750, Tth.8.3760,	Tb927.10.11850, Tb927.10.11840,		2		581	41.28	49.05	2	51.25	47.4933		BS08870,	CfaC1_35_1630, CfaC1_35_1620,	LbrM.33.1440, LbrM.33.1450,	LdBPK_331290.1, LdBPK_331300.1,	LinJ.33.1290, LinJ.33.1300,	LmjF.33.1230, LmjF.33.1240,	LmxM.32.1230, LmxM.32.1240,	LtaP33.1330, LtaP33.1340,	Pem.12.2400, Pem.12.2380, Pem.12.2390,	Pha.1.4470, Pha.1.4460,	Pse.760.1000, Pse.760.1010, Pse.307.1000,		Tb927.10.11850, Tb927.10.11840,	TcIL3000_10_10020,	TcCLB.504009.4, TcCLB.506567.134,	Tgr.952.1010,		Tth.8.3750, Tth.8.3760,	TvY486_1011480, TvY486_0034600,		hypothetical protein, conserved, hypothetical protein
OG0000378	Tth.5.2140, Tth.5.2150,	Tb927.11.980,		2		2339	120.17	142.77	1	56.6367	90.6333		BS55690, BS46415, BS55685,	CfaC1_34_3380, CfaC1_20_0390,	LbrM.27.0470,	LdBPK_270390.1,	LinJ.27.0390,	LmjF.27.0380,	LmxM.27.0380,	LtaP27.0380,	Pem.3.3580, Pem.3.3570,	Pha.11.2160,	Pse.179.1090, Pse.179.1100,	8547, 156, 42, 266, 1939, 3,	Tb927.11.980,	TcIL3000_0_61000, TcIL3000_0_39490, TcIL3000.11.890,	TcCLB.506925.440,	Tgr.1312.1020, Tgr.18.1120,	ESL05752.1,	Tth.5.2140, Tth.5.2150,	TvY486_1100840,		Nucleoporin (TbNup158)
OG0000379	Tth.39.1600, Tth.192.1000, Tth.192.1010,	Tb927.2.2520, Tb927.2.2510,		3		912	402.95	478.74	2	800.65	257.14		BS35265,	CfaC1_01_0640, CfaC1_KB217782_0050, CfaC1_KB217802_0030,	LbrM.02.0440,	LdBPK_020430.1, LdBPK_020420.1,	LinJ.02.0430, LinJ.02.0420,	LmjF.02.0450, LmjF.02.0460,	LmxM.02.0460, LmxM.02.0450,	LtaP02.0390, LtaP02.0380,	Pem.11.1190,	Pha.8.4250,	Pse.91.1010,	11264,	Tb927.2.2520, Tb927.2.2510,	TcIL3000_0_45310,	TcCLB.511687.10, TcCLB.511687.19, TcCLB.509129.10, TcCLB.504225.20, TcCLB.509141.40,	Tgr.514.1000,		Tth.39.1600, Tth.192.1000, Tth.192.1010,	TvY486_0200476, TvY486_0007550,		voltage-dependent anion-selective channel
OG0000380	Tth.5.1360, Tth.44.1110,	Tb927.8.6930, Tb927.4.5390,		2		1214	132	156.82	2	81.1333	123		BS73350, BS54990,	CfaC1_34_5700, CfaC1_04_0440,	LbrM.31.3610, LbrM.33.2260,	LdBPK_313300.1, LdBPK_332100.1,	LinJ.33.2100, LinJ.31.3300,	LmjF.33.1980, LmjF.31.3160,	LmxM.30.3160, LmxM.32.1980,	LtaP31.3660, LtaP33.2170,	Pem.58.1000,	Pha.29.1070,	Pse.88.1170,	11998, 12440,	Tb927.8.6930, Tb927.4.5390,	TcIL3000_0_34840, TcIL3000_8_6900,	TcCLB.510971.60,	Tgr.898.1010, Tgr.66.1010,	ESL11850.1, ESL07223.1,	Tth.5.1360, Tth.44.1110,	TvY486_0006180,		serine/threonine-protein kinase NrkA (NRKB), serine/threonine-protein kinase NrkA,nek1/NIMA-related kinase A (NrkA)
OG0000381	Tth.8.3210, Tth.8.3220,	Tb927.10.11360,		2		273	20.5	24.35	1	28.3067	53.16		BS69480,	CfaC1_35_1010, CfaC1_35_1000,	LbrM.33.0710, LbrM.33.0720,	LdBPK_330720.1, LdBPK_330730.1,	LinJ.33.0730, LinJ.33.0720,	LmjF.33.0680, LmjF.33.0670,	LmxM.32.0680, LmxM.32.0670,	LtaP31.2120, LtaP33.0740, LtaP33.0730,	Pem.12.1850, Pem.12.1860,	Pha.1.3990, Pha.1.4000,	Pse.49.1030, Pse.49.1020,		Tb927.10.11360,	TcIL3000_10_9590,	TcCLB.507709.90, TcCLB.507709.100,	Tgr.12.1120, Tgr.12.1110,	ESL06192.1, ESL07748.1,	Tth.8.3210, Tth.8.3220,	TvY486_1011040,		protein phosphatase 2A regulatory subunit, putative
OG0000382	Tth.12.2660, Tth.12.2670,	Tb927.10.1090, Tb927.10.1080,		2		2884	1437.42	1707.78	2	1584.97	1492.05		BS17640, BS17645,	CfaC1_AODS01003735_0010, CfaC1_16_1040, CfaC1_16_1060,	LbrM.21.1300, LbrM.21.1290,	LdBPK_211310.1, LdBPK_211300.1,	LinJ.21.1300, LinJ.21.1310,	LmjF.21.1070, LmjF.21.1060,	LmxM.21.1070, LmxM.21.1060,	LtaP21.1230,		Pha.8.3230, Pha.8.3240,	Pse.438.1020,		Tb927.10.1090, Tb927.10.1080,	TcIL3000_10_890,	TcCLB.504181.30, TcCLB.504181.20,	Tgr.5.1170,	ESL05345.1, ESL05662.1, ESL07635.1,	Tth.12.2660, Tth.12.2670,	TvY486_1001040, TvY486_1001020, TvY486_1001030,		40S ribosomal protein S23, putative (RPS23)
OG0000383	Tth.48.1230, Tth.29.1540,	Tb927.7.3880, Tb927.10.350,		2		802	52.48	62.36	2	77.0633	101.273		BS44030, BS90430,	CfaC1_16_1880, CfaC1_11_1340,	LbrM.14.1060, LbrM.21.1940,	LdBPK_212010.1, LdBPK_141140.1,	LinJ.14.1140, LinJ.21.2010,	LmjF.21.1650, LmjF.14.1070,	LmxM.14.1070, LmxM.21.1650,	LtaP14.1060, LtaP21.1970,	Pem.23.1430,	Pha.3.4940,	Pse.115.1050,	903, 11168,	Tb927.7.3880, Tb927.10.350,	TcIL3000_10_210, TcIL3000_7_3140, TcIL3000_0_19190,	TcCLB.506869.60,	Tgr.726.1000, Tgr.319.1020,	ESL08169.1,	Tth.48.1230, Tth.29.1540,	TvY486_0703870,		protein kinase, putative
OG0000384	Tth.44.1250, Tth.19.2210,	Tb927.8.7050, Tb927.7.3180,		2		631	66.82	79.39	2	70.2133	188.173		BS57230,	CfaC1_24_1320, CfaC1_34_5520,	LbrM.31.3420, LbrM.22.1040,	LdBPK_220960.1, LdBPK_313150.1,	LinJ.31.3150, LinJ.22.0960,	LmjF.22.1140, LmjF.31.3035,	LmxM.22.1140, LmxM.30.3035,	LtaP22.1100,	Pem.6.2750,	Pha.1.5450,	Pse.15.1050, Pse.15.1040,	6066, 4208,	Tb927.8.7050, Tb927.7.3180,	TcIL3000_7_2340,	TcCLB.510533.40, TcCLB.505073.30,	Tgr.66.1200, Tgr.45.1040,	ESL07236.1, ESL07907.1,	Tth.44.1250, Tth.19.2210,	TvY486_0806550, TvY486_0703050,		Mu-adaptin 1, putative,adaptor complex AP-1 medium subunit, putative, mu-adaptin 4, putative,adaptor complex AP-4 medium subunit, putative
OG0000385	Tth.38.1100,	Tb927.7.7420, Tb927.7.7430,		1		4883	372.46	442.52	2	693.45	167.973		BS38450, BS38455,	CfaC1_05_0580, CfaC1_05_0570, CfaC1_05_0590,	LbrM.05.0510, LbrM.05.0520,	LdBPK_050510.1,	LinJ.05.0510, LinJ.05.0500,	LmjF.05.0500, LmjF.05.0510,	LmxM.05.0500, LmxM.05.0510b, LmxM.05.0510,	LtaP33.0850,	Pem.4.3020,	Pha.5.3430,	Pse.152.1170, Pse.152.1180,	10893,	Tb927.7.7420, Tb927.7.7430,	TcIL3000_7_6050,	TcCLB.510609.40,	Tgr.603.1040,	ESL10595.1, ESL05625.1, ESL05906.1, ESL12225.1, ESL07548.1,	Tth.38.1100,	TvY486_0707020,		ATP synthase alpha chain, mitochondrial precursor,ATP synthase F1, alpha subunit
OG0000386	Tth.111.1110, Tth.102.1120, Tth.131.1010, Tth.15.1780, Tth.69.1000, Tth.53.1390, Tth.45.1520, Tth.53.1000, Tth.43.1100, Tth.55.1030, Tth.60.1010, Tth.55.1330, Tth.43.1060, Tth.8.4320, Tth.127.1100, Tth.8.4270,	Tb927.11.5470,		16		684.99	438.88	521.42	1	17.3133	24.48		BS80775,	CfaC1_27_0850,	LbrM.24.0810,	LdBPK_240810.1,	LinJ.24.0810,	LmjF.24.0790,	LmxM.24.0790,	LtaP24.0870,	Pem.9.1620,	Pha.1.2700,	Pse.202.1010,		Tb927.11.5470,	TcIL3000.11.5750, TcIL3000.11.5710,	TcCLB.508647.260,	Tgr.432.1000,		Tth.111.1110, Tth.102.1120, Tth.131.1010, Tth.15.1780, Tth.69.1000, Tth.53.1390, Tth.45.1520, Tth.53.1000, Tth.43.1100, Tth.55.1030, Tth.60.1010, Tth.55.1330, Tth.43.1060, Tth.8.4320, Tth.127.1100, Tth.8.4270,	TvY486_1105650,		hypothetical protein, conserved
OG0000387	Tth.11.2300, Tth.29.2500,	Tb927.7.4580, Tb11.0330, Tb927.11.7670, Tb927.10.11860,		2		946	84.9	100.87	4	205.083	346.14		BS66310,	CfaC1_11_0150, CfaC1_KB217788_0060,	LbrM.14.0120,	LdBPK_140120.1,	LinJ.14.0120,	LmjF.14.0120,	LmxM.14.0120,	LtaP14.0110,	Pem.20.1640,	Pha.7.1680,	Pse.2.1450,	10271, 22, 10282,	Tb927.7.4580, Tb11.0330, Tb927.11.7670, Tb927.10.11860,	TcIL3000_0_00360, TcIL3000_0_60120, TcIL3000_10_10030, TcIL3000_7_3820,	TcCLB.506567.140, TcCLB.506605.174,	Tgr.952.1000, Tgr.696.1020, Tgr.144.1130,	ESL06668.1,	Tth.11.2300, Tth.29.2500,	TvY486_1108380, TvY486_0704700,		hypothetical protein, conserved,proline rich protein, hypothetical protein, hypothetical protein,chrXI additional, unordered contigs, hypothetical protein, conserved
OG0000388	Tth.32.1850,	Tb927.1.4230,		1		139	15.16	18.01	1	101.543	105.577		BS59240,	CfaC1_06_0800,	LbrM.12.0740,	LdBPK_120661.1,	LinJ.12.0669, LinJ.12.0664, LinJ.12.0661,	LmjF.12.1030, LmjF.12.0930, LmjF.12.0895, LmjF.12.0800, LmjF.12.0867, LmjF.12.0820, LmjF.12.0840, LmjF.12.0950, LmjF.12.0770, LmjF.12.0970, LmjF.12.1050, LmjF.12.0715,	LmxM.12.0867,	LtaP12.0870, LtaPcontig05830-1, LtaPcontig05829-1,	Pem.60.1000,	Pha.8.2640,	Pse.952.1000,		Tb927.1.4230,	TcIL3000_1_1730,	TcCLB.506529.300,	Tgr.372.1010,	ESL10905.1,	Tth.32.1850,	TvY486_0101860,		hypothetical protein, conserved
OG0000389	Tth.26.2440, Tth.71.1160, Tth.71.1150,	Tb927.8.7490, Tb927.4.4930,		3		335	141.34	167.92	2	61.5367	103.05		BS34660,	CfaC1_34_4400,	LbrM.31.2640,		LinJ.31.2430,	LmjF.31.2350,	LmxM.30.2350,	LtaP31.2800,	Pem.48.1000,	Pha.21.1030, Pha.21.1020, Pha.6.4520,	Pse.710.1010, Pse.710.1000, Pse.959.1000, Pse.959.1010,	10651,	Tb927.8.7490, Tb927.4.4930,	TcIL3000_8_7740, TcIL3000_8_7880, TcIL3000_0_30280, TcIL3000_0_23770,	TcCLB.511439.80,	Tgr.2533.1000, Tgr.1263.1000,	ESL07523.1, ESL07228.1, ESL05387.1,	Tth.26.2440, Tth.71.1160, Tth.71.1150,	TvY486_0404270, TvY486_0806920,		hypothetical protein, conserved
OG0000390				0		0	0	0	0	0	0			CfaC1_35_0060, CfaC1_KB217750_0050, CfaC1_35_7210, CfaC1_KB217744_0080, CfaC1_06_1280, CfaC1_19_2160, CfaC1_23_1440, CfaC1_14_2250, CfaC1_32_0040, CfaC1_KB217688_0030, CfaC1_KB217668_0130, CfaC1_12_2120, CfaC1_26_4230, CfaC1_21_0030, CfaC1_KB217779_0040, CfaC1_16_1500, CfaC1_10_0060, CfaC1_33_0030, CfaC1_AODS01003159_2040, CfaC1_02_1160, CfaC1_18_0060, CfaC1_09_1690, CfaC1_12_0010, CfaC1_19_2090,…
OG0000391				0		0	0	0	0	0	0		BS35665, BS51300,								Pem.23.1140,		Pse.1252.1000,	6644, 6265, 3618, 3265, 1225, 12913, 10856, 280, 7345, 3974, 10575, 2673, 4662, 11836, 1305, 13944, 2690, 8369, 8108, 1567, 2156, 9844, 7599, 11165, 8698, 643, 1576, 11879,
OG0000392	Tth.2.4090, Tth.27.2350,	Tb927.10.5620,		2		6948	900.96	1070.41	1	1045.5	3570.68		BS75865,	CfaC1_23_1520, CfaC1_30_1480,	LbrM.06.0380, LbrM.35.1390,	LdBPK_361320.1, LdBPK_060400.1,	LinJ.06.0400, LinJ.36.1320,	LmjF.06.0400, LmjF.36.1260,	LmxM.36.1260, LmxM.06.0400,	LtaP06.0370, LtaP36.1240,	Pem.1.5730, Pem.1.5740,	Pha.2.4050,	Pse.630.1010, Pse.630.1000, Pse.630.1020,	4568, 8173,	Tb927.10.5620,	TcIL3000_10_4760,	TcCLB.504163.40, TcCLB.504163.50,	Tgr.1116.1030,	ESL12004.1,	Tth.2.4090, Tth.27.2350,	TvY486_1005670,		fructose-bisphosphate aldolase, glycosomal (ALD)
OG0000393	Tth.14.1270,	Tb927.10.560, Tb927.1.3180,		1		3436	1247.24	1481.84	2	4186.03	3253.73		BS39830, BS29465,	CfaC1_16_1670, CfaC1_19_1880,	LbrM.21.1680, LbrM.20.5810,	LdBPK_211790.1,	LinJ.20.1620, LinJ.21.1790,	LmjF.20.1650, LmjF.21.1550,	LmxM.21.1550, LmxM.20.1650,	LtaP21.1890, LtaP20.1590, LtaP21.1750,	Pem.26.1490, Pem.11.1800,		Pse.51.1050,	7273,	Tb927.10.560, Tb927.1.3180,	TcIL3000_10_420, TcIL3000_1_1540,	TcCLB.511139.20, TcCLB.507837.50,	Tgr.1373.1020,	ESL05356.1, ESL05209.1,	Tth.14.1270,	TvY486_1000500, TvY486_0101440,		40S ribosomal proteins S11, putative, 40S ribosomal protein S11, putative
OG0000394	Tth.46.1190, Tth.46.1180,	Tb927.11.13250,		2		1823	174.36	207.17	1	203.317	211.91		BS41355, BS41360,	CfaC1_12_1530, CfaC1_12_1520,	LbrM.09.1130, LbrM.09.1140,	LdBPK_091130.1,	LinJ.09.1130, LinJ.09.1140,	LmjF.09.1090, LmjF.09.1070,	LmxM.09.1070, LmxM.09.1090,	LtaP09.1110, LtaP18.1540, LtaP09.1120,	Pem.28.1270, Pem.28.1280,	Pha.1.10070, Pha.1.10060,	Pse.67.1060, Pse.67.1050,	11093,	Tb927.11.13250,	TcIL3000.11.13610,	TcCLB.503819.30,	Tgr.513.1000, Tgr.597.1050,	ESL07699.1,	Tth.46.1190, Tth.46.1180,	TvY486_1114110,		eukaryotic translation initiation factor 2 gamma, putative (eIF-2-gamma)
OG0000395	Tth.30.1500, Tth.12.1460,	Tb927.10.2140, Tb927.11.3980,		2		2026	183.87	218.45	2	349.08	145.707		BS73845, BS37100,	CfaC1_31_0490, CfaC1_28_3200,	LbrM.21.0400, LbrM.13.0680,	LdBPK_210400.1, LdBPK_130760.1,	LinJ.13.0760, LinJ.21.0400,	LmjF.13.0870, LmjF.21.0340,	LmxM.21.0340, LmxM.13.0870,	LtaP13.0770, LtaP21.0350,	Pem.6.1700,	Pha.2.1710,	Pse.24.1290,	12673, 8283,	Tb927.10.2140, Tb927.11.3980,	TcIL3000.11.4040,	TcCLB.506735.10,	Tgr.502.1040, Tgr.89.1110,	ESL10061.1, ESL10330.1,	Tth.30.1500, Tth.12.1460,	TvY486_1104200,		mitochondrial processing peptidase alpha subunit (pseudogene), putative, mitochondrial processing peptidase alpha subunit, putative,metallo-peptidase, Clan ME, Family M16
OG0000396	Tth.1.5010, Tth.9.2580,	Tb927.3.4000,		2		193	76.95	91.42	1	87.2233	246.793		BS80400, BS33010,	CfaC1_25_1680, CfaC1_33_3720,	LbrM.20.1830, LbrM.29.1530,	LdBPK_342100.1, LdBPK_291530.1,	LinJ.34.2100, LinJ.29.1530,	LmjF.29.1440, LmjF.34.2330,	LmxM.08_29.1440, LmxM.33.2330,	LtaP34.2180, LtaP29.1590,	Pem.2.5840, Pem.1.2340,	Pha.2.7510, Pha.1.7970,	Pse.1136.1000, Pse.6.1250,	5460,	Tb927.3.4000,	TcIL3000_0_51410, TcIL3000_3_2650,		Tgr.593.1040, Tgr.178.1090,	ESL07849.1, ESL08792.1,	Tth.1.5010, Tth.9.2580,			clathrin coat assembly protein ap19, putative
OG0000397	Tth.17.1670, Tth.22.1510,	Tb927.11.15910, Tb927.11.15020,		2		1078	321.68	382.18	2	808.43	379.253		BS63740,	CfaC1_32_2350, CfaC1_32_2360,	LbrM.32.2010, LbrM.32.2000,	LdBPK_321920.1, LdBPK_321910.1,	LinJ.32.1910, LinJ.32.1920,	LmjF.32.1820, LmjF.32.1830,	LmxM.31.1820, LmxM.31.1830,	LtaP32.1940, LtaP32.1950,	Pem.10.2790,	Pha.9.2760,	Pse.163.1050,	13085,	Tb927.11.15910, Tb927.11.15020,	TcIL3000.11.15820, TcIL3000.11.15220,	TcCLB.511715.10, TcCLB.507039.10,	Tgr.28.1260, Tgr.305.1070,	ESL06746.1,	Tth.17.1670, Tth.22.1510,	TvY486_1116720, TvY486_1115840,		iron superoxide dismutase (TbSODB), iron superoxide dismutase
OG0000398	Tth.2.1960,	Tb927.9.2590,		1		658	25.27	30.03	1	34.7567	46.29		BS65595, BS65600,	CfaC1_33_0950,	LbrM.26.1830,	LdBPK_261910.1,	LinJ.26.1910,	LmjF.26.1900,	LmxM.26.1900,	LtaP26.2030,	Pem.41.1030, Pem.47.1040,	Pha.20.1260, Pha.20.1280, Pha.20.1290, Pha.14.1610, Pha.20.1270,	Pse.352.1030, Pse.352.1020, Pse.352.1040,	6020, 11609, 3775, 10173, 3774,	Tb927.9.2590,	TcIL3000_9_760, TcIL3000_9_770,	TcCLB.508347.120,	Tgr.169.1000,	ESL08576.1,	Tth.2.1960,	TvY486_0900810,		hypothetical protein, conserved
OG0000399	Tth.16.1030, Tth.7.1930,	Tb927.11.5970,		2		1566	94.53	112.3	1	35.92	38.0833		BS66205, BS64100, BS90940, BS66200, BS94425, BS44775,	CfaC1_13_1570, CfaC1_29_3250, CfaC1_33_6020, CfaC1_34_0070, CfaC1_24_1900,	LbrM.22.1590, LbrM.30.2930,	LdBPK_221530.1, LdBPK_302970.1,	LinJ.30.2970, LinJ.22.1530,	LmjF.22.1680, LmjF.30.2950,	LmxM.29.2950, LmxM.22.1680,	LtaP22.1650,				13832,	Tb927.11.5970,	TcIL3000.11.6490,	TcCLB.508039.90, TcCLB.504149.160,	Tgr.76.1180,	ESL05699.1,	Tth.16.1030, Tth.7.1930,	TvY486_1106320,		phosphoinositide-specific phospholipase C, putative
OG0000400	Tth.3.2860, Tth.30.2480,	Tb927.11.4700,		2		2124	395.46	469.84	1	1164.45	203.36		BS81680,	CfaC1_34_3910, CfaC1_AODS01003376_0010, CfaC1_34_3900, CfaC1_32_0680, CfaC1_20_1070,	LbrM.31.2410, LbrM.32.0530,	LdBPK_312210.1, LdBPK_320470.1,	LinJ.31.2210, LinJ.32.0470,	LmjF.31.2150, LmjF.32.0460,	LmxM.31.0460, LmxM.30.2150,	LtaP31.2590, LtaP32.0490,	Pem.10.1420,	Pha.9.1410,	Pse.35.1020,	1994, 512,	Tb927.11.4700,	TcIL3000.11.4810,	TcCLB.506213.50,	Tgr.565.1040, Tgr.404.1010,	ESL07574.1,	Tth.3.2860, Tth.30.2480,	TvY486_1104790,		prostaglandin f synthase
OG0000401	Tth.12.2140, Tth.4.5380,	Tb927.10.1590,		2		2172	1807.53	2147.52	1	642.39	305.773		BS19755, BS24010,	CfaC1_16_0610, CfaC1_31_1830,	LbrM.34.1820, LbrM.21.0800,	LdBPK_351900.1, LdBPK_210800.1,	LinJ.35.1900, LinJ.21.0800,	LmjF.21.0730, LmjF.35.1920,	LmxM.21.0730, LmxM.34.1920,	LtaP21.0740, LtaP35.1950,	Pem.7.1380, Pem.11.2650,	Pha.6.1920,	Pse.373.1050, Pse.147.1110,		Tb927.10.1590,	TcIL3000_9_6360,	TcCLB.510767.20,	Tgr.142.1000, Tgr.202.1140,	ESL09017.1, ESL07268.1,	Tth.12.2140, Tth.4.5380,	TvY486_0907480, TvY486_1001600,		ribosomal protein L36, putative
OG0000402	Tth.12.1340,	Tb927.10.2010, Tb927.10.2020,		1		8289	813.4	966.4	2	107.33	1388.3		BS73805,	CfaC1_31_0390, CfaC1_31_0400,	LbrM.21.0310,	LdBPK_210300.1,	LinJ.21.0310, LinJ.21.0300,	LmjF.21.0250, LmjF.21.0240,	LmxM.21.0250, LmxM.21.0240,	LtaP21.0260,	Pem.17.2070,	Pha.17.1460, Pha.17.1450,	Pse.577.1020, Pse.509.1030, Pse.509.1020, Pse.577.1000,	8267,	Tb927.10.2010, Tb927.10.2020,	TcIL3000_0_38930, TcIL3000_0_38940,	TcCLB.508951.20,	Tgr.2029.1000,	ESL05450.1, ESL08543.1, ESL10405.1,	Tth.12.1340,	TvY486_0041625, TvY486_1001990,		hexokinase (HK2), hexokinase (HK1)
OG0000403	Tth.34.1990, Tth.9.2010,	Tb927.3.3450, Tb927.10.8580,		2		893	307.28	365.07	2	375.097	937.22		BS72085,	CfaC1_14_1140, CfaC1_35_6180,	LbrM.35.6550, LbrM.29.0940,	LdBPK_290950.1, LdBPK_366490.1,	LinJ.29.0950, LinJ.36.6490,	LmjF.29.0880, LmjF.36.6230,	LmxM.36.6230, LmxM.08_29.0880,	LtaP29.0970, LtaP36.6390,	Pem.1.1890,	Pha.2.7950,	Pse.703.1020,	3382, 8273,	Tb927.3.3450, Tb927.10.8580,	TcIL3000_10_7360, TcIL3000_3_2160,	TcCLB.504433.10,	Tgr.73.1180, Tgr.124.1050,	ESL06135.1, ESL11353.1,	Tth.34.1990, Tth.9.2010,	TvY486_0302840,		ADP-ribosylation factor-like protein 3A, putative, ADP-ribosylation factor 3, putative,ADP-ribosylation factor-like protein, putative (ARL3)
OG0000404	Tth.6.4640, Tth.3.4050,	Tb927.11.9710, Tb927.10.13500,		2		2225	588.96	699.73	2	2783.05	2554.73		BS24460, BS86950,	CfaC1_21_0890,	LbrM.35.4000, LbrM.18.0700,	LdBPK_363950.1,	LinJ.18.0630, LinJ.36.3950,	LmjF.18.0620, LmjF.36.3760,	LmxM.18.0620, LmxM.36.3760,	LtaP36.3890,		Pha.5.4760,	Pse.26.1060, Pse.168.1170,	359,	Tb927.11.9710, Tb927.10.13500,	TcIL3000_10_11600, TcIL3000.11.10200, TcIL3000_0_35380,	TcCLB.506963.10,	Tgr.605.1050,	ESL10843.1, ESL11525.1, ESL05513.1, ESL05877.1,	Tth.6.4640, Tth.3.4050,	TvY486_1013070, TvY486_1110350,		60S ribosomal protein L10a, putative (RPL10A), 60S ribosomal protein L10a
OG0000405	Tth.4.5520,	Tb927.10.270, Tb927.9.15420,		1		3545	2046.83	2431.82	2	3778.67	2920.75		BS24125, BS74070, BS24135,	CfaC1_16_1960, CfaC1_31_1980,	LbrM.21.2030, LbrM.34.1960,	LdBPK_212090.1, LdBPK_352040.1,	LinJ.21.2090, LinJ.35.2040,	LmjF.21.1720, LmjF.35.2050,	LmxM.21.1720, LmxM.34.2050,	LtaP21.2050, LtaP35.2090,	Pem.7.1490, Pem.11.1610,		Pse.137.1130, Pse.177.1020,		Tb927.10.270, Tb927.9.15420,	TcIL3000_0_31390, TcIL3000_10_130,	TcCLB.510769.90, TcCLB.511145.20,	Tgr.210.1180,	ESL09913.1,	Tth.4.5520,	TvY486_0907610, TvY486_1000210,		unspecified product, 60S ribosomal protein L32, putative
OG0000406	Tth.13.1320, Tth.13.1330,	Tb927.8.3400,		2		163	23.88	28.37	1	37.1133	24.09		BS81690, BS81805,	CfaC1_22_2360, CfaC1_KB217640_0090, CfaC1_KB217640_0080, CfaC1_22_2350,	LbrM.23.1550, LbrM.23.1540,	LdBPK_231690.1, LdBPK_231700.1,	LinJ.23.1700, LinJ.23.1690,	LmjF.23.1430, LmjF.23.1420,	LmxM.23.1420, LmxM.23.1430,	LtaP23.1710, LtaP23.1720,	Pem.37.1230,	Pha.2.9120,	Pse.472.1000,	7040,	Tb927.8.3400,	TcIL3000_0_00660,	TcCLB.509769.33, TcCLB.509769.36,	Tgr.638.1020, Tgr.638.1030,	ESL10149.1,	Tth.13.1320, Tth.13.1330,	TvY486_0802840,		palmitoyl acyltransferase 12, putative
OG0000407	Tth.7.1450, Tth.12.2650,	Tb927.6.4690, Tb927.10.1100,		2		4645	1472.69	1749.69	2	2159.28	1835.72		BS88055,	CfaC1_29_4510,	LbrM.21.1280, LbrM.30.3380,	LdBPK_211290.1,	LinJ.21.1290, LinJ.30.3390,	LmjF.21.1050, LmjF.30.3340,	LmxM.29.3340, LmxM.21.1050,	LtaP21.1220, LtaP30.3380,		Pha.3.8470, Pha.8.3220,	Pse.438.1010, Pse.29.1330,	9670,	Tb927.6.4690, Tb927.10.1100,	TcIL3000_6_4130, TcIL3000_10_900,	TcCLB.504181.10, TcCLB.511729.40,	Tgr.6.1300, Tgr.5.1180,	ESL11562.1, ESL05661.1,	Tth.7.1450, Tth.12.2650,	TvY486_0604060, TvY486_1001050,		60S ribosomal protein L9, putative
OG0000408	Tth.26.1500,	Tb927.8.7820, Tb927.4.4520,		1		457	87.05	103.42	2	56.3767	146.527			CfaC1_KB217533_0180, CfaC1_34_2140,	LbrM.31.1570,	LdBPK_311360.1,	LinJ.31.1360,	LmjF.31.1340,	LmxM.30.1340,	LtaP31.1320,	Pem.40.1010, Pem.40.1000, Pem.54.1310, Pem.54.1300,	Pha.14.1320, Pha.7.2100, Pha.7.2110, Pha.14.1310,	Pse.121.1060, Pse.940.1000, Pse.475.1000,		Tb927.8.7820, Tb927.4.4520,	TcIL3000_0_55460, TcIL3000_0_24190, TcIL3000_0_45960, TcIL3000_0_46480, TcIL3000_0_09950,	TcCLB.509007.40,	Tgr.1736.1000,	ESL07176.1,	Tth.26.1500,	TvY486_0807180, TvY486_0014510,		hypothetical protein, conserved
OG0000409				0		0	0	0	0	0	0													12618, 1858, 13371, 5795, 7029, 5255, 6240, 463, 660, 1649, 8247, 10233, 1394, 5768, 4984, 1163, 5187, 3551, 3080, 2415, 911, 103, 675, 109, 3754, 2313, 7938, 510, 7066, 12642, 9, 6886,
OG0000410		Tb10.v4.0195, Tb10.v4.0194, Tb11.0800, Tb11.0770, Tb927.11.18640, Tb11.0060, Tb11.0470, Tb11.1270, Tb11.1670, Tb11.0430, Tb11.0790, Tb927.11.19820, Tb11.0070, Tb11.0760, Tb10.v4.0196, Tb11.0450, Tb11.1680, Tb11.1280, Tb11.0440, Tb11.0460, Tb11.1310, Tb11.0080, Tb11.0480, Tb11.1290, Tb927.11.19830, Tb927.11.19840, Tb11.1300, Tb11.0780, Tb11.0810,		0		0	0	0	29	0.19	0													2815, 2710, 642,	Tb10.v4.0195, Tb10.v4.0194, Tb11.0800, Tb11.0770, Tb927.11.18640, Tb11.0060, Tb11.0470, Tb11.1270, Tb11.1670, Tb11.0430, Tb11.0790, Tb927.11.19820, Tb11.0070, Tb11.0760, Tb10.v4.0196, Tb11.0450, Tb11.1680, Tb11.1280, Tb11.0440, Tb11.0460, Tb11.1310, Tb11.0080, Tb11.0480, Tb11.1290, Tb927.11.19830, Tb927.11.19840, Tb11.1300, Tb11.0780, Tb11.0810,								hypothetical protein, variant surface glycoprotein (VSG), putative, hypothetical protein,chrXI additional, unordered contigs, hypothetical protein,chrX additional, unordered contig
OG0000411				0		0	0	0	0	0	0																				TvY486_0019720, TvY486_0006330, TvY486_0039710, TvY486_0033160, TvY486_0020720, TvY486_0027920, TvY486_0015900, TvY486_0012710, TvY486_0026240, TvY486_0032910, TvY486_0001330, TvY486_0007460, TvY486_0002050, TvY486_0010070, TvY486_0001090, TvY486_0023740, TvY486_0005080, TvY486_0011440, TvY486_0040490, TvY486_0008150, TvY486_0011920, TvY486_0007260, TvY486_0000830, TvY486_0015620, TvY486_0000370,…
OG0000412	Tth.48.1430,	Tb927.10.570,		1		1162	29.1	34.57	1	24.0167	52.6633		BS29480, BS29485, BS29425, BS29475, BS29470,	CfaC1_16_1660, CfaC1_16_1650,	LbrM.21.1670,	LdBPK_211780.1,	LinJ.21.1780,	LmjF.21.1540,	LmxM.21.1540,	LtaP21.1740,	Pem.11.1820,	Pha.8.3700, Pha.8.3690, Pha.8.3710,	Pse.77.1200,	7558, 6407, 6310, 8530,	Tb927.10.570,	TcIL3000_10_430,	TcCLB.508783.10, TcCLB.511139.10, TcCLB.511137.20,	Tgr.1100.1000,	ESL06925.1,	Tth.48.1430,	TvY486_1000510,		hypothetical protein, conserved
OG0000413	Tth.7.1910,	Tb927.6.4300, Tb927.6.4280,		1		14303	1933.91	2297.67	2	4717.24	4332.46		BS66180,	CfaC1_29_3270,	LbrM.30.2950,	LdBPK_303000.1, LdBPK_302990.1,	LinJ.30.3000, LinJ.30.2990,	LmjF.30.2980, LmjF.30.2970,	LmxM.29.2980,	LtaP30.2970,	Pem.5.1770,	Pha.3.8130,	Pse.347.1010,	13230, 2613,	Tb927.6.4300, Tb927.6.4280,	TcIL3000_0_36950, TcIL3000_6_3720, TcIL3000_0_05050,	TcCLB.506943.60, TcCLB.506943.50,	Tgr.27.1340,	ESL07483.1, ESL05784.1, ESL09558.1, ESL05641.1, ESL05969.1,	Tth.7.1910,	TvY486_0603710,		glyceraldehyde 3-phosphate dehydrogenase, glycosomal (GAPDH)
OG0000414	Tth.18.2810,	Tb927.9.4900,		1		550	18.05	21.44	1	32.0167	57.3867		BS07555, BS07560, BS07565, BS07570,	CfaC1_10_1970,	LbrM.15.1570,	LdBPK_151640.1,	LinJ.15.1640,	LmjF.15.1560,	LmxM.15.1560,	LtaP15.1530,	Pem.44.1400, Pem.13.1050,	Pha.3.4540, Pha.7.5360, Pha.3.4530,	Pse.78.1030, Pse.78.1020, Pse.293.1000, Pse.78.1000,	9970, 8744, 4874,	Tb927.9.4900,	TcIL3000_0_19360, TcIL3000_9_1580,	TcCLB.508277.10,	Tgr.72.1010,	ESL06202.1,	Tth.18.2810,	TvY486_0901680,		condensin subunit 1, putative
OG0000415	Tth.1.4780,	Tb927.4.2500,		1		1008	37.88	45.01	1	26.8933	34.8		BS94495, BS57165, BS57435, BS32895, BS24705, BS37655, BS36040, BS93715, BS32900, BS70950, BS92145,	CfaC1_33_3510,	LbrM.20.1650,	LdBPK_341910.1,	LinJ.34.1910,	LmjF.34.2150,	LmxM.33.2150,	LtaP34.2000,	Pem.2.5630,	Pha.1.8210, Pha.1.8230,	Pse.126.1000, Pse.1139.1000,	9131,	Tb927.4.2500,	TcIL3000_4_2400,	TcCLB.510231.10,	Tgr.797.1000,	ESL07737.1,	Tth.1.4780,	TvY486_0402400,		protein kinase, putative,eukaryotic translation initiation factor 2-alpha kinase precursor, putative
OG0000416	Tth.12.1220,	Tb927.10.1910,		1		1012	27.21	32.33	1	28.4133	36.06		BS60270, BS67025, BS39245, BS60275, BS60265, BS67060, BS60280,	CfaC1_31_0280,	LbrM.34.3080, LbrM.21.0180, LbrM.21.0190,	LdBPK_210190.1, LdBPK_353220.1,	LinJ.21.0190, LinJ.35.3220,	LmjF.35.3170, LmjF.21.0130,	LmxM.34.3170, LmxM.21.0130,	LtaP35.3200, LtaP21.0150,				12524, 3421, 826,	Tb927.10.1910,	TcIL3000_10_1620,	TcCLB.506493.70,	Tgr.211.1070,	ESL10543.1,	Tth.12.1220,	TvY486_1001880,		protein kinase, putative,serine/threonine protein kinase, putative
OG0000417	Tth.19.2360, Tth.5.2460, Tth.5.2440,	Tb927.7.5900, Tb927.7.5910, Tb927.7.3320,		3		1127	571.01	678.42	3	132.993	233.547		BS06965,	CfaC1_27_1690,	LbrM.19.1890,	LdBPK_191660.1,	LinJ.19.1660,	LmjF.19.1630,	LmxM.19.1630,	LtaP19.1570,	Pem.13.1070,	Pha.7.5330,	Pse.78.1050,	13897,	Tb927.7.5900, Tb927.7.5910, Tb927.7.3320,	TcIL3000_7_4920, TcIL3000_7_4900, TcIL3000_7_2510,	TcCLB.510533.180,	Tgr.347.1080, Tgr.480.1080, Tgr.2390.1000, Tgr.69.1200, Tgr.69.1210,		Tth.19.2360, Tth.5.2460, Tth.5.2440,	TvY486_0706040, TvY486_0706030, TvY486_0703170, TvY486_0706020,		ATG8/AUT7/APG8/PAZ2, putative,ubiquitin-like protein (ATG8A), ATG12/APG12, putative (ATG12), ATG8/AUT7/APG8/PAZ2, putative,ubiquitin-like protein (ATG8B)
OG0000418	Tth.19.2630,	Tb927.6.740,		1		1175	37.57	44.64	1	33.7267	62.2333		BS92515, BS92520, BS92525,	CfaC1_24_1700,	LbrM.22.1400,	LdBPK_221350.1,	LinJ.22.1350,	LmjF.22.1500,	LmxM.22.1500,	LtaP22.1480,	Pem.6.3050,	Pha.1.5720,	Pse.50.1100,	4927, 9971, 8259,	Tb927.6.740,	TcIL3000_0_32540, TcIL3000_0_30610, TcIL3000_6_290, TcIL3000_0_03560, TcIL3000_0_17570, TcIL3000_0_01230, TcIL3000_0_31450, TcIL3000_0_30870,	TcCLB.508323.199, TcCLB.506861.10,	Tgr.206.1060,	ESL07533.1,	Tth.19.2630,	TvY486_0600250,		ATP-dependent DEAH-box RNA helicase, putative
OG0000419	Tth.8.1200, Tth.35.1540,	Tb927.10.9240,		2		657	54.5	64.75	1	25.11	49.5667		BS61300,	CfaC1_34_1060, CfaC1_KB217510_0230, CfaC1_07_0810,	LbrM.04.0910, LbrM.31.0930,	LdBPK_040710.1, LdBPK_310770.1,	LinJ.04.0710, LinJ.31.0770,	LmjF.04.0710, LmjF.31.0740,	LmxM.30.0740, LmxM.04.0710,	LtaP04.0700, LtaP31.0770,	Pem.47.1030,		Pse.907.1020, Pse.332.1020,	3991, 8251, 5246,	Tb927.10.9240,	TcIL3000_10_8010,	TcCLB.510241.10, TcCLB.504137.70,	Tgr.232.1100, Tgr.79.1080,		Tth.8.1200, Tth.35.1540,	TvY486_1009120,		hypothetical protein, conserved
OG0000420	Tth.2.1990,	Tb927.9.2630,		1		2062	37.35	44.38	1	21.7733	51.7633		BS29515, BS89655, BS29510, BS29505,	CfaC1_33_0980,	LbrM.26.1800,	LdBPK_261880.1,	LinJ.26.1880,	LmjF.26.1870,	LmxM.26.1870,	LtaP26.1970,	Pem.38.1250, Pem.38.1240, Pem.38.1260,		Pse.634.1010, Pse.634.1020, Pse.634.1030, Pse.634.1000,	4325, 5096, 4981, 10535,	Tb927.9.2630,	TcIL3000_0_47090, TcIL3000_9_800,	TcCLB.508347.90,	Tgr.169.1030,		Tth.2.1990,	TvY486_0900850, TvY486_0003010, TvY486_0044960,		hypothetical protein, conserved
OG0000421	Tth.6.5020,	Tb927.11.9400,		1		1526	91.77	109.03	1	103.26	129.967		BS02985,	CfaC1_35_2620,	LbrM.35.3310,	LdBPK_363240.1,	LinJ.36.3240,	LmjF.36.3090,	LmxM.36.3090,	LtaP36.3170,	Pem.55.1010,	Pha.5.6130,	Pse.1004.1000, Pse.82.1210,	242,	Tb927.11.9400,	TcIL3000.11.9820,		Tgr.591.1040,	ESL08815.1,	Tth.6.5020,	TvY486_0044145, TvY486_0006210, TvY486_1109940, TvY486_0004440, TvY486_0039735, TvY486_0024890, TvY486_0000130, TvY486_1000030, TvY486_1000040, TvY486_0007850, TvY486_0024450, TvY486_0036280, TvY486_0007620,		hypothetical protein, conserved
OG0000422	Tth.13.1250, Tth.13.1240,	Tb927.8.3470,		2		629	106.53	126.56	1	39.0433	107.45		BS61715,	CfaC1_22_2450, CfaC1_AODS01003159_1560, CfaC1_AODS01003159_1570, CfaC1_22_2440, CfaC1_KB217640_0010,	LbrM.23.1640, LbrM.23.1650,	LdBPK_231790.1, LdBPK_231800.1,	LinJ.23.1790, LinJ.23.1800,	LmjF.23.1750, LmjF.23.1740,	LmxM.23.1750, LmxM.23.1740,	LtaP23.1810, LtaP23.1820,	Pem.37.1160, Pem.37.1170,	Pha.35.1050, Pha.35.1060,	Pse.314.1030, Pse.314.1020,		Tb927.8.3470,	TcIL3000_0_00600,	TcCLB.509767.210, TcCLB.509767.215,	Tgr.1296.1000,		Tth.13.1250, Tth.13.1240,			hypothetical protein, conserved
OG0000423	Tth.18.1040, Tth.25.1190,	Tb927.7.1930, Tb927.8.3800,		2		1093	86.15	102.35	2	24.6	75.29		BS60855, BS60860,	CfaC1_10_0150, CfaC1_18_0290,	LbrM.10.0170, LbrM.15.0030,	LdBPK_100150.1, LdBPK_150030.1,	LinJ.15.0030, LinJ.10.0150,	LmjF.10.0170, LmjF.15.0030,	LmxM.10.0170, LmxM.15.0030,	LtaP10.0140, LtaP15.0020,	Pem.49.1030,	Pha.22.1490,	Pse.36.1050,	497,	Tb927.7.1930, Tb927.8.3800,	TcIL3000_8_3670, TcIL3000_0_35580,	TcCLB.511571.49,	Tgr.716.1020, Tgr.71.1190,	ESL10389.1,	Tth.18.1040, Tth.25.1190,	TvY486_0803210,		nucleoside diphosphatase, putative,ectonucleoside triphosphate diphosphohydrolase 5, putative, nucleoside phosphatase, putative,guanosine diphosphatase, putative
OG0000424	Tth.1.6980,	Tb927.4.620,		1		1192	19.67	23.37	1	21.7367	32.96		BS48660,	CfaC1_33_5650,	LbrM.20.3740,	LdBPK_343940.1,	LinJ.34.3940,	LmjF.34.4110,	LmxM.33.4110,	LtaP34.4080,	Pem.1.4390, Pem.1.4370, Pem.1.4380,	Pha.2.5380, Pha.2.5390, Pha.2.5400,	Pse.109.1160, Pse.109.1170,	5485, 8906, 2026, 698, 3749, 4258,	Tb927.4.620,	TcIL3000_0_54710, TcIL3000_0_40120, TcIL3000_0_17300,		Tgr.7.1130,	ESL05715.1,	Tth.1.6980,	TvY486_0018030, TvY486_0400330,		hypothetical protein, conserved
OG0000425	Tth.32.1340,	Tb06.3A7.270, Tb927.6.920,		1		1714	30.2	35.88	2	39.8567	79.3133		BS29900c, BS29885, BS04150, BS32635,	CfaC1_06_0310, CfaC1_KB217577_0090,	LbrM.12.0280,	LdBPK_120260.1,	LinJ.12.0231,	LmjF.12.0260,	LmxM.12.0260,	LtaP12.0280,	Pem.78.1020, Pem.78.1010,		Pse.743.1000, Pse.1360.1000,	4696, 12988, 6126,	Tb06.3A7.270, Tb927.6.920,	TcIL3000_0_46560,	TcCLB.506531.40,	Tgr.979.1000, Tgr.973.1020, Tgr.2011.1000,	ESL11469.1, ESL05870.1,	Tth.32.1340,	TvY486_0600390, TvY486_0600400,		helicase, putative, hypothetical protein, conserved
OG0000426	Tth.20.1620,	Tb927.5.2330,		1		2776	23.01	27.34	1	22.92	38.36		BS03985, BS03990,	CfaC1_15_1430, CfaC1_15_1400, CfaC1_15_1420,	LbrM.17.1100,	LdBPK_171090.1,	LinJ.17.1090,	LmjF.17.0990,	LmxM.17.0990,	LtaP17.1140,	Pem.56.1240, Pem.19.1000,	Pha.10.1360, Pha.10.1330, Pha.10.1320, Pha.10.1350,	Pse.1702.1000, Pse.1612.1000, Pse.1450.1000, Pse.1437.1000, Pse.1626.1000, Pse.1764.1000,		Tb927.5.2330,	TcIL3000_5_2140,	TcCLB.511311.70,	Tgr.195.1030, Tgr.195.1040,	ESL05611.1,	Tth.20.1620,	TvY486_0501710,		hypothetical protein, conserved
OG0000427	Tth.39.1790,	Tb927.2.2260,		1		1727	15.96	18.96	1	18	30.72		BS94370, BS87795,	CfaC1_01_0260,	LbrM.02.0130,	LdBPK_020100.1,	LinJ.02.0100,	LmjF.02.0120,	LmxM.02.0120,	LtaP02.0090,	Pem.11.1380, Pem.106.1000,	Pha.8.4070, Pha.51.1010,	Pse.1335.1000, Pse.1758.1000, Pse.1570.1000,	3522, 12736, 12686, 12056, 10746,	Tb927.2.2260,	TcIL3000_2_150, TcIL3000_2_140,	TcCLB.506533.34, TcCLB.410961.10,	Tgr.516.1020, Tgr.949.1010,	ESL05811.1,	Tth.39.1790,	TvY486_0200350,		phosphatidylinositol kinase related protein, putative
OG0000428	Tth.21.1270, Tth.23.1800,	Tb927.2.4130,		2		433	23.43	27.83	1	34.6133	54.6167		BS26355, BS71405,	CfaC1_AODS01003298_0010, CfaC1_08_1680, CfaC1_AODS01003287_0010, CfaC1_27_2750,	LbrM.26.1570, LbrM.33.2880,	LdBPK_332740.1, LdBPK_261530.1,	LinJ.33.2740, LinJ.26.1530,	LmjF.26.1550, LmjF.33.2600,	LmxM.26.1550, LmxM.32.2600,	LtaP33.2830, LtaP26.1590,	Pem.16.1750,	Pha.6.1060,	Pse.193.1100,	7336,	Tb927.2.4130,	TcIL3000_2_640,	TcCLB.507547.40, TcCLB.509701.10,	Tgr.806.1020,	ESL06285.1,	Tth.21.1270, Tth.23.1800,	TvY486_0201070,		enoyl-CoA hydratase/Enoyl-CoA isomerase/3-hydroxyacyl-CoA dehydrogenase, putative
OG0000429	Tth.21.2360, Tth.21.2320, Tth.21.2340,	Tb927.7.1320, Tb927.7.1340,		3		326	358.66	426.1	2	1423.77	876.873		BS25955, BS25950,	CfaC1_08_0580, CfaC1_08_0600,	LbrM.26.0630, LbrM.26.0650,	LdBPK_260610.1,	LinJ.26.0610, LinJ.26.0590,	LmjF.26.0640, LmjF.26.0620,	LmxM.26.0620, LmxM.26.0640,	LtaP26.0750,		Pha.8.1860,	Pse.246.1000,	891,	Tb927.7.1320, Tb927.7.1340,	TcIL3000_7_940,	TcCLB.508209.100, TcCLB.508209.120, TcCLB.508209.90,	Tgr.1343.1010,	ESL10486.1, ESL10315.1,	Tth.21.2360, Tth.21.2320, Tth.21.2340,	TvY486_0701160, TvY486_0701140,		10 kDa heat shock protein, putative (HSP10)
OG0000430	Tth.42.1360,	Tb927.10.3790,		1		4304	41.23	48.99	1	39.0833	39.1		BS12830,	CfaC1_24_2600, CfaC1_24_2590,	LbrM.34.0660,	LdBPK_350680.1,	LinJ.35.0680,	LmjF.35.0670,	LmxM.34.0670,	LtaP35.0790,	Pem.33.1560, Pem.31.1050,	Pha.41.1040, Pha.41.1030, Pha.19.1000,	Pse.693.1020,	8805, 7288, 9270, 10807, 2574, 9988,	Tb927.10.3790,	TcIL3000_10_3120, TcIL3000_10_3140, TcIL3000_10_3130,	TcCLB.511001.160,	Tgr.962.1010,	ESL10053.1, ESL05809.1,	Tth.42.1360,	TvY486_1003820,		hypothetical protein, conserved
OG0000431	Tth.3.3420,	Tb927.10.14140,		1		2734	251.07	298.3	1	175.813	1561.62		BS12615,	CfaC1_24_1950, CfaC1_24_1940, CfaC1_24_1920, CfaC1_24_1930,	LbrM.34.0010, LbrM.34.0060, LbrM.34.0070, LbrM.34.0040,	LdBPK_350030.1, LdBPK_055450.1,	LinJ.35.5450, LinJ.35.5440, LinJ.35.0030,	LmjF.35.0020, LmjF.35.0030,	LmxM.34.0030, LmxM.34.0020,	LtaP35.0040, LtaP35.0140,	Pem.31.1500,	Pha.4.7410,	Pse.23.1030,	2445,	Tb927.10.14140,	TcIL3000_10_12020,	TcCLB.507993.390,	Tgr.229.1020,	ESL09806.1,	Tth.3.3420,	TvY486_1013590,		pyruvate kinase 1 (PYK1)
OG0000432	Tth.43.1910, Tth.3.2900,	Tb927.10.14580, Tb927.11.4820,		2		2957	1146.02	1361.58	2	4003.47	3228.38		BS72865, BS75175,	CfaC1_32_0650, CfaC1_27_0050,	LbrM.24.0040, LbrM.32.0500,	LdBPK_240040.1,	LinJ.32.0440, LinJ.24.0040,	LmjF.24.0040, LmjF.32.0430,	LmxM.31.0430, LmxM.24.0040,	LtaP32.0460, LtaP24.0040,	Pem.9.1030, Pem.10.1390,	Pha.9.1390, Pha.1.3340,	Pse.612.1030,	1648,	Tb927.10.14580, Tb927.11.4820,	TcIL3000_10_12470,	TcCLB.506213.80, TcCLB.503449.10,	Tgr.1395.1010,	ESL05205.1,	Tth.43.1910, Tth.3.2900,	TvY486_1104920,		60S ribosomal protein L17, putative
OG0000433	Tth.11.2890, Tth.7.1610,	Tb927.11.8200,		2		474	384.38	456.69	1	1569.69	1024.04		BS30190, BS09925,	CfaC1_29_3520, CfaC1_26_0670,	LbrM.30.3230, LbrM.28.0560,	LdBPK_303240.1, LdBPK_280570.1,	LinJ.28.0570, LinJ.30.3240,	LmjF.30.3200, LmjF.28.0540,	LmxM.28.0540, LmxM.29.3200,	LtaP30.3230, LtaP28.0560,	Pem.8.2950, Pem.5.1540,	Pha.4.6990, Pha.3.8350,	Pse.29.1210, Pse.134.1010,	11489,	Tb927.11.8200,		TcCLB.503801.20,	Tgr.44.1190, Tgr.691.1010,	ESL11285.1,	Tth.11.2890, Tth.7.1610,	TvY486_1108970,		ribosomal protein S26, putative
OG0000434	Tth.30.1090, Tth.30.1080,	Tb927.11.3600, Tb927.11.3590,		2		8315	1583.81	1881.72	2	2816.21	2214.82		BS11225,	CfaC1_28_3570, CfaC1_28_3560,	LbrM.13.1000,	LdBPK_131120.1,	LinJ.13.1120, LinJ.13.1130,	LmjF.13.1220, LmjF.13.1230,	LmxM.13.1230, LmxM.13.1220,	LtaPcontig312-1,	Pem.6.1350,	Pha.2.1340,	Pse.714.1000, Pse.714.1010,	10751,	Tb927.11.3600, Tb927.11.3590,	TcIL3000.11.3560, TcIL3000_0_55320, TcIL3000_0_55310,	TcCLB.511051.50, TcCLB.511051.39,	Tgr.496.1040,	ESL06295.1, ESL11245.1,	Tth.30.1090, Tth.30.1080,	TvY486_1103720, TvY486_1103730,		40S ribosomal protein S4, putative
OG0000435	Tth.2.1910, Tth.2.1900, Tth.2.1920,	Tb927.9.2520,		3		2353	272.82	324.13	1	44.84	65.48		BS32190,	CfaC1_33_0880, CfaC1_33_0870,	LbrM.26.1870,	LdBPK_261950.1,	LinJ.26.1950,	LmjF.26.1950,	LmxM.26.1950,	LtaP26.2090, LtaP26.2080,	Pem.16.2190, Pem.38.1160,	Pha.6.1470, Pha.9.3310,	Pse.52.1010, Pse.446.1010, Pse.446.1020,	8966,	Tb927.9.2520,	TcIL3000_0_37790, TcIL3000_0_37800,	TcCLB.504423.40, TcCLB.508347.159,	Tgr.832.1000, Tgr.832.1010, Tgr.2016.1000,		Tth.2.1910, Tth.2.1900, Tth.2.1920,	TvY486_0002640, TvY486_0033220,		microtubule- associated protein (GB4)
OG0000436	Tth.1.1170,	Tb927.10.2560,		1		2319	365.32	434.03	1	445.923	87.19		BS03425,	CfaC1_33_1590, CfaC1_33_1580, CfaC1_33_1570,	LbrM.20.0010, LbrM.20.0030, LbrM.20.0020,	LdBPK_340170.1, LdBPK_340150.1, LdBPK_340160.1,	LinJ.34.0170, LinJ.34.0160, LinJ.34.0150,	LmjF.34.0160, LmjF.34.0140, LmjF.34.0150,	LmxM.33.0140, LmxM.33.0160, LmxM.33.0150,	LtaP34.0180,	Pem.2.4100,	Pha.3.2430,	Pse.214.1070,	8424,	Tb927.10.2560,	TcIL3000_10_2190,	TcCLB.507883.109,	Tgr.470.1020,	ESL09837.1,	Tth.1.1170,	TvY486_1002580,		mitochondrial malate dehydrogenase (mMDH)
OG0000437	Tth.7.2930, Tth.24.2470,	Tb927.11.9140, Tb927.6.3360,		2		445	141.03	167.54	2	166.97	194.34		BS32465, BS11785,	CfaC1_26_2380, CfaC1_29_2240,	LbrM.28.1980,	LdBPK_281930.1,	LinJ.28.1930,	LmjF.28.1810,	LmxM.28.1810,	LtaP30.2100, LtaP28.1860,	Pem.5.2470, Pem.8.1880,	Pha.3.7450, Pha.4.5930,	Pse.19.1020, Pse.322.1050,	9321, 13435,	Tb927.11.9140, Tb927.6.3360,	TcIL3000.11.9500, TcIL3000_6_2910,	TcCLB.503909.44,	Tgr.36.1010, Tgr.10.1320,	ESL07329.1, ESL08813.1,	Tth.7.2930, Tth.24.2470,	TvY486_0602870,		hypothetical protein, conserved, mitochondrial RNA binding complex 1 subunit (MRB0880)
OG0000438	Tth.22.1370,	Tb927.11.15830,		1		604	14.41	17.12	1	21.41	20.09		BS43140,	CfaC1_AODS01003159_1040, CfaC1_32_3310, CfaC1_32_3330,	LbrM.32.2890,	LdBPK_322790.1,	LinJ.32.2790,	LmjF.32.2650,	LmxM.31.2650,	LtaP32.2850,	Pem.2.3200,	Pha.3.3360, Pha.3.3370, Pha.3.3380,	Pse.13.1080, Pse.13.1090, Pse.13.1070,	8553, 11190, 6616, 3933,	Tb927.11.15830,	TcIL3000.11.15760,	TcCLB.511545.100,	Tgr.311.1010,	ESL09177.1, ESL05757.1, ESL08295.1,	Tth.22.1370,	TvY486_1116650, TvY486_0000950,		hypothetical protein, conserved
OG0000439	Tth.46.1590, Tth.46.1600, Tth.46.1330,	Tb927.11.13620,		3		309	212.64	252.62	1	26.44	47.7933		BS52015,	CfaC1_12_1980, CfaC1_12_1990,	LbrM.09.1530, LbrM.09.1520,	LdBPK_091540.1, LdBPK_091550.1,	LinJ.09.1550, LinJ.09.1540,	LmjF.09.1470, LmjF.09.1460,	LmxM.09.1470, LmxM.09.1460,	LtaP09.1490, LtaP09.1500,	Pem.28.1570,	Pha.1.10370,	Pse.205.1070,	3371, 10677,	Tb927.11.13620,	TcIL3000.11.13950,	TcCLB.506753.130, TcCLB.506753.140,	Tgr.208.1060, Tgr.208.1050, Tgr.271.1020,		Tth.46.1590, Tth.46.1600, Tth.46.1330,	TvY486_1114470,		hypothetical protein, conserved
OG0000440	Tth.10.1410,	Tb927.8.5090,		1		1862	40.72	48.38	1	71.4133	47.8967		BS41675,	CfaC1_17_1660, CfaC1_17_1670,	LbrM.05.1110, LbrM.16.1400,	LdBPK_161420.1,	LinJ.16.1420,	LmjF.16.1350,	LmxM.16.1350,	LtaP16.1330,	Pem.29.1280,	Pha.16.1340, Pha.16.1350,	Pse.538.1020, Pse.538.1030,	5228, 13496, 11927, 9575,	Tb927.8.5090,	TcIL3000_8_4870,	TcCLB.403789.9, TcCLB.506949.10, TcCLB.508839.89, TcCLB.401473.9, TcCLB.443683.9,	Tgr.635.1000,	ESL09762.1, ESL08063.1,	Tth.10.1410,	TvY486_0804650,		DNA-directed RNA polymerase I largest subunit (RPA190)
OG0000441	Tth.23.2260, Tth.23.2250,	Tb927.2.5480, Tb927.2.5650,		2		489	25.43	30.21	2	22.54	57.5233			CfaC1_27_3240, CfaC1_27_3230,	LbrM.33.3230, LbrM.33.3240,	LdBPK_333120.1, LdBPK_333100.1,	LinJ.33.3100, LinJ.33.3120,	LmjF.33.2940, LmjF.33.2960,	LmxM.32.2960, LmxM.32.2940,	LtaP33.3200, LtaP33.3210,	Pem.16.2150, Pem.16.2130,	Pha.6.1400, Pha.6.1420,	Pse.52.1060, Pse.52.1050,		Tb927.2.5480, Tb927.2.5650,	TcIL3000_0_13070, TcIL3000_0_08690,	TcCLB.503975.40, TcCLB.503975.50,	Tgr.243.1000,		Tth.23.2260, Tth.23.2250,	TvY486_0201934, TvY486_0201932,		hypothetical protein, conserved
OG0000442	Tth.36.1600,	Tb927.7.5340,		1		1543	131.74	156.52	1	38.49	59.6867				LbrM.31.1110, LbrM.31.1160, LbrM.31.1130, LbrM.31.1100, LbrM.31.1150, LbrM.31.3660, LbrM.31.1140,	LdBPK_073400.1, LdBPK_310950.1,	LinJ.31.3390, LinJ.31.3400, LinJ.31.0950, LinJ.31.3380,	LmjF.31.0960, LmjF.31.0920, LmjF.31.0930, LmjF.31.0950,	LmxM.30.0930, LmxM.30.0960, LmxM.30.0950,	LtaP31.0890, LtaPcontig02732-1, LtaP31.0900, LtaPcontig02878-1,		Pha.14.1570,			Tb927.7.5340,	TcIL3000_0_36160,	TcCLB.506825.40,	Tgr.818.1000,		Tth.36.1600,	TvY486_0022110,		hypothetical protein, conserved
OG0000443		Tb927.9.930, Tb927.4.5680, Tb927.11.19230, Tb927.9.17930, Tb927.11.18410, Tb10.v4.0183, Tb927.11.17480, Tb927.11.19220, Tb10.v4.0072, Tb927.11.17070, Tb927.11.18760, Tb927.9.510, Tb11.1260, Tb11.1640, Tb09.v4.0163, Tb927.3.210, Tb927.4.5710, Tb927.11.18320, Tb11.0690, Tb10.v4.0226, Tb10.v4.0262, Tb09.v4.0049, Tb927.11.17920, Tb08.27P2.580, Tb10.v4.0200, Tb927.11.20340, Tb09.v4.0098, Tb09.v4.0053,…		0		0	0	0	30	0.0533333	4.83667														Tb927.9.930, Tb927.4.5680, Tb927.11.19230, Tb927.9.17930, Tb927.11.18410, Tb10.v4.0183, Tb927.11.17480, Tb927.11.19220, Tb10.v4.0072, Tb927.11.17070, Tb927.11.18760, Tb927.9.510, Tb11.1260, Tb11.1640, Tb09.v4.0163, Tb927.3.210, Tb927.4.5710, Tb927.11.18320, Tb11.0690, Tb10.v4.0226, Tb10.v4.0262, Tb09.v4.0049, Tb927.11.17920, Tb08.27P2.580, Tb10.v4.0200, Tb927.11.20340, Tb09.v4.0098, Tb09.v4.0053,…	TcIL3000_0_03880,							hypothetical protein,chrIX additional, unordered contigs, variant surface glycoprotein (VSG, pseudogene), putative,variant surface glycoprotein (VSG), frameshifted, variant surface glycoprotein (VSG, pseudogene), putative,variant surface glycoprotein (VSG, pseudogene), fragment,chrX additional, unordered contig, variant surface glycoprotein (VSG, pseudogene), putative,chrX additional, unordered c…
OG0000444		Tb927.3.5780, Tb05.5K5.260, Tb927.1.5170, Tb927.3.2540, Tb927.9.7310, Tb927.10.30, Tb927.3.5680, Tb09.v4.0011, Tb927.5.130, Tb927.3.1520, Tb927.5.660, Tb10.v4.0216, Tb927.11.17870, Tb927.5.110, Tb927.9.7390, Tb927.5.291b, Tb927.3.1470, Tb09.v4.0012, Tb927.11.120, Tb05.5K5.410, Tb927.5.4610, Tb927.1.5060, Tb927.2.2060, Tb09.v4.0150, Tb927.9.690, Tb927.9.7430, Tb927.11.12710, Tb927.3.2500, Tb927.9.…		0		0	0	0	31	99.0767	1099.03														Tb927.3.5780, Tb05.5K5.260, Tb927.1.5170, Tb927.3.2540, Tb927.9.7310, Tb927.10.30, Tb927.3.5680, Tb09.v4.0011, Tb927.5.130, Tb927.3.1520, Tb927.5.660, Tb10.v4.0216, Tb927.11.17870, Tb927.5.110, Tb927.9.7390, Tb927.5.291b, Tb927.3.1470, Tb09.v4.0012, Tb927.11.120, Tb05.5K5.410, Tb927.5.4610, Tb927.1.5060, Tb927.2.2060, Tb09.v4.0150, Tb927.9.690, Tb927.9.7430, Tb927.11.12710, Tb927.3.2500, Tb927.9.…								variant surface glycoprotein (VSG, pseudogene)-related, putative, variant surface glycoprotein (VSG, pseudogene), putative, variant surface glycoprotein (VSG, pseudogene), putative,chrX additional, unordered contig, variant surface glycoprotein (VSG, pseudogene), putative,variant surface glycoprotein, degenerate,BAC from homologous region on chr5, hypothetical protein, variant surface glycoprotei…
OG0000445				0		0	0	0	0	0	0																				TvY486_0031370, TvY486_0040380, TvY486_0005430, TvY486_0033920, TvY486_0019780, TvY486_0002770, TvY486_0035620, TvY486_0015930, TvY486_0012390, TvY486_0024670, TvY486_0017250, TvY486_0039310, TvY486_0033900, TvY486_0040570, TvY486_0001610, TvY486_0040560, TvY486_0030500, TvY486_0037660, TvY486_0002710, TvY486_0000720, TvY486_0035440, TvY486_0010950, TvY486_0027830, TvY486_0020790, TvY486_0020770,…
OG0000446	Tth.7.1770, Tth.3.2060,	Tb927.6.4390,		2		1468	55.72	66.21	1	31.97	97.6267		BS77205, BS77215, BS30340, BS25760,	CfaC1_29_3400,	LbrM.30.3050,	LdBPK_303100.1,	LinJ.30.3100, LinJ.04.1090,	LmjF.30.3060,	LmxM.29.3060,	LtaP30.3070,	Pem.5.1680,	Pha.3.8210,	Pse.29.1070,	780, 954, 8399,	Tb927.6.4390,	TcIL3000_6_3820,	TcCLB.509167.180,	Tgr.47.1150, Tgr.155.1010,	ESL07438.1, ESL05417.1, ESL09998.1, ESL08590.1,	Tth.7.1770, Tth.3.2060,	TvY486_0603810,		kinesin, putative
OG0000447	Tth.4.3480, Tth.4.3490,	Tb927.9.12240, Tb927.9.12200,		2		8965	2865.01	3403.9	2	2754.77	1880.04		BS22060,	CfaC1_31_3600, CfaC1_31_3590,	LbrM.34.3200, LbrM.34.3190,	LdBPK_353340.1, LdBPK_353330.1,	LinJ.35.3330, LinJ.35.3340,	LmjF.35.3280, LmjF.35.3290,	LmxM.34.3280, LmxM.34.3290,	LtaP35.3320,		Pha.6.3260,	Pse.162.1090, Pse.162.1080,	2518,	Tb927.9.12240, Tb927.9.12200,	TcIL3000_0_19940, TcIL3000_9_5060,	TcCLB.510737.79, TcCLB.510737.70,	Tgr.857.1000,	ESL11794.1,	Tth.4.3480, Tth.4.3490,	TvY486_0905800, TvY486_0905810,		unspecified product
OG0000448	Tth.3.1910, Tth.4.3250,	Tb927.9.11870, Tb927.11.16060, Tb927.10.15610,		2		1261	87.98	104.53	3	99.81	134.947		BS39840, BS30920, BS25765, BS88115, BS51150,	CfaC1_AODS01003159_0090,	LbrM.34.3430,	LdBPK_353550.1,	LinJ.35.3550,	LmjF.35.3500,	LmxM.34.3500,	LtaP35.3550,	Pem.4.4030,	Pha.5.1320,	Pse.7.1350,	3430, 7968,	Tb927.9.11870, Tb927.11.16060, Tb927.10.15610,	TcIL3000_10_13390, TcIL3000_9_4850,	TcCLB.507011.80,	Tgr.21.1110, Tgr.1184.1000,	ESL05851.1,	Tth.3.1910, Tth.4.3250,	TvY486_1014980, TvY486_0905580,		zinc finger protein, putative, zinc finger protein, putative,predicted zinc finger protein
OG0000449	Tth.17.2450,	Tb927.11.14410,		1		286	21.9	26.02	1	10.3633	24.45		BS13290, BS56125, BS12590, BS62585, BS64780, BS94755, BS63290, BS19155, BS28175, BS72880,	CfaC1_18_1150,	LbrM.32.1330,	LdBPK_321240.1,	LinJ.32.1240,	LmjF.32.1180,	LmxM.31.1180,	LtaP32.1270,	Pem.10.2130,	Pha.9.2130, Pha.9.2120,	Pse.319.1030,	2102,	Tb927.11.14410,	TcIL3000_0_19250, TcIL3000_0_03510, TcIL3000_0_19230,	TcCLB.509489.10,	Tgr.121.1050,	ESL09428.1,	Tth.17.2450,			hypothetical protein, conserved
OG0000450	Tth.18.2200,	Tb927.9.6090, Tb927.9.6100,		1		244	32.44	38.55	2	180.253	509.443		BS89460, BS89470, BS12755, BS44750, BS12780, BS25185, BS89465, BS22075, BS25195, BS79620,	CfaC1_33_2940,	LbrM.20.1280,	LdBPK_341360.1,	LinJ.34.1360,	LmjF.34.1250,	LmxM.33.1250,	LtaP34.1480,	Pem.24.1880,	Pha.10.2890,	Pse.479.1000,	12232, 1002,	Tb927.9.6090, Tb927.9.6100,	TcIL3000_9_2080,	TcCLB.430605.20,	Tgr.1506.1000,	ESL10461.1,	Tth.18.2200,	TvY486_0902260,		PTP1-interacting protein, 39 kDa, TFIIF-stimulated CTD phosphatase, putative
OG0000451	Tth.109.1070, Tth.6.3300,	Tb927.11.10910, Tb927.11.10790,		2		10667	2343.7	2784.54	2	2632.83	2186.32		BS35320,	CfaC1_35_4890,	LbrM.35.5260, LbrM.35.5370,	LdBPK_365350.1, LdBPK_365240.1,	LinJ.36.5350, LinJ.36.5240,	LmjF.36.5010, LmjF.36.5120,	LmxM.36.5010, LmxM.36.5120,	LtaP35.0110,			Pse.226.1020,	6375, 2252, 5533,	Tb927.11.10910, Tb927.11.10790,	TcIL3000.11.11460, TcIL3000.11.11590,	TcCLB.442383.9, TcCLB.509825.14, TcCLB.503757.10,	Tgr.625.1030,	ESL06981.1,	Tth.109.1070, Tth.6.3300,	TvY486_1111700, TvY486_1111690,		40S ribosomal protein SA, putative
OG0000452	Tth.23.2530,	Tb927.2.5910, Tb927.10.15120,		1		2843	1288.77	1531.18	2	4087.59	2828.07		BS87460, BS65205,		LbrM.33.3420, LbrM.19.0710,	LdBPK_333300.1,	LinJ.19.0390, LinJ.33.3300,	LmjF.33.3150, LmjF.19.0390,	LmxM.32.3150, LmxM.19.0390,	LtaP19.0390,	Pem.3.1250, Pem.16.2250,	Pha.13.2280,	Pse.9.1080, Pse.16.1040,		Tb927.2.5910, Tb927.10.15120,	TcIL3000_10_12920, TcIL3000_0_44580, TcIL3000_2_1570,	TcCLB.510029.70, TcCLB.511189.30,	Tgr.407.1010,	ESL09703.1, ESL05742.1,	Tth.23.2530,	TvY486_0202000, TvY486_1014490,		40S ribosomal protein S13, putative
[truncated: 9,992 more rows]
