# Supplementary material for: An Alternative Strategy for Trypanosome Survival in the Mammalian Bloodstream Revealed through Genome and Transcriptome Analysis of the Ubiquitous Bovine Parasite Trypanosoma (Megatrypanum) theileri
Source: Genome Biol Evol. 2017 Aug 14;9(8):2093–109. doi: 10.1093/gbe/evx152 (PMC5737535; doi:10.1093/gbe/evx152)
Supplement: Supplementary table_3 [file evx152_supptable_3.xlsx]

## Sheet: Sheet2
Supplementary Table 3
Presence in other trypanosome species of T. cruzi genes with suggested links to host cell invasion
Orthogroup			T. theileri	T. grayi	T. cruzi	T. rangeli	T. brucei		notes
	T. cruzi
OG0000005	trans-sialidase (gp82, gp83, gp85, gp90, Tc-85, Ts, gp30)		✓	✓	✓	✓	✓		GPI
OG0000002	GP63		✓	✓	✓	✓	✓		GPI
OG0000016	TcMUC I & II		O	O	✓	O	O		TTTTTTT GPI
OG0008025	TcSMUG		O	O	✓	O	O		TTTTTTT GPI
	TSSA TcMUC III		O	O	✓	O	O
OG0000007	MASP		O	O	✓	O	O		GPI
OG0000016	DGF (Ssp-4)		✓	✓	✓	✓	O		9 x TM
OG0000473	SAP		O	O	✓	O	O		GPI
OG0008750	p21		✓	✓	✓	O	O
OG0000908	TcSMP		✓	✓	✓	✓	✓
